# Supplementary material for: Identification of Metabolic Pathways and Hub Genes Associated with Ultrasound Subcutaneous Fat and Muscle Depth of the Longissimus Muscle in Cull Beef Cows Using Gene Co-Expression Analysis
Source: Animals (Basel). 2025 Sep 8;15(17):2636. doi: 10.3390/ani15172636 (PMC12427349; doi:10.3390/ani15172636)
Supplement: Supplementary file 1 [file animals-15-02636-s001.zip › Supplementary file S1.xlsx]

## Sheet: Sheet1
Supplementary file S1: The sequencing statistics of RNA sequencing reads.
Sample Name	Sequencing Reads (Raw)	Clean sequencing reads	Mapping percentage	Avg Read Length	Overall Avg % GC	Avg Read Quality (Read 1)	Avg Read Quality (Read 2)	[Lane] Avg Read Quality	Overall Avg Read Quality	Average % Q30
C20	36805862	3.6397e+07	67.27	128.75	50	35.4	35.34	35.37	35.37	92.05
C15	38084206	3.76709e+07	67.92	128.7	51	35.41	35.3	35.36	35.36	92.13
C575	34989596	3.45871e+07	70.79	126.2	49.5	35.43	35.41	35.42	35.42	92
C574	29654278	2.92705e+07	69.83	126.95	51	35.42	35.34	35.38	35.38	91.69
C9	34840649	3.44387e+07	72.1	124.05	51	35.37	35.23	35.3	35.3	91.18
C12	32983814	3.25884e+07	68.7	125.5	51	35.38	35.24	35.31	35.31	91.36
C13	33304522	3.2908e+07	71.63	129.9	50.5	35.4	35.36	35.38	35.38	92.27
C6	31973365	3.15815e+07	67.59	129.3	50.5	35.4	35.36	35.38	35.38	92.26
C2	32517065	3.21233e+07	67.65	136.95	49	35.32	35.07	35.2	35.2	91.89
C573	39895302	3.94757e+07	70.06	134.3	48.5	35.24	35.03	35.14	35.14	91.43
C572	32845916	3.2451e+07	70.95	137.45	49	35.37	35.11	35.24	35.24	92.14
C14	30970615	3.05822e+07	73.9	133.65	48	35.26	35.08	35.17	35.17	91.64
C4	30860435	3.04724e+07	71.22	141.65	50	35.3	34.94	35.12	35.12	92.03
C7	32058914	3.16667e+07	64.2	141.75	51	35.33	34.97	35.15	35.15	92.17
C3	26526759	2.61539e+07	74.7	132.2	45	35.05	34.99	35.02	35.02	90.82
C10	34592665	3.41916e+07	72.47	136.6	48	35.24	35.09	35.17	35.17	91.97
C11	35280638	3.48772e+07	69.43	136	48.5	35.24	34.92	35.08	35.08	91.42
C16	31664628	3.12738e+07	72.09	136.2	48	35.23	35.04	35.14	35.14	91.7
Average	3.3325e+07	3.29283e+07	70.1389	132.561	49.4167	35.3217	35.1567	35.2406	35.2406	91.7861
