# Supplementary material for: Identification of Metabolic Pathways and Hub Genes Associated with Ultrasound Subcutaneous Fat and Muscle Depth of the Longissimus Muscle in Cull Beef Cows Using Gene Co-Expression Analysis
Source: Animals (Basel). 2025 Sep 8;15(17):2636. doi: 10.3390/ani15172636 (PMC12427349; doi:10.3390/ani15172636)
Supplement: Supplementary file 1 [file animals-15-02636-s001.zip › Supplementary file S2.xlsx]

## Sheet: tpm
Supplementary file S2: Transcript per million (TPM) of 18 cow samples.
Gene_ID	C2	C3	C4	C6	C7	C9	C10	C11	C12	C13	C14	C15	C16	C20	C572	C573	C574	C575
ENSBTAT00000066663	0	0	0	0	0	0.374956	0	0	0	0	0	0	0	0.378791	0	0	0	0
ENSBTAT00000081305	0	0	0	0	0	0	0	0	0	0	0	0.376737	0	0	0	0.154971	0	0.374897
ENSBTAT00000066748	0	0.378945	0	0	0	0.368839	0	0	0	0	0	0.376737	0	0	0	0.154971	0	0
ENSBTAT00000066241	0	0	0	0	0	0	0	0	0	0	0	0	0	0	0	0	0	0
ENSBTAT00000073375	0	0	0.922061	0	0	0.315933	0	0	0	0	0	0.641472	0	0	0	0	0	0
ENSBTAT00000074773	0	0	0	0	0	0	0	0	0	0	0	0	0	0	0	0	0	0
ENSBTAT00000076734	0	0	0	0	0	0	0	0.404792	0	0	0	0	0	0	0	0	0	0.200427
ENSBTAT00000068951	0	0	0	0	0	0	0	0	0	0	0	0	0	0	0	0	0	0
ENSBTAT00000085088	0	0.409445	0	0	0	0	0	0	0	0	0	0.403757	0	0	0	0	0	0.200427
ENSBTAT00000083007	0	0	0	0	0	0	0	0	0.422198	0	0	0	0	0	0	0	0	0
ENSBTAT00000080759	0	1.64162	0	0	0	0	0	0	0	0	0	0	0	1.24352	0	0	0	0
ENSBTAT00000023005	0.260078	0.082758	0.341013	2.06919	0	0.28224	0.076477	0.082451	3.30468	0	0	0.926742	0	0.669531	0.248614	0.207942	0.326955	0.182593
ENSBTAT00000065094	0	0	0	0	0	0	0	0	0	0	0	0	0	0	0	0	0	0
ENSBTAT00000065768	0	0	0	0	0	0	0.323359	0	0.684552	0	0	0	0.323664	0	0	0	0	0
ENSBTAT00000078322	0	0	0	0	0	0	0	0	0	0	0	0	0	0	0	0	0	0
ENSBTAT00000075367	0	0	0	0	0	0	0	0	0	0	0	0	0	0	0	0	0	0
ENSBTAT00000078142	0	0	0	0	0	0	0	0	0	0	0	0	0	0	0	0	0	0
ENSBTAT00000072456	0	0	0	0	0	0	0	0	0	0	0	0	0	0	0	0	0	0
ENSBTAT00000085686	0	0	0	0	0	0	0	0	0	0	0	0	0	0	0	0	0	0
ENSBTAT00000008737	0.156732	0.475076	0.206631	0.094148	0	0.166489	0.074806	0.226493	0.258281	0	0.149873	0.24727	0.155167	0.080843	0.080502	0	0.192757	0.163476
ENSBTAT00000007786	0	0	0	0	0	0	0	0	0	0.207769	0	0	0	0	0	0	0	0
ENSBTAT00000066364	0	0	0	0	0	0	0	0	0	0	0	0	0	0	0.070582	0	0	0.069617
ENSBTAT00000002299	0	0	0	0.067643	0	0	0	0	0	0	0	0	0	0.02984	0	0.012008	0.035782	0
ENSBTAT00000078601	0	0.097337	0	0	0	0	0.095085	0	0	0	0	0	0.095384	0	0	0	0	0
ENSBTAT00000071032	0	0	0	0	0	0	0	0	0	0	0	0	0	0	0	0	0	0
ENSBTAT00000063461	0	0	0	0	0	0	0	0	0	0	0	0	0	0	0	0	0	0
ENSBTAT00000066925	0	0	0	0	0	0	0	0	0	0	0	0	0	0	0	0	0	0
ENSBTAT00000016420	2.41058	1.74107	3.38386	3.7527	2.19175	2.97822	2.84204	3.27271	4.52375	3.15699	2.02347	2.54468	1.83504	3.04408	1.94904	1.84665	3.2862	4.162
ENSBTAT00000028318	0.029994	0	0	0	0.017613	0	0	0	0.10052	0	0.041426	0	0	0.045965	0	0	0	0.015752
ENSBTAT00000069088	0	0	0	0.028519	0	0	0	0	0	0.027105	0	0	0.02373	0	0	0	0.060267	0
ENSBTAT00000027335	0.136996	0.134712	0.175228	0	0.082399	0.212614	0.13037	0.13079	0	0.149486	0.061864	0.41963	0.19681	0.276816	0.210941	0.278282	0	0
ENSBTAT00000035742	20.8813	27.0612	27.6814	34.5347	21.5507	28.0788	29.892	20.1664	34.7168	23.2696	21.3756	33.138	18.2867	22.2463	21.7421	22.0802	32.7262	30.6706
ENSBTAT00000084778	0.069319	0.04064	0	0.188723	0.182958	0	0.224398	0	0	0.200733	0	0.141286	0	0	0.154686	0	0.416359	0.455531
ENSBTAT00000023161	0	0.071733	0	0.055476	0	0.075809	0	0.068795	0.026673	0	0	0	0	0.048886	0	0.078679	0	0
ENSBTAT00000084611	0	0	0	0	0	0	0	0	0	0	0	0	0	0	0	0	0	0
ENSBTAT00000024811	0.040865	0.121626	0	0	0	0.042774	0.038904	0	0	0.044811	0.186378	0	0	0	0	0.033408	0	0
ENSBTAT00000072603	0	0	0	0	0	0	0.039663	0	0	0.04902	0.086824	0	0	0.044271	0	0.069732	0	0
ENSBTAT00000070134	0	0	0	0	0	0	0	0	0	0	0	0	0	0	0	0	0	0
ENSBTAT00000023655	2.79356	2.60646	4.93357	4.50164	5.57368	3.57368	2.15207	3.76178	2.38977	2.6053	2.76928	5.10065	3.50194	8.91295	4.78687	2.33558	3.73734	4.54143
ENSBTAT00000052601	0.449904	0	0	0	0.417061	0	0	0.237016	0.442012	0.556825	0.288355	0	0.296521	0.908939	0.838282	0.130754	0.42651	0.185958
ENSBTAT00000020900	0	0	0	0	0	0	0	0	0	0	0	0	0	0	0	0	0	0
ENSBTAT00000038159	0.923074	0.492959	1.35162	0.448643	0.709595	1.23838	0.703056	0.674734	1.57601	0.802165	0.512751	0.962001	0.417723	1.02363	0.816085	0.901221	0.962654	1.35331
ENSBTAT00000075900	0	0	0	0	0.105686	0	0	0.046884	0.060506	0	0	0	0.192962	0	0	0.038847	0.06382	0
ENSBTAT00000084175	0	0	0	0.202815	0	0	0.158737	0	0	0	0	0	0	0.105245	0	0	0	0.099274
ENSBTAT00000033923	0	0	0	0	0	0	0	0	0	0	0	0	0	0	0	0	0	0
ENSBTAT00000083653	0	0.318638	0	0.218441	0	0.143189	0.05958	0.171026	0	0	0.181361	0	0.110177	0.055279	0	0.091426	0	0
ENSBTAT00000013742	0	0	0	0	0	0	0	0	0	0	0	0.083445	0	0	0	0	0	0
ENSBTAT00000026431	0.275716	0.108473	1.25215	0.77859	0.165295	0.103133	0.06763	0.293782	0.353157	0.167356	0.118136	1.05038	0.056132	0.059419	0.059694	0.110749	0.05572	0.240612
ENSBTAT00000085610	0	0	0	0	0	0	0	0	0	0	0	0	0	0	0	0	0	0
ENSBTAT00000034249	0.677855	0.257713	1.06126	0.421404	0.809413	0.108639	0.248161	0.149455	0.515895	0.114125	0.047369	0.749203	0.300223	1.21576	0.106913	1.06301	0.443686	0.37928
ENSBTAT00000024803	0.216672	0.228876	0.488628	0.654912	0.373835	0.617513	0.587127	0.303431	0.372439	0.466283	0.292616	0.34838	0.526221	0.468729	0.3782	0.222446	0.36666	0.46207
ENSBTAT00000079550	142.69	93.5637	156.822	180.711	140.988	170.23	149.72	134.528	151.661	171.276	88.1372	148.976	121.016	150.777	145.127	114.119	145.424	180.028
ENSBTAT00000060989	0.11857	0.236574	0.448228	0.164654	0.363469	0.300032	0.180653	0.249558	0.184737	0.469515	0.130596	0.417509	0.114175	0.338568	0.097029	0.622742	0.289991	0.47205
ENSBTAT00000017710	711.492	343.031	885.323	879.248	778.084	1085.97	558.671	525.415	1090.49	1074.45	445.964	945.83	520.86	803.253	743.236	541.408	1028.56	926.661
ENSBTAT00000080955	0.085332	0	0.10751	0	0	0.126879	0.095007	0	0.093937	0	0.067802	0.114576	0	0	0	0	0	0
ENSBTAT00000011801	4.48249	1.76144	4.71843	4.08473	4.32096	4.79045	3.65186	3.10536	5.15939	4.32721	1.8338	3.97259	3.37848	3.98867	3.76853	2.59058	5.10234	5.32649
ENSBTAT00000009623	0.043427	0.216758	0.164058	0.125657	0.051156	0.091652	0.020677	0.062326	0.072557	0.191139	0.059833	0.11251	0.041827	0.044305	0.111037	0.053481	0.079692	0.182097
ENSBTAT00000074355	1.35953	0.15928	1.53745	3.33337	1.7388	1.27216	2.17625	2.94511	1.68714	1.11935	0.938769	3.2217	3.49972	1.16919	2.14501	2.21064	1.49541	2.92725
ENSBTAT00000037243	21.9573	25.2702	15.9894	48.4129	19.763	8.98726	9.89347	15.8054	24.4231	15.0864	21.7506	27.2062	23.5997	28.3041	40.6104	23.028	29.566	27.2716
ENSBTAT00000069889	0	0	0	0	0	0	0	0	0	0	0	0	0	0	0	0	0	0
ENSBTAT00000054467	0	0	0	0	0	0	0	0	0	0	0	0	0	0	0	0	0	0
ENSBTAT00000066802	0	0.109737	0	0.192414	0	0.173416	0	0.053083	0.243993	0	0.151259	0.45575	0	0.394045	0.113968	0.181119	0.135	0.403803
ENSBTAT00000006196	70.4059	47.7648	79.0956	86.6691	76.8842	92.0824	70.102	77.1184	76.152	94.4284	60.8685	84.1304	59.9846	64.6039	75.1801	64.5628	100.155	93.1261
ENSBTAT00000070892	0.074234	0	0	0.053128	0.069998	0	0.171207	0.01881	0.078128	0	0	0	0	0.027785	0.040003	0	0	0
ENSBTAT00000083117	0	0.035902	0	0	0	0	0	0	0	0.079829	0.100511	0	0	0.067913	0	0.054162	0	0.099646
ENSBTAT00000000910	0	0	0.133788	0.076259	0	0.265298	0	0	0	0	0	0.141362	0	0	0	0	0.104435	0
ENSBTAT00000066701	1.3535	1.2042	1.76557	2.34094	1.687	2.29657	1.82797	2.03707	2.11726	1.84141	1.51604	2.3704	0.540289	1.74581	1.117	1.45888	1.97171	1.53695
ENSBTAT00000083549	0	0	0.493114	0	0	0	0	0	0	0	0	0	0	0	0	0	0	0
ENSBTAT00000066392	0.168262	0	0	0	0	0	0	0	0.31552	0	0	0	0.547561	0.334838	0.234376	0.142192	0	0.681936
ENSBTAT00000066666	0	0	0	0	0	0	0	0	0	0	0	0	0	0	0	0	0	0
ENSBTAT00000026429	0.055919	0.055208	0.071222	0.06454	0	0	0	0	0	0	0	0.057321	0.107272	0	0	0	0	0.058044
ENSBTAT00000050462	0	0	0	0	0	0	0	0	0	0.103885	0	0	0	0	0	0	0	0
ENSBTAT00000024799	2.76415	2.15563	4.78871	4.70141	4.56824	4.03142	3.30174	2.60063	5.85987	4.71351	2.68902	4.64799	2.85999	4.65827	3.41635	2.76037	5.0694	4.00245
ENSBTAT00000015940	1.21732	1.87649	3.22882	1.59498	0.771859	3.40167	1.05898	1.11645	2.59599	1.22434	2.2298	3.39744	1.29984	1.96952	0.726918	2.14187	2.4174	3.71103
ENSBTAT00000071553	0	0	0.080706	0	0	0.136396	0	0	0	0	0	0	0	0.214181	0	0	0	0
ENSBTAT00000015066	61.0417	54.0412	81.7915	93.8604	66.5159	107.018	81.5061	135.836	66.4888	47.7929	47.7943	128.896	83.1574	84.1931	55.8064	92.9678	95.8136	111.557
ENSBTAT00000071883	0.134267	0.095817	0	0.111024	0	0	0.054799	0	0.042777	0.063346	0.070538	0.039787	0.07392	0	0.05884	0.04727	0.164347	0
ENSBTAT00000008612	0	0	0.162348	0	0.173499	0.175349	0	0	0	0	0	0	0	0	0	0	0	0
ENSBTAT00000083845	0	0	0	0	0	0	0	0	0	0	0	0	0	0	0	0	0	0.231915
ENSBTAT00000070122	0	0	0	0	0	0.132721	0	0	0	0	0	0	0	0	0	0	0	0
ENSBTAT00000009378	0.044215	0.043766	0.054012	0	0	0.048062	0	0.041584	0	0.050575	0.040549	0	0.044307	0	0	0.169392	0	0
ENSBTAT00000077054	0	0	0	0	0	0	0	0	0	0	0	0	0	0	0	0	0	0
ENSBTAT00000014548	9.83502	7.89571	9.10063	10.3003	10.0789	8.98111	12.727	10.8781	9.33952	9.81677	8.21253	10.9241	9.44443	9.76945	9.6745	10.0023	8.75529	12.0953
ENSBTAT00000023171	5.2158	4.33524	5.01237	6.15604	3.51365	5.26568	5.51032	5.52412	4.47492	4.22381	4.38389	5.81785	4.10777	4.09188	4.47189	3.90263	4.27813	6.04843
ENSBTAT00000049315	268.838	334.725	176.41	503.841	126.285	555.887	287.692	344.043	622.948	356.718	257.12	396.637	310.908	468.361	184.741	318.445	466.253	477.275
ENSBTAT00000002277	1.85443	3.57909	1.12485	1.14797	1.65174	0.673526	1.45694	0.844383	0.38155	1.40811	1.8872	1.8552	1.52539	1.56241	0.922827	1.23439	2.50297	2.24767
ENSBTAT00000085249	4.27843	2.87602	4.88576	7.24184	5.28921	5.66987	6.80831	5.06503	6.41334	5.49782	3.34494	5.78084	4.47932	4.66094	5.4473	5.54729	4.99757	5.53887
ENSBTAT00000080059	0.058167	0	0.176856	0.28763	0.061645	0.19343	0.057037	0.235755	0.405308	0	0	0	0.051537	0.061992	0	0	0.065344	0.373145
ENSBTAT00000069179	0.091168	0	0.254375	0.151179	0.943816	0.095684	0.073214	0	1.03602	0.637151	0.224985	0.712119	0.199261	0.313084	0.24087	0	1.26683	0.323735
ENSBTAT00000026698	0	0	1.34245	1.45798	0	0.753383	0	0.746225	0.902895	0	0	0	0	0	0.307806	0.358458	0	0
ENSBTAT00000082188	0.963759	0.620771	1.38075	1.76134	0.50668	1.89137	1.62128	0.661173	1.69001	1.27949	1.03861	1.38261	1.3726	1.38472	0.435852	1.09566	0.799317	1.81125
ENSBTAT00000028031	0	0	0	0.019202	0	0	0	0	0.018513	0	0.015261	0	0	0.016938	0	0	0	0
ENSBTAT00000077843	0	0	0	0	0	0	0	0	0	0	0	0	0	0	0	0	0	0
ENSBTAT00000077601	0	0	0	0	0	0	0	0	0	0	0	0	0	0	0	0	0	0
ENSBTAT00000067075	0	0	0	0	0	0	0	0	0	0	0	0	0	0	0	0	0	0
ENSBTAT00000082908	0	0	0	0	0	0	0	0	0	0	0	0	0	0	0	0	0	0
ENSBTAT00000065736	0.143447	0.140912	0.642883	0.082677	0.604934	0.44466	0.409514	0.205395	0.46914	0.234658	0	0.219474	0.27467	0	0	0.058237	0.260497	0.29646
ENSBTAT00000008898	2.9131	1.06851	3.85503	6.17718	2.00401	3.9927	2.49658	2.903	4.02445	3.63113	4.5891	4.0122	2.33744	2.35158	1.54545	2.39031	5.13994	2.89893
ENSBTAT00000080432	0	0.694917	0	0	0	0	0	0	0	0	0	0.373227	0	0	0.682984	0	0	0
ENSBTAT00000028430	0	0	0	0	0	0	0	0	0	0.072533	0	0.067889	0	0	0	0	0	0
ENSBTAT00000024301	3.45873	2.70835	4.27668	7.49586	4.29379	2.76474	4.30341	3.74037	7.1752	3.07054	3.87646	3.52919	3.7097	4.11535	2.19301	3.94967	3.39777	4.54048
ENSBTAT00000070068	1.55457	1.30479	3.76219	2.94927	1.95842	2.37042	0.919909	0.433978	5.11641	3.31934	2.60488	1.51645	1.32043	0.911164	1.32258	1.67004	1.47031	2.02627
ENSBTAT00000073695	0	0	0.361892	0	0	0	0.192054	0.218244	0.144402	0	0	0	0	0.151993	0.427568	0	0.145713	0.086116
ENSBTAT00000053207	0	0	0	2.37857	0	0	0	0	0	0	0	0	0	2.90171	0	0	1.1839	0.954289
ENSBTAT00000007283	0	0	0	0	0	0	0	0	0	0	0	0	0	0	0	0	0	0
ENSBTAT00000083662	0.044911	0.026708	0.140686	0	0.291654	0.118207	0	0	0.126009	0.050696	0	0.049814	0.031582	0.115989	0	0.080428	0.1314	0.114991
ENSBTAT00000075241	9.77944	8.24283	12.4373	14.8822	12.9507	13.0937	14.2152	11.6965	12.93	11.8758	8.94984	13.3127	10.9737	12.5481	10.732	10.2252	9.95726	12.9128
ENSBTAT00000005677	0.989361	0	2.04063	0	0	0	0.220491	0.158258	2.70121	0.871162	0	0	0	1.04641	0	0	0.427752	1.06133
ENSBTAT00000075092	0	0	0	0	0.057999	0	0.174227	0	0.051496	0	0	0	0	0	0	0	0	0
ENSBTAT00000018745	3.10056	2.24644	3.48914	3.41282	2.98688	2.88909	3.18203	2.59838	2.80463	2.84652	1.94335	3.68555	2.02186	3.71618	2.94292	2.3065	2.97646	4.12713
ENSBTAT00000068734	0	0	0	0	0	0	0	0	0.09999	0	0	0	0	0.24372	0	0	0	0.058942
ENSBTAT00000038215	4.68204	4.71648	7.80008	6.71268	7.20875	7.54816	7.23443	4.08874	7.80596	6.07342	4.88293	7.24738	5.62259	6.81278	5.00604	7.71944	6.80469	6.0675
ENSBTAT00000046124	1.55547	1.3304	2.42135	2.41743	1.95171	1.74993	1.99512	1.03308	2.06795	1.32857	0.366586	1.93399	1.03644	1.77679	1.38835	1.48394	2.4583	2.23887
ENSBTAT00000021172	4.25831	2.22096	2.47812	2.96174	3.45597	2.27326	2.8607	4.30568	3.2211	3.07812	2.21035	2.43416	2.64077	3.9907	1.99184	3.05686	2.88631	4.93067
ENSBTAT00000001530	0	0	0	0	0	0	0	0	0	0	0	0	0	0	0	0	0	0
ENSBTAT00000028431	0	0	0	0	0.042421	0	0.034072	0	0	0	0	0	0	0	0	0	0	0
ENSBTAT00000084618	9.32728	7.09408	16.0842	13.2078	16.2965	16.209	15.3779	14.6849	15.4072	12.9768	9.3931	13.8277	9.86745	11.5493	13.3788	11.8574	14.2387	13.8429
ENSBTAT00000023644	4.78031	2.60576	7.43111	6.55971	7.10097	7.08996	6.53619	7.40133	5.71221	6.1718	4.81815	6.232	5.43518	4.49204	6.74056	4.7709	7.9567	5.17282
ENSBTAT00000076333	0	0	0	0	0.949524	0	0.093292	0	0.471137	0.131755	0	0	0.301828	0.447703	0	0.099544	0	0.892876
ENSBTAT00000042695	17.421	12.9133	21.7731	19.7478	12.5798	18.3365	13.8633	13.3432	24.0982	18.142	12.2905	16.9721	15.4475	15.0022	11.2894	15.7316	20.8894	21.4157
ENSBTAT00000081191	0	0	0	0	0	0	0	0	0.102622	0	0	0	0	0.075077	0	0	0	0
ENSBTAT00000086833	1.87093	1.266	3.0456	2.6561	1.9054	1.93372	1.86301	1.81723	2.90963	2.00342	1.4584	2.61117	1.87955	1.42175	1.27844	2.33603	3.03413	2.99366
ENSBTAT00000080862	0.184936	0.240999	0.533102	0.629837	0.166778	0.633259	0.277868	0.510266	1.10479	0.285053	0.042542	0.903341	0.163733	0	0.113798	0.140505	0.361431	0.108347
ENSBTAT00000086240	0	0	0	0	0.316025	0	0.53991	0	0	0	0	0	0.217933	0.757195	0	0	0	0.289539
ENSBTAT00000082775	0.204765	0	0.368138	0	0	0	0	0	0	0	0.213801	0	0	0.104797	0.231987	0	0	0.476206
ENSBTAT00000072876	0	0	0	0	0	0	0	0	0	0	0	0	0	0	0	0	0	0
ENSBTAT00000049320	0	0	0	0	0	0	0	0	0	0	0	0	0	0	0	0	0	0
ENSBTAT00000060982	0.149078	0.573264	0.391506	0.341195	0	0.149237	0.424882	0	0.157533	0	0.524905	0.445641	0	0	0	0.357277	0	0.451806
ENSBTAT00000014549	38.4596	30.6526	52.7079	46.7278	38.7419	43.881	49.984	48.3382	39.6078	42.7435	26.3982	41.8522	34.0584	36.175	40.4656	39.0302	50.7423	60.0113
ENSBTAT00000023705	2.23476	1.75345	5.88452	4.38777	2.98231	2.44291	2.57217	1.67612	5.52399	2.74087	1.47793	2.5742	1.93975	3.27292	3.14288	2.00374	3.38212	2.71803
ENSBTAT00000069723	0.919518	1.59429	0.254859	0.996244	0	1.99523	1.33936	1.64333	0	0.847015	1.89242	1.08687	0.967344	1.19079	0	1.75618	0	1.39751
ENSBTAT00000037244	0	0	0	0	0	0	0	0	0	0	0	0	0	0	0	0	0	0
ENSBTAT00000079999	0.369344	0.382577	0.922849	0.63781	0.154325	0.950662	0.532318	0.245671	0.870908	0.722149	0.696353	1.14083	1.04358	0.318265	0.129432	0.396204	0.581095	1.25604
ENSBTAT00000079172	0	0	0	0	0	0	0	0	0	0	0	0	0	0	0	0	0	0
ENSBTAT00000070795	0	0	0	0	0	0	0	0	0	0	0	0	0	0	0	0	0	0
ENSBTAT00000073442	0	0	0	0	0	0	0	0	0	0	0	0	0	0	0	0	0	0
ENSBTAT00000043796	0.643853	0.213624	1.58764	1.63115	0.979018	0.773532	0.904972	0.469159	1.83698	0.774685	0.477193	1.20392	0.707958	0.967851	0.251032	0.753648	1.01083	1.15405
ENSBTAT00000082307	0	0	0	0	0	0	0	0	0	0	0	0	0	0	0	0	0	0
ENSBTAT00000069133	2.63875	3.81855	3.53987	2.84926	1.93918	2.03057	2.76145	1.90295	3.52397	2.24545	3.66342	3.26432	2.19181	2.61559	1.32861	2.17502	2.83325	3.02199
ENSBTAT00000008902	12.0974	10.5063	12.5077	16.5664	13.0961	15.8976	14.4672	13.6358	13.8902	14.3527	9.33542	17.5587	11.074	18.2253	15.0822	12.3485	14.2707	16.7931
ENSBTAT00000071716	0	0	0	0	0	0	0	0	0	0	0	0	0	0	0	0	0	0
ENSBTAT00000024795	4.76896	2.24501	5.01387	4.09633	3.97884	3.98045	3.58908	3.44323	4.26121	5.09454	3.11964	4.54818	2.8724	4.49411	3.35504	2.80158	6.39929	5.18112
ENSBTAT00000052263	9.19931	6.58651	12.4708	14.2745	10.0519	7.66947	11.7842	10.1267	10.2865	12.5931	5.5904	9.47671	6.28312	13.4654	11.3594	8.64064	10.3457	12.8455
ENSBTAT00000018387	0	0	0.163009	0.073615	0.076611	0.066162	0	0.121888	0.139624	0	0	0	0	0	0.261963	0	0	0
ENSBTAT00000077370	0	0	0	0	0	0	0.032669	0	0.114033	0	0	0.035415	0	0	0	0	0	0
ENSBTAT00000023502	0	0	0	0	0	0	0	0	0	0	0	0	0	0	0	0	0	0
ENSBTAT00000009355	9.48958	10.1965	12.1388	9.96422	10.641	12.9527	14.3433	11.2406	10.7564	9.91567	11.4561	9.45765	11.6756	10.5649	11.5586	11.1996	11.6297	14.1945
ENSBTAT00000081119	1.18111	0.229937	0.892218	0.559171	1.00127	0.134573	0.331795	0.48405	0.118881	0.115006	0.164181	0.678206	0.804906	0.544358	0.208159	0.910859	0	0.391499
ENSBTAT00000084471	0.119126	0.237316	0	0.91642	0	0.125371	0.241698	0	0.30488	0.553431	0	0.902781	0.20291	0.358945	0.16609	0	0	0.133216
ENSBTAT00000070807	0.927608	8.34311	2.82143	4.6921	2.35147	3.38981	1.83346	3.65499	4.97464	4.92847	6.09064	4.50995	3.8298	4.84399	2.70841	1.99105	5.51024	4.98523
ENSBTAT00000056575	0.055627	0.054925	0.070843	0.064205	0.066527	0	0	0.053138	0.122121	0.060837	0.100942	0.114054	0	0.112701	0	0.045327	0.067569	0
ENSBTAT00000028432	0	0	0	0	0	0	0	0	0	0	0	0	0	0	0	0	0	0
ENSBTAT00000082762	0	0.009469	0	0	0	0.010022	0.026994	0	0	0	0	0	0	0	0	0	0	0
ENSBTAT00000065839	2.70234	1.17463	3.71492	3.86813	2.51907	3.54425	3.18948	2.42674	2.55275	2.66068	1.4229	3.43698	1.65928	2.46455	2.10584	2.423	2.49569	3.70463
ENSBTAT00000065591	0.447349	1.21457	0.427332	1.22626	1.40477	0.697928	1.38381	1.9764	1.65708	0.917302	0.710229	2.52213	1.39454	0.566425	1.49096	0.501176	1.42632	1.27696
ENSBTAT00000006475	0.074528	0.037012	0.188671	0.387674	0	0.412586	0.106722	0.071255	0.276675	0.132153	0.170176	0.271569	0.179119	0.189831	0.114475	0.121952	0.055095	0.132438
ENSBTAT00000028324	0	0.274584	0.522002	0.350931	0.511472	0.53466	0.473657	0.452901	0.534005	0.476561	0.38383	0.275074	0	0.113074	0.528901	0	0.504942	0.250329
ENSBTAT00000065278	0.399914	0	0	0.226342	0	0	0	0	0	0	0	0.33869	0.387434	0.38858	0	0.427036	0	0.102668
ENSBTAT00000069342	0	0	0	0.046272	0	0.178459	0	0.036543	0	0.042383	0	0	0.082534	0	0	0.069515	0.047318	0.167582
ENSBTAT00000015319	88.9325	102.358	132.542	138.238	94.6564	123.951	136.535	133.209	114.338	163.621	115.669	103.8	120.017	91.6178	108.948	140.743	130.095	158.011
ENSBTAT00000057037	0	0	0	0	0	0	0	0	0	0	0	0	0	0	0	0	0	0
ENSBTAT00000063529	0	0	0	0.119124	0	0	0	0	0	0	0	0	0	0	0	0	0	0.107229
ENSBTAT00000020419	0	0	0	0	0	0.09829	0	0	0	0	0	0	0	0	0	0	0	0
ENSBTAT00000082439	0	0	0	0	0	0	0	0	0	0	0	0	0	0	0	0	0	0
ENSBTAT00000070905	0	0	0	0	0	0	0	0	0	0	0	0	0	0	0	0	0	0
ENSBTAT00000014706	0.077313	0.139204	0.194312	0.027704	0.072656	0.114522	0.081248	0.044396	0.20724	0.136267	0.199293	0.192674	0.055941	0.142164	0.079033	0.279679	0.065508	0.113671
ENSBTAT00000031197	0	0	0	0.213853	0	0	0.17706	0	0	0	0	0	0.10591	0	0	0	0.312143	0
ENSBTAT00000068741	1.99547	1.10328	1.56224	2.87097	2.22982	4.74786	2.03684	2.57034	4.67374	2.68521	1.58876	3.24903	2.11375	2.76935	1.26001	1.6223	2.73307	3.86492
ENSBTAT00000013713	202.495	212.395	309.24	233.595	271.406	319.47	277.362	238.456	324.748	274.917	238.196	301.466	255.29	181.559	226.847	278.106	287.366	253.54
ENSBTAT00000037245	0	0	0	0	0	0	0.08549	0	0	0	0	0	0	0	0	0	0	0
ENSBTAT00000074264	0	0	0	0.076597	0	0	0	0	0	0	0.053728	0	0	0	0	0	0	0
ENSBTAT00000012225	9.54497	6.34908	10.9846	11.262	11.2663	14.1987	8.69557	10.9985	12.2781	11.8021	7.43487	12.4033	7.2642	13.0312	9.06876	8.06745	11.2272	12.9798
ENSBTAT00000044164	17.6312	10.4909	16.8976	15.2348	14.3455	7.89536	16.6612	16.4669	11.851	8.13241	16.0606	12.5474	15.1542	15.3474	10.5376	10.1448	10.8199	13.5802
ENSBTAT00000014552	40.8348	37.0884	57.4991	70.4245	42.4882	61.9848	43.5742	47.0572	70.2448	54.9747	34.9884	61.6115	37.8435	67.6276	43.7511	49.2362	58.6975	66.4125
ENSBTAT00000038682	0	0	0	0	0	0	0	0	0	0	0	0	0	0	0	0	0	0
ENSBTAT00000021532	4.35609	4.5238	5.79078	9.65045	3.44724	5.64073	5.15381	2.31544	7.69371	3.26792	2.7682	6.04125	2.7758	5.34167	2.58766	3.44973	4.68293	9.61641
ENSBTAT00000025161	9.24859	5.38398	14.2691	15.0251	9.36865	12.3421	11.1819	11.7395	13.1003	17.8302	7.49242	14.7676	8.68422	10.1469	11.834	8.73859	13.5017	11.9873
ENSBTAT00000071300	2.06467	0.687098	2.68483	1.38472	1.92795	1.60341	2.06629	2.00524	1.58125	2.54714	1.07026	2.27664	1.94333	1.93014	1.21431	1.09083	1.81285	1.79619
ENSBTAT00000080016	1.11663	0.710505	1.84726	2.20063	1.79984	1.2697	1.30577	1.68677	1.4286	1.18288	1.08158	1.43512	1.70898	0.634728	1.60818	1.17254	1.36711	1.24437
ENSBTAT00000005445	4.60761	7.23622	7.15742	9.07546	12.7525	5.28837	14.7998	11.3756	7.571	7.64581	4.60625	7.55919	12.0519	6.03552	6.93518	7.3383	4.24797	6.14147
ENSBTAT00000016717	12.9422	13.6761	18.6831	18.3352	13.8248	21.7479	12.9748	16.5841	26.0404	25.5979	12.6852	18.1158	8.13859	21.45	13.0017	18.4342	14.2628	13.8056
ENSBTAT00000081747	0	0	0	0.427188	0	0.27769	0	0	0.114635	0	0.233173	0.258726	0.108564	0.529704	0	0.089423	0.302974	0.111726
ENSBTAT00000082129	0	0	0	0	0	0	0	0	0	0	0.210391	0	0	0	0	0	0	0
ENSBTAT00000000982	0.035582	0	0.062284	0	0	0	0.118835	0	0	0.193315	0	0.222544	0	0	0.191319	0	0	0
ENSBTAT00000072827	0.474495	0.372771	0.723312	0.6961	0	0.434997	0.350757	0.273903	0.592089	0	0.404753	0.580162	0.239181	0	0.135609	0.329755	0.53816	0.892929
ENSBTAT00000067688	0	0	0	0	0.606658	0	0	0	0.140403	0	0	0	0	0.425659	0	0	0	0
ENSBTAT00000074042	0	0	0	0	0	0	0	0	0	0	0	0	0	0	0	0	0	0
ENSBTAT00000004823	0	0	0.144792	0.06635	0	0	0	0	0.031848	0.031518	0	0	0.137998	0.08765	0	0.034804	0	0
ENSBTAT00000081820	0	0.029788	0	0	0	0.062924	0	0	0	0	0	0	0	0	0	0.037258	0	0.062579
ENSBTAT00000075780	0	0	0	0	0	0	0.032356	0	0	0	0.031076	0.03508	0	0	0	0	0.041468	0
ENSBTAT00000016131	0.053841	0.143502	0.112859	0.12467	0.189951	0.113812	0.068366	0.15457	0.120138	0.079045	0.033015	0.130348	0.051881	0.146595	0.165147	0.117976	0.06592	0.263678
ENSBTAT00000012233	0	0	0.062688	0.057543	0	0	0.023677	0	0	0	0	0	0	0	0.025437	0.0204	0.030399	0
ENSBTAT00000064652	0	0	0	0	0	0	0	0	0	0	0	0	0	0	0	0	0	0
ENSBTAT00000049596	0	0	0	0	0	0	0	0	0	0	0	0.034029	0	0	0	0	0.020074	0
ENSBTAT00000028327	0.672786	0.403297	1.28187	1.42418	1.28925	1.21875	1.48277	0.901304	2.40063	0.994558	0.759911	1.45536	0.42596	1.53047	0.70761	0.915854	1.19997	0.967931
ENSBTAT00000009881	1.334	1.30419	1.44764	1.57992	0.908061	1.50967	0.967278	1.27674	1.49012	0.968591	0.935138	1.49554	1.0667	1.4248	0.976239	1.40843	1.13283	1.84687
ENSBTAT00000066115	0	0	0	0	0	0	0	0	0	0	0	0	0	0	0	0	0	0
ENSBTAT00000052300	0	0	0.198453	0.267344	0.093417	0	0.29438	0	0	0.084265	0	0.236258	0	0.311997	0	0.062724	0.093527	0.398976
ENSBTAT00000019521	0.1297	0.129479	0.462742	0.350273	0.152776	0.364986	0.205851	0.186144	0.313025	0.261648	0.277986	0.313632	0.229027	0.330814	0.176865	0.319461	0.158676	0.249272
ENSBTAT00000011477	0	0	0	0.018669	0	0	0	0	0.018002	0	0	0	0	0.016468	0	0.013253	0.019747	0
ENSBTAT00000073168	0	0	0	0	0	0	0	0	0	0	0	0	0	0	0	0	0	0
ENSBTAT00000012132	0.808551	1.22251	2.38217	0.945081	1.23832	2.16321	1.29979	2.15711	2.02947	2.29765	1.43206	2.05934	1.06914	1.66441	2.54324	1.68677	1.87537	2.68478
ENSBTAT00000081983	0.187856	0.200417	0.261552	0	0	0	0.174853	0	0	0	0.145942	0	0	0	0	0	0	0.211015
ENSBTAT00000005672	22.1053	15.5606	29.2266	30.5319	26.0605	29.192	26.7988	23.7889	28.4548	28.7334	18.9788	31.7132	20.4393	29.3193	26.0166	20.2263	27.2517	31.4228
ENSBTAT00000069115	0	0	0	0	0	0	0	0	0	0	0	0	0	0	0	0	0	0
ENSBTAT00000068351	0	0	0	0	0	0	0	0	0	0	0	0	0	0	0	0	0	0
ENSBTAT00000019896	0	0	0	0	0	0.017303	0	0	0	0	0	0	0	0	0	0.026895	0	0
ENSBTAT00000021383	0	8.48734	0	9.99709	0.020413	7.76424	7.90767	0.033231	7.4402	0	0.015973	7.99985	5.17001	0.017729	8.3252	0.042805	0.02126	0.036447
ENSBTAT00000024326	299.513	223.676	379.759	339.725	300.997	388.731	200.264	240.563	419.23	393.993	211.592	377.099	247.051	359.542	283.997	274.985	390.621	364.464
ENSBTAT00000073708	0.666383	1.95034	0	0.872798	2.19336	0	0.590179	0.221735	0.334638	0	1.00578	0.758089	0.595595	0.665207	3.83227	0.217562	2.56001	1.81989
ENSBTAT00000013360	0.038503	0	0	0.044502	0	0.080682	0	0	0	0	0	0.039687	0	0.039143	0.03943	0	0	0
ENSBTAT00000042694	0.443258	0.487293	0.751077	1.365	0.646064	0.256846	0.234408	0.094123	1.46366	0.107851	0.134367	1.01186	0.094557	0.499579	0.10096	0.321505	0.359428	1.07563
ENSBTAT00000084485	0	0	0	0	0	0	0	0	0	0	0	0	0	0	0	0	0.027536	0
ENSBTAT00000006007	0.013503	0.081095	0.101748	0.062557	0.110941	0.614861	0.038581	0.038774	0.075472	0.059521	0	0.224487	0.013019	0.193201	0.151816	0.177706	0	0.042567
ENSBTAT00000063180	0	0	0	0	0	0	0	0	0	0	0	0	0.12613	0	0	0	0	0
ENSBTAT00000066122	1.39206	1.86793	2.04566	1.64722	0.957901	2.65258	1.26377	1.23836	2.11769	1.67103	1.21446	2.17326	0.716236	1.1534	0.994127	1.24624	1.34356	1.89461
ENSBTAT00000003828	0.657442	0.297483	1.63416	1.17821	0.643642	0.943963	0.745384	0.539324	2.02787	0.758687	0.489934	1.42307	0.588427	0.847485	0.288032	0.772139	1.18883	1.2329
ENSBTAT00000069847	0.232604	0.375212	0.983703	0.585536	0.952473	0.547408	0.498414	0.357868	0.898849	0.430983	0.47257	0.092986	0	0.088526	0	0.551697	0.449971	0.375744
ENSBTAT00000079655	0.185233	0	0.782578	0.598955	0.484108	0.314566	0	0.175876	0.205302	1.76756	0.271987	2.61276	0	0.646813	0	0.152759	0.086118	0.186695
ENSBTAT00000004181	1.55869	2.16022	8.56915	8.45761	1.86715	2.75799	1.57528	1.99985	2.95298	13.8439	3.24895	20.1263	1.9119	3.36403	0.688354	1.28747	6.7709	4.66815
ENSBTAT00000075664	2.01893	3.0391	1.82958	1.52179	1.65563	1.44974	2.06262	1.44891	2.57589	1.52354	1.44174	2.18291	1.04009	1.24171	1.36619	1.15062	1.36101	1.93111
ENSBTAT00000024509	2.99887	1.83229	2.87238	2.48905	1.73386	2.2559	1.79356	1.43352	3.40123	2.01569	1.15832	2.65526	1.47823	2.89245	1.69305	1.63529	2.85908	3.12852
ENSBTAT00000031816	0.930641	1.03356	1.03966	0.892125	0.817897	1.00801	1.13935	1.11913	0.916189	1.14006	0.511981	1.128	0.716664	0.948489	1.03379	0.85046	1.59231	1.30822
ENSBTAT00000076614	4.75188	4.31081	5.95235	5.29626	3.15839	6.757	4.76381	5.13474	5.75801	5.63321	4.24757	4.82474	4.39571	5.83397	3.78297	4.28154	4.14101	5.34719
ENSBTAT00000036177	9.18569	6.93085	10.0938	11.5605	9.30541	10.0262	12.0326	11.1241	10.3921	10.406	9.30402	11.1685	10.2457	12.178	9.78247	9.69083	9.24337	11.436
ENSBTAT00000021492	0.043497	0.014508	0	0.050374	0.03405	0.030694	0	0.013877	0	0	0	0.045181	0.013977	0	0	0.011923	0	0.015231
ENSBTAT00000054506	0	0	0	0	0	0	0	0	0	0	0	0	0	0	0	0	0	0
ENSBTAT00000076752	0	0	0	0	0	0	0	0	0	0	0	0	0	0	0	0	0	0
ENSBTAT00000073785	0	0.030409	0	0.093849	0.213218	0.031886	0.270736	0.077518	0.146607	0.145252	0	0	0	0	0	0	0	0.085312
ENSBTAT00000081620	0	0	0.093054	0	0	0	0	0	0	0	0	0	0	0	0	0	0	0
ENSBTAT00000026154	2.84284	1.80533	4.53291	2.5648	3.5568	3.29939	3.26003	2.1341	4.40772	3.99788	2.05438	4.27779	1.78664	4.65381	2.58906	3.63874	2.46123	2.63826
ENSBTAT00000028333	0.76717	0.558805	1.15251	0.713624	0.886046	0.640576	0.63103	0.712114	0.754244	0.499724	0.567955	0.471312	0.448374	0.61797	0.582059	0.602582	0.812289	0.501053
ENSBTAT00000043151	0	0	0	0	0.147483	0	0	0	0	0	0	0	0	0	0	0	0.081232	0.173877
ENSBTAT00000081033	0.052395	0.052228	0.297346	0	0.036172	0.13796	0.024946	0	0	0	0.048048	0.08133	0	0	0	0.021487	0	0.15066
ENSBTAT00000052047	2.01593	2.85035	2.23392	3.40375	2.15535	1.89285	2.51619	2.86641	3.32984	2.57537	1.74807	4.05815	2.25502	2.49849	1.89543	3.10506	2.36352	3.1551
ENSBTAT00000066680	0.705293	0.537749	1.10632	0.722291	0.189394	0.242259	0.298272	0.897417	1.36307	0.341459	0.423177	0.717922	0.299878	0.632118	0.402511	0.698935	0.378976	0.969931
ENSBTAT00000067446	0	0	0	0	0	0	0	0	0	0	0	0	0	0	0	0	0	0
ENSBTAT00000078869	0	0	0.044971	0	0	0.037293	0	0.067981	0.196797	0.039018	0.032489	0.11003	0	0.108487	0	0.029096	0.130089	0.148465
ENSBTAT00000035645	5.34069	4.00917	7.84301	8.57465	5.69917	5.79116	7.67992	5.76656	10.3122	5.64805	3.84161	8.74161	4.78737	6.4654	4.40606	5.38952	9.79649	7.04576
ENSBTAT00000000962	0.04463	0.442236	0.509675	0.154677	0.212451	0.65297	0.212431	0.085312	0.541439	0.244536	0.284584	0.459139	0.60014	0.815667	0.091456	0.109366	0.581969	0.790108
ENSBTAT00000036427	0	0	0	0	0	0	0	0	0	0	0	0	0	0	0	0	0.066285	0
ENSBTAT00000044848	1.48202	1.01547	1.95646	7.38808	1.16967	0.415053	3.8569	0.850338	0.949142	0.650978	1.14484	0.544119	1.45716	0.636895	0.505688	0.701253	1.48723	2.85621
ENSBTAT00000066931	0	0	0	0	0	0	0	0	0	0	0	0	0	0	0	0	0	0
ENSBTAT00000081619	0	0	0.045619	0	0	0	0.176812	0	0.043889	0	0.02676	0	0.042021	0	0	0.023829	0	0.033755
ENSBTAT00000027263	1.42977	1.06056	1.52775	1.85858	1.62501	1.66613	1.69011	2.42392	1.38539	1.16718	1.40739	2.40616	1.35004	2.43294	1.36067	1.38185	1.52564	2.06261
ENSBTAT00000074289	0	0	0	0	0	0	0	0	0	0	0	0	0	0	0	0	0	0
ENSBTAT00000029333	1.33664	1.64877	1.95861	2.40501	1.79171	1.26296	1.82973	1.6062	2.1242	1.24231	1.19542	1.57002	1.99054	1.76155	1.65984	1.45272	1.61824	1.69722
ENSBTAT00000081085	0	0	0	0	0	0	0	0	0	0	0	0	0	0	0	0	0	0
ENSBTAT00000065213	4.11951	4.71877	5.00035	5.79069	5.06977	5.32936	6.42505	5.81756	5.52928	5.52623	4.15377	5.47601	4.86189	5.09693	5.55886	5.30097	5.61833	5.99311
ENSBTAT00000001335	0	0	0.8258	0.317652	0	0	0	0	0.677899	0.314006	0	0.274571	0	0	0.286501	0	0.323241	0.265799
ENSBTAT00000021604	1.20499	0.55914	1.76218	1.70179	1.55309	1.4931	1.79137	1.65118	1.65632	1.60281	1.07676	1.98241	0.97419	1.01762	1.2918	1.15983	1.29839	1.51836
ENSBTAT00000071407	0	0.758798	0.178542	0	0	0	0	0.127099	0	0	0	0.179992	0.304499	0.201022	0	0.183724	0	0.343773
ENSBTAT00000069382	0	0	0	0	0	0	0	0.036478	0.113267	0	0.031881	0.036577	0	0	0	0	0.050332	0.039493
ENSBTAT00000070972	0	0	0	0	0	0	0	0	0	0	0	0	0	0	0	0	0	0
ENSBTAT00000046345	0	0	0	0	0	0	0	0	0	0	0.112718	0	0	0	0	0	0	0
ENSBTAT00000076850	0	0	0	0	0	0	0.452302	0	0	0	0	0	0	0	0	0	0.541499	0
ENSBTAT00000068915	5.73508	4.71079	7.59448	10.4905	5.8186	3.70779	5.00336	3.27005	5.98809	5.13852	4.6867	4.6605	4.70623	7.26202	4.10183	6.71703	6.53688	7.52486
ENSBTAT00000024514	48.5373	38.5465	45.1917	59.1773	40.908	36.9592	38.872	35.9752	53.1664	38.4991	29.9596	40.2031	41.524	59.3089	32.9308	45.0659	43.1315	46.383
ENSBTAT00000031814	1.30889	0.840027	1.72569	1.34578	0.85938	1.07089	1.30168	1.80829	1.00113	0.767103	1.17238	1.20286	0.895677	0.859232	1.25014	0.762908	0.817156	1.70385
ENSBTAT00000006572	2.26849	2.38786	2.89314	3.5231	1.8403	1.39336	2.18428	3.02474	2.51175	2.21667	2.78731	1.52213	2.28289	3.4654	2.31867	2.60839	2.00776	3.66743
ENSBTAT00000068688	0.792908	0	0.499443	0.833909	0.576258	1.0867	2.09864	0.66503	0.883398	0.346295	0	1.45144	0.83213	0	0	0.755778	1.64234	0
ENSBTAT00000077782	0	0	0	0	0	0	0	0	0	0	0	0	0	0	0	0	0	0
ENSBTAT00000044112	5.93844	3.13805	2.23384	7.22844	3.81883	1.42218	8.96939	7.09066	3.9232	3.55582	2.80531	2.56886	4.23555	0.769365	3.43024	3.18428	3.90996	1.99575
ENSBTAT00000043589	0	0	0	0	0	0	0	0	0	0	0	0	0	0	0	0	0	0
ENSBTAT00000014402	0.278103	0.407597	0.559739	0.515141	0.545227	0.430997	0.582656	0.638701	0.641068	0.367421	0.340987	0.250029	0.51806	0.246061	0.227486	0.213255	0.22697	0.836495
ENSBTAT00000053025	0	0	0	0.028678	0	0.026119	0.0472	0	0.027569	0	0	0.025659	0	0.025269	0	0	0.030301	0.025958
ENSBTAT00000074428	0	0	0	0	0	0	0	0	0	0	0	0	0	0	0	0	0	0
ENSBTAT00000023672	0.458819	0.925082	0.538249	0.494792	0.442056	0.762715	0.607343	0.487508	0.700271	0.449904	0.564403	0.619531	0.4959	0.50341	0.256936	0.398101	0.38764	0.633004
ENSBTAT00000038151	37.3566	37.2767	47.9962	51.3396	47.7477	58.2247	53.8441	43.9997	50.229	53.2611	33.7719	54.1492	41.4832	47.2976	47.2443	45.1008	51.7031	46.1328
ENSBTAT00000071197	0	0	0	0	0	0	0	0	0	0	0	0	0	0	0	0	0	0
ENSBTAT00000004068	0.55006	0.307606	0.391265	0.755233	0.203629	0.505165	0.425516	0.262989	0.495084	0	0.282895	0.67418	0.165308	0.559695	0.105587	0.25331	0.293624	0.646327
ENSBTAT00000056338	0	0	0	0	0	0	0	0	0	0.28515	0	0	0	0	0	0	0	0
ENSBTAT00000065677	0	0	0	0	0	0	0	0	0	0	0	0	0	0	0	0	0	0
ENSBTAT00000061058	4.99482	6.62534	4.52604	7.07702	5.17374	4.70496	6.9446	5.65878	5.90176	5.69566	4.7744	5.86271	4.7926	6.05605	5.29161	6.35077	4.79245	5.80442
ENSBTAT00000072776	21.5651	13.1332	24.3391	28.0445	24.8166	21.0107	27.1719	18.9464	23.7015	24.117	16.4411	22.3802	18.9136	22.1748	30.6145	21.1109	27.7799	24.6697
ENSBTAT00000003826	1.65755	0.390565	2.9916	2.3379	3.16423	2.79585	1.65082	2.24677	3.13111	2.78387	0.490209	2.60201	0	2.9966	1.98076	0	3.54465	2.6915
ENSBTAT00000082844	0.543614	0	0.436277	1.23323	0.638988	0	1.12081	0.443812	0	0.847588	0.690902	0.591281	1.43311	0.128954	0.819577	1.69161	0.566532	0.731777
ENSBTAT00000068760	2.26795	1.37114	2.74238	1.6364	2.34569	0.403268	2.85386	1.7583	1.06688	2.84848	2.68862	2.12332	0.974709	2.41416	0.640269	1.62902	1.45138	1.02203
ENSBTAT00000004602	1.02966	1.07079	1.32351	1.01797	0.88431	0.996105	0.960099	1.1699	1.43378	0.778962	1.18233	1.46732	1.405	0.919224	0.833672	1.03915	1.39097	1.2144
ENSBTAT00000026056	259.053	228.158	316.832	416.059	369.694	518.772	322.61	289.889	407.464	343.63	235.761	498.335	269.955	271.388	364.241	299.448	381.737	614.069
ENSBTAT00000071543	1.92214	3.04026	3.64329	2.84158	3.24295	4.68253	3.65255	2.93049	3.21338	2.13794	3.9241	6.13273	2.33885	1.35767	3.18534	1.42919	3.10527	3.23886
ENSBTAT00000063087	0	0.072179	0	0	0	0	0.034583	0	0	0	0	0	0	0	0	0.059451	0.044302	0
ENSBTAT00000066968	0	0	0	0	0	0	0	0	0	0	0	0	0	0	0	0	0	0
ENSBTAT00000085179	0.611524	0.517201	0.602171	0.708009	0.553635	0.676495	0.669649	0.675653	0.510958	0.587402	0.381653	0.817472	0.289767	1.78242	0.409621	0.729198	0.755822	0.645488
ENSBTAT00000068172	0.129344	0	0.072684	0.087546	0	0.428559	0.039224	0	0	0.483659	0	0.066463	0.135119	0.42989	0.119223	0	0.1171	0
ENSBTAT00000018634	0.045571	0.101976	0	0	0	0	0.051945	0.143072	0	0	0	0.199031	0	0.163554	0	0.042636	0.580032	0
ENSBTAT00000017478	1.48955	0.810844	1.56355	2.24629	1.38297	1.76171	1.67634	1.90017	2.06059	1.48978	1.30575	1.98747	1.19544	1.68054	1.5697	1.2968	1.65633	1.91588
ENSBTAT00000074836	0	0	0	0	0	0	0	0	0	0	0	0	0	0	0	0	0	0
ENSBTAT00000008411	47.3036	45.9437	59.5331	62.8498	56.7904	49.0362	46.8731	42.5286	55.7555	59.191	37.6941	53.8661	43.8298	74.9282	45.4451	46.2398	54.6286	63.6983
ENSBTAT00000047871	0	0	0	0	0	0	0	0	0	0	0	0	0	0	0	0	0	0
ENSBTAT00000054072	0.062184	0	0.079368	0.071734	0.074589	0.193522	0	0	0.136134	0.067929	0	0	0	0.062907	0.063801	0	0	0
ENSBTAT00000068362	3.74365	4.57504	5.93404	7.78922	3.80334	8.80417	5.26353	5.94439	8.89884	6.80319	4.94218	7.58775	4.20005	6.88172	3.4545	4.42851	7.9097	6.78045
ENSBTAT00000049681	10.3111	8.99288	11.208	13.2516	11.0611	12.4383	11.4518	10.6237	10.8772	10.9347	6.65627	10.5019	8.27197	13.1703	10.6578	10.6219	12.0088	14.8504
ENSBTAT00000076166	2.59272	1.38697	3.36074	2.49273	3.40391	2.06327	2.48723	3.08434	2.55793	3.24183	1.62593	2.41279	2.16143	3.32126	3.68762	2.02893	4.40037	3.77401
ENSBTAT00000075617	0.091305	0	0.330268	0.219312	0.147853	0.044578	0.182283	0.317731	0.343151	0.216118	0.127763	0.033802	0.273917	0.213499	0.238799	0	0	0.357218
ENSBTAT00000068737	3.98073	5.18137	5.65498	3.68428	4.4837	4.64568	6.35698	4.10095	7.18599	5.04915	4.53978	5.76367	4.04189	5.92256	4.61761	4.56475	7.05977	7.25656
ENSBTAT00000005626	3.0081	4.48359	2.99946	1.39435	2.99452	3.02876	3.65428	5.70748	2.3664	3.29554	4.19865	2.82941	2.11008	2.73728	3.96132	6.04213	3.87094	0
ENSBTAT00000071414	1.74299	2.4951	2.47912	2.99703	3.86709	2.77992	2.88363	1.91804	1.95875	2.11434	1.77349	2.58919	4.54161	2.69312	2.05143	4.25648	2.32254	0
ENSBTAT00000026451	1.74299	2.4951	2.47912	2.99703	0	2.77992	2.88363	1.91804	1.95875	2.11434	1.77349	2.58919	0	2.69312	2.05143	0	2.32254	5.42826
ENSBTAT00000080091	0	0.797698	1.90181	1.37027	1.45008	1.50043	0.244491	0	1.01275	1.25605	1.07609	0.562685	0.265784	0.910964	0	0.220267	1.62545	0.321559
ENSBTAT00000012835	6.56305	1.0741	7.92978	3.23287	2.38853	1.28999	2.80469	1.06958	6.27099	0.736511	2.52034	4.38356	0.788671	2.80609	1.45103	2.41023	3.86501	5.05897
ENSBTAT00000078906	0	0	0	0	0	0	0	0	0	0.135389	0.056096	0	0	0	0	0	0	0
ENSBTAT00000002466	8.97354	6.74713	10.8391	11.2038	7.88799	10.6761	9.31193	9.34974	10.0465	9.60403	5.38898	10.9452	7.47755	12.9167	5.66373	7.71554	11.1891	11.71
ENSBTAT00000078612	0	0	0	0	0	0	0	0	0	0	0	0	0	0	0	0	0	0
ENSBTAT00000020360	0	0.010594	0.026442	0.030586	0.018517	0.056089	0.015082	0.005054	0.023685	0	0.009755	0.032992	0.005094	0.01621	0.005391	0.039144	0	0.027797
ENSBTAT00000005751	0	0	0	0	0	0	0	0	0	0	0	0	0	0	0	0	0	0
ENSBTAT00000067622	0	0	0	0	0	0	0	0	0	0	0	0	0	0	0	0	0	0
ENSBTAT00000033859	0	0.058708	0.147909	0.068033	0.046109	0.227599	0	0	0.087362	0.043128	0	0.020315	0.05662	0.11997	0.060097	0.241367	0.023977	0.020549
ENSBTAT00000027471	0	0	0	0.061604	0.063853	0	0.098935	0	0.146667	0.24663	0.119391	0.077447	0	0	0.117859	0.040152	0.077137	0.065271
ENSBTAT00000086023	2.38632	1.98098	2.8558	2.98637	2.44007	2.64673	3.63415	2.81313	3.1209	3.46916	1.86961	2.13408	2.63169	3.01919	2.9043	2.25084	2.26029	4.33201
ENSBTAT00000008409	1.4645	1.44993	2.33987	3.05561	1.2946	1.23289	2.1586	2.12188	2.34196	1.55235	1.20381	1.99098	1.67837	2.58881	1.21034	1.50408	2.35691	2.06471
ENSBTAT00000074632	0	0	0	0	0	0	0	0	0	0	0	0	0	0	0	0	0	0
ENSBTAT00000004828	0.183128	0.194464	0.295197	0.367453	0.177472	0.467583	0.190649	0.185697	0.535383	0.33507	0.198815	0.403997	0.166402	0.230073	0.143271	0.208504	0.423291	0.353305
ENSBTAT00000005752	0	0	0	0	0	0	0	0	0	0	0	0	0	0	0	0	0	0
ENSBTAT00000027825	6.07293	4.51955	5.89326	7.30635	6.33337	5.94887	6.01201	6.03958	5.69745	5.55656	4.45843	6.85727	4.80095	8.37993	4.87537	5.63105	5.91162	6.48018
ENSBTAT00000065921	0	0	0	0	0	0	0	0	0	0	0	0	0	0	0	0	0	0
ENSBTAT00000070016	0	0	0	0	0	0	0	0	0	0	0	0	0	0	0	0	0	0
ENSBTAT00000066449	0	0	0	0	0	0	0	0	0	0	0	0	0	0	0	0	0	0
ENSBTAT00000016216	5.88951	4.3585	6.91594	9.79781	6.8578	8.97556	4.8602	6.57222	7.19627	7.55197	4.11217	7.33822	3.56288	10.5463	7.00218	5.54129	8.15495	10.6741
ENSBTAT00000002468	1.90038	1.59583	1.60763	1.64919	2.38935	1.18572	2.21438	1.79405	1.69654	1.86985	1.28465	2.35559	1.22779	1.8355	1.04879	1.74371	2.44556	2.25212
ENSBTAT00000070013	0	0	0	0	0	0	0	0	0	0	0	0	0	0	0	0	0	0
ENSBTAT00000005749	3.26501	1.83955	4.20869	4.56792	3.19453	2.83945	3.06207	2.60125	4.32985	2.5555	2.0285	3.93966	1.93275	2.84375	1.91464	2.04341	2.86201	4.19339
ENSBTAT00000023587	0.902663	1.18003	1.54381	1.11148	0.757091	0.612607	1.10902	0.194951	1.84278	1.08791	0.373434	1.17406	0.560408	1.21609	0.476764	0.716427	0.818048	1.36829
ENSBTAT00000081758	1.26408	2.70469	2.4137	3.49451	2.66336	4.07081	2.4416	2.79672	3.48594	3.06617	1.70585	3.62528	1.70693	2.45233	2.29836	3.0601	2.86419	3.8028
ENSBTAT00000086238	21.2697	20.7887	27.3211	32.2167	28.4733	28.2806	27.1649	28.201	26.0466	30.4966	20.4345	25.8945	24.2595	37.1987	26.2587	25.5887	29.0396	30.6275
ENSBTAT00000072992	5.63237	4.45702	3.70371	5.52911	4.95739	5.06273	4.99151	5.40484	6.04439	6.10143	4.34099	7.08127	2.92166	7.11419	4.9828	4.18227	5.79475	7.1205
ENSBTAT00000019786	1.94425	0.850278	2.63511	2.66115	1.57179	2.17864	1.24367	1.15654	2.63604	1.87917	0.541122	2.35757	0.977937	2.3137	1.24095	1.48856	1.51523	3.60151
ENSBTAT00000073369	0	0	0	0.126566	0	0	0	0	0	0	0	0	0	0.118208	0	0	0	0
ENSBTAT00000083051	8.65239	6.91249	17.7587	35.1168	9.81243	6.11509	15.2006	15.4938	15.1132	19.0925	8.96457	15.5382	6.94246	9.44975	16.425	10.686	17.6973	22.7684
ENSBTAT00000083321	0	0	0	0	0	0	0	0	0	0	0	0	0	0	0	0	0	0
ENSBTAT00000071291	3.76593	4.82795	6.81408	6.8843	4.62976	9.16604	4.76029	4.68299	9.86475	6.00631	3.44347	7.25253	3.0668	6.30175	4.29314	3.97678	7.19701	5.26056
ENSBTAT00000009709	30.9777	25.546	36.3624	44.9681	37.3364	30.149	34.5509	33.4312	40.8862	37.6617	26.5041	36.1003	28.8415	50.4181	30.8401	27.1275	31.2243	38.5945
ENSBTAT00000077377	0.814802	0.76797	1.54882	0.941593	0.967977	1.70581	1.31869	0.701006	1.26024	0.893504	0.854755	1.63658	0.587235	1.15916	0.667666	0.599515	0.843906	1.1043
ENSBTAT00000013255	1.03528	0.575899	1.30772	1.40869	1.08024	1.18446	1.82653	1.25223	0.979851	0.914025	0.892155	1.79362	0.615231	1.20932	0.997227	0.648713	1.41294	1.78299
ENSBTAT00000085091	0.05569	0.038983	0.228416	0.051644	0	0.283472	0.108584	0	0.407372	0.182327	0	0.469244	0.037144	0.068839	0.044902	0.030364	0	0.122351
ENSBTAT00000028342	2.0403	0.770398	4.53988	2.20924	0.919245	3.35806	1.34784	0.306569	2.2794	1.07379	0.79138	1.55359	1.245	0.45864	4.92142	1.01306	1.66642	4.21237
ENSBTAT00000027057	0.805407	0.391818	0.678682	0.826341	0.634144	0.707273	0.854752	0.837057	0.695136	0.672233	0.360666	0.837391	0.466021	0.670532	0.564388	0.568078	0.648895	0.870998
ENSBTAT00000039835	51.9812	34.3909	67.584	70.3992	59.6801	70.2258	51.6282	66.1672	55.169	67.1471	37.3143	49.8168	42.3554	65.2988	57.189	40.0561	64.3059	71.2983
ENSBTAT00000082300	0.21326	0.76561	0.809863	0.318208	0	0.68917	0.645178	0.25548	0.133629	0	0.201659	0.103876	0.296012	0.92523	0.609615	0.843542	0.364066	0.808635
ENSBTAT00000083466	48.2273	41.4577	52.0397	58.7158	57.8572	75.0619	52.8358	59.097	55.2681	48.7325	46.9914	58.0855	54.7278	53.2675	50.4172	51.3974	51.5725	66.6796
ENSBTAT00000075512	19.5991	11.0669	27.9546	26.6912	22.1077	29.0059	28.2666	32.4471	23.3085	29.4334	12.4538	18.848	12.277	12.1751	26.3211	9.28688	27.5614	21.5592
ENSBTAT00000068447	0.195348	0.147278	0.856756	1.71014	0.243855	0	0.251447	0.30405	0.861197	0.098636	0.268121	0.941261	0.379145	0.900145	0.857967	0.470731	0.466123	1.88428
ENSBTAT00000019230	0.062074	0	0	0	0	0.071361	0	0.065212	0.075888	0.067842	0	0	0.16266	0	0	0.058697	0	0
ENSBTAT00000005745	0.607654	0.479198	1.08529	0.701063	0.291364	0.946102	0.925318	0.406231	0.798656	1.26153	0.550318	0.435357	0.69901	0.676388	0.124677	0.692402	0.442391	0.440909
ENSBTAT00000068175	0	0	0	0	0	0	0	0	0	0	0	0	0	0	0	0	0	0
ENSBTAT00000077358	0	0	0	0	0	0	0	0	0	0	0	0	0	0	0	0	0	0
ENSBTAT00000081643	0	0	0	0	0	0	0	0	0	0	0	0	0	0	0	0	0	0
ENSBTAT00000033291	0	0	0	0	0	0	0	0	0	0	0	0	0	0.04856	0	0	0	0
ENSBTAT00000085279	0.025532	0	0	0	0	0	0	0	0	0	0	0	0	0	0	0	0	0
ENSBTAT00000085527	0	5.77891	0	0	0	0	4.27156	6.96225	0	0	4.2977	0	0	0	0	3.73166	0	0
ENSBTAT00000026449	28.5704	9.28795	38.4749	43.9937	40.536	38.4233	30.6486	21.1813	42.6172	41.3737	13.9754	37.4833	25.3019	47.3014	32.5928	22.5748	39.6323	41.4994
ENSBTAT00000081552	0	0	0.233639	0.285791	0	0	0	0	0	0	0	0.201961	0.204917	0	0	0	0	0
ENSBTAT00000004836	21.4307	24.0485	26.5857	23.8478	26.6528	26.1165	28.5015	20.8385	38.0258	23.6378	25.3282	24.3114	35.8441	21.6787	21.2697	29.2606	22.8605	21.3684
ENSBTAT00000075132	0	0	0	0	0	0	0	0	0	0	0	0	0	0	0	0	0	0
ENSBTAT00000000938	3.10673	2.26427	4.56379	2.77789	3.20239	3.17976	3.55122	2.05618	3.00644	2.26187	1.62586	3.60019	2.05124	6.33362	2.09962	2.42357	2.5623	3.62854
ENSBTAT00000065565	38.4773	20.961	58.5655	40.7572	39.6447	42.3957	35.1018	30.6475	41.4997	33.4551	18.788	41.9376	34.5224	76.9889	28.5803	28.5702	33.4172	49.7289
ENSBTAT00000082866	8.46789	4.08924	7.56815	5.07729	7.97065	5.50933	9.54947	6.96283	6.52982	6.06562	5.63332	5.60445	5.0872	8.76484	6.36059	5.97843	8.03837	8.20019
ENSBTAT00000012701	3.6236	3.46645	3.08107	2.06055	3.24961	3.58953	5.97013	5.57589	3.51153	2.54889	3.25949	3.36823	2.93976	3.78085	3.48638	3.74158	3.6113	3.14611
ENSBTAT00000013186	2.55775	1.80466	7.13286	4.14344	3.90657	5.27325	5.15347	2.99441	8.17626	2.7039	2.75012	4.60678	2.97868	4.15405	2.76563	3.08792	5.56094	4.31728
ENSBTAT00000011464	9.54653	7.70958	13.217	17.4841	15.9081	13.9984	12.2127	20.6941	12.4366	12.9744	10.4988	18.7891	12.4622	14.034	11.1045	12.894	15.9488	18.2342
ENSBTAT00000086468	0.905772	0	0	0	0	1.17114	0	0	0	0	1.19927	0	0	0	0	1.34454	0.737857	0
ENSBTAT00000083308	0	1.86929	2.16145	1.21234	1.31506	0.728915	1.25098	1.26759	2.24525	0.803653	0	1.72153	0.881255	1.59703	0.919736	0	0.551621	2.16035
ENSBTAT00000015463	3.08625	3.99422	3.67634	4.80163	3.96112	3.90614	4.53608	4.85234	3.66214	3.36275	4.25662	3.58627	4.11156	3.68327	3.49959	3.56458	4.18715	3.66632
ENSBTAT00000061314	2.30199	1.89151	3.8994	4.41977	2.9942	4.17495	4.1108	3.2573	3.72165	3.75062	2.16767	4.92795	2.49714	3.6959	2.6723	2.9437	3.41978	3.22176
ENSBTAT00000049667	3.36189	2.38786	4.37251	4.26571	2.71653	2.99592	3.55947	2.99966	3.84195	3.93116	2.61946	2.60244	2.71019	3.18968	3.73441	3.17714	4.10997	3.80855
ENSBTAT00000018305	5.67437	4.9116	5.89304	6.52381	6.243	6.3693	7.05079	7.47521	5.74169	6.0538	4.55541	7.25518	5.18604	8.2515	5.94149	5.90617	5.9463	7.86847
ENSBTAT00000070536	0.637161	0.585437	1.00301	0.673243	0.357483	0.790864	1.07634	0.927572	0.159614	0.885058	0.132237	1.17453	0.398493	0.934415	0.536956	0.427753	0.783019	0.836623
ENSBTAT00000061612	2.38041	1.46578	3.61109	3.60048	3.76109	5.85366	2.71156	2.01952	3.6702	2.92003	1.70917	4.19782	1.74649	5.85734	3.1061	2.37199	2.94285	4.03253
ENSBTAT00000055896	0	0	0	0	0	0	0	0	0	0	0.034391	0	0	0	0	0	0	0
ENSBTAT00000000791	74.4694	51.6461	78.2873	100.877	99.8833	80.2485	105.435	99.6996	95.1493	103.356	61.4015	86.5931	73.7689	74.1784	81.3398	79.4231	102.94	115.791
ENSBTAT00000076080	0.06201	0.083058	0.089501	0.189386	0	0.071898	0.202063	0	0.194199	0	0	0	0.085676	0.062806	0.079373	0	0	0
ENSBTAT00000014501	2.65145	1.78847	3.49789	3.66071	2.64442	3.31468	3.31475	2.74163	2.39353	3.18509	2.25853	3.08243	3.12851	3.22723	2.60683	2.60292	2.48611	2.48897
ENSBTAT00000084172	0	0	0.171809	0	0.177794	0.108017	0	0	0.161672	0.231085	0	0	0	0	0	0.080628	0	0
ENSBTAT00000003042	3.9149	3.21156	4.76913	3.82103	4.36129	5.40526	3.84901	3.11815	4.57386	3.0742	4.07062	5.31927	3.9544	5.74349	3.70078	3.11031	4.29804	4.21644
ENSBTAT00000028349	0	0	0	0	0	0	0	0	0	0	0	0	0	0	0	0	0	0
ENSBTAT00000072777	0.137252	0	0	0.095562	0	0	0	0	0.180112	0	0	0	0	0	0	0	0	0
ENSBTAT00000003694	0.327879	0.143899	0.255329	0.066863	0.102446	0.121601	0.11006	0.082917	0	0.158778	0.052947	0	0.139042	0	0.076821	0	0	0.392984
ENSBTAT00000065312	0	0	0	0	0	0	0	0	0	0	0	0	0	0.045352	0.155704	0	0.108765	0
ENSBTAT00000066898	7.20775	7.57212	8.29459	12.5535	10.7055	9.07882	10.0145	12.0678	8.48992	9.41654	7.3201	10.3487	8.00867	9.22831	9.91537	5.83115	9.28463	10.6432
ENSBTAT00000080415	0	0.100001	0	0	0	0.156962	0	0	0	0	0	0.340121	0	0	0.293902	0	0	0
ENSBTAT00000060967	7.28133	1.67053	7.96611	10.5504	11.1509	8.3401	5.63681	10.4353	7.45062	13.8521	5.32943	9.15663	4.24443	13.3512	13.4382	8.62483	6.77291	10.3617
ENSBTAT00000080708	0	0	0	0	0	0	0	0	0	0	0	0	0	0	0	0	0	0
ENSBTAT00000081090	0.673603	0.857854	1.68724	1.95394	1.15997	1.70666	1.84038	1.67412	2.7927	1.65021	1.22057	1.10706	1.44712	2.07947	1.33035	1.51054	1.22796	1.31719
ENSBTAT00000019440	0.909539	1.0769	0.816731	1.0613	1.11002	0.368835	1.22084	0.771632	0.706037	0.747092	0.99437	1.83553	1.16734	0.722977	1.09426	0.659954	1.27948	0.53309
ENSBTAT00000085150	0	0.165384	0	0	0	0.293509	0	0	0	0	0	0	0	0	0.314658	0	0	0
ENSBTAT00000068725	1.31387	2.19943	1.71461	1.83521	1.81204	2.08671	1.30302	1.4691	0.869613	1.50482	1.18944	1.80302	1.17429	1.20946	0.606928	1.46197	1.8513	2.68348
ENSBTAT00000079123	0.07892	0.069926	0	0	0	0	0	0	0	0	0.105103	0	0	0	0	0.155652	0	0
ENSBTAT00000005733	9.81303	10.0274	13.3602	19.8235	13.3034	15.6956	14.1349	12.4202	16.5561	13.7543	10.0227	17.1992	11.2123	19.1803	9.80756	13.1235	13.6002	17.1506
ENSBTAT00000029017	5.41496	3.66263	4.73108	4.78789	5.94633	4.25062	7.73262	4.94098	4.35004	3.05881	2.58177	3.29555	2.75932	2.75107	4.24394	3.38704	3.09892	7.99688
ENSBTAT00000043564	0.07768	0	0	0	0.09384	0	0	0	0.168944	0.084628	0	0	0	0	0	0	0	0
ENSBTAT00000049503	26.6207	15.6396	29.7402	36.2751	32.4059	25.4832	29.7387	27.5437	28.3331	24.5372	15.6826	30.8024	21.9733	31.6743	24.2656	22.354	30.4079	41.4457
ENSBTAT00000022853	1.34405	0.692506	1.39221	2.05743	0.944826	1.02942	1.34184	1.14078	1.59369	2.07527	0.597367	1.84218	1.21103	2.96365	1.19725	1.54844	1.96255	1.77627
ENSBTAT00000077285	0	0	0	0	0	0	0	0	0	0	0	0	0	0	0	0	0	0
ENSBTAT00000009921	39.9573	37.9524	45.4792	49.7925	48.062	53.1779	53.0741	52.1435	50.9451	54.1132	40.6134	52.3367	36.8251	46.0262	53.6361	39.7464	32.8497	50.5662
ENSBTAT00000023664	78.5401	45.1522	77.758	102.452	72.3601	78.5775	66.8479	72.8225	93.5591	90.8485	46.3397	80.3521	52.6154	98.1281	73.8236	66.0466	88.0044	106.673
ENSBTAT00000076656	0	0	0	0	0	0	0	0	0	0	0	0	0	0	0	0	0	0
ENSBTAT00000022732	1.12692	0.581786	1.51302	2.95769	1.45833	1.76614	1.50246	1.13229	2.30418	1.42675	0.794429	2.06513	1.0677	1.43802	1.30593	1.26528	1.65541	1.99028
ENSBTAT00000084693	0	0	0	0	0	0	0	0	0	0	0	0	0	0	0	0	0	0
ENSBTAT00000087375	0	0	0	0	0	0	0	0	0	0	0	0	0	0	0	0	0	0
ENSBTAT00000011175	26.3902	24.0481	30.7724	32.8169	29.6989	30.1766	31.25	25.507	34.8774	31.0251	21.5089	33.1341	24.7963	28.6121	26.8584	26.5022	29.0305	33.5752
ENSBTAT00000074871	0.179683	0.179238	0.696712	0.491973	0.335016	0.242075	0.175987	0.208157	0.795369	0.404109	0.31297	0.1684	0.179332	0.169286	0.1475	0.124004	0.36773	0.202486
ENSBTAT00000082942	0.914945	1.13556	1.88899	1.4184	1.79962	1.9887	2.30254	1.69116	2.34864	1.40773	1.65047	2.23574	1.97591	1.02417	1.60322	1.44162	1.58404	1.13239
ENSBTAT00000072752	0.612653	0.536837	0.994878	1.12978	0.922597	0.895171	0.836775	0.826911	0.938927	1.15353	0.651234	1.1282	0.627086	0.711961	0.623193	0.997009	1.16709	0.963929
ENSBTAT00000072838	1.75869	1.48116	1.83523	2.25916	2.56355	2.00928	2.29934	1.57568	2.66025	1.46723	1.28559	1.87795	1.77045	1.79322	1.89131	1.96779	1.68033	1.89606
ENSBTAT00000065109	0	0	0	0	0	0	0	0	0	0	0	0	0	0	0	0	0	0
ENSBTAT00000005973	0	0	0	0	0	0	0	0	0	0	0	0	0	0	0	0	0	0
ENSBTAT00000023676	3.38413	2.26703	3.12987	3.613	2.6821	2.95505	3.48134	2.58185	3.42238	2.69018	1.83664	3.29804	2.0309	3.42413	2.39883	1.99463	2.87421	4.4586
ENSBTAT00000005730	162.554	107.263	230.639	174.657	176.496	222.514	149.634	137.034	214.977	229.516	129.96	189.925	152.913	215.709	160.235	139.838	209.939	206.192
ENSBTAT00000017366	4.25034	4.85263	9.22117	7.64439	4.92491	5.00039	6.02078	3.85384	8.49538	3.72102	5.10493	6.50058	4.46094	5.35142	3.40692	5.83789	6.30776	6.40333
ENSBTAT00000076125	0.776261	0	0	0	0.806232	0	0	0	0.531877	0.403584	0	0	0	0.217841	0	0	0	0.282621
ENSBTAT00000028354	0	0	0	0	0	0	0	0	0	0	0	0	0	0	0	0	0	0
ENSBTAT00000023186	2.92744	3.64155	4.55457	4.75599	2.39736	4.62692	4.2828	1.86444	3.94318	4.03273	2.11613	5.11293	2.75651	5.21865	3.05727	2.38612	3.16177	4.67286
ENSBTAT00000078672	0	0	0	0	0	0	0	0	3.27057	0	0	0	0	0	0	0	0	0
ENSBTAT00000011164	0.100074	0.098989	0.063606	0.808913	0.238767	0.052172	0	0.095622	0.275283	0.054779	0.090982	0.668042	0.096058	0.304483	0	0.040823	0.304255	0.208106
ENSBTAT00000017525	34.3869	21.4379	41.2035	55.0981	36.5334	49.4637	34.2548	32.564	40.6425	38.3172	18.6492	41.027	26.5793	45.3374	34.7867	27.4375	44.8334	61.6761
ENSBTAT00000005722	119.698	47.9873	126.857	157.869	109.31	148.969	95.0891	135.244	149.575	166.571	65.856	148.405	84.5662	85.4092	127.825	85.9934	149.01	169.068
ENSBTAT00000084829	0	0	0	0	0	0	0	0	0	0	0	0.085667	0	0.084909	0	0	0	0
ENSBTAT00000075104	2.14697	1.63721	2.05178	2.53069	2.07918	2.19735	3.14307	2.13154	2.08844	1.58988	1.57461	2.35022	1.7385	2.10604	1.84647	2.32389	2.49526	2.87448
ENSBTAT00000025049	0	0	0	0	0	0	0	0	0	0	0	0	0	0	0	0	0	0.066254
ENSBTAT00000007621	32.8569	37.0439	40.3472	46.2002	45.0467	52.5703	44.3594	43.766	47.0791	41.0233	32.0046	55.6404	35.0333	23.6205	42.9889	37.0846	48.5924	44.9979
ENSBTAT00000086437	33.1583	33.5101	35.1318	50.0888	42.3054	45.2601	47.5952	42.9514	45.3419	45.1382	29.4966	43.4977	36.3298	32.7306	48.7417	34.2276	48.2011	52.0509
ENSBTAT00000082825	0	0	0	0	0	0	0	0	0	0	0	0	0	0	0	0	0	0
ENSBTAT00000080015	0	0	0	0	0.031336	0.094618	0	0.051225	0	0.029505	0	0	0	0.063858	0	0.040192	0	0
ENSBTAT00000061505	0	0	0.03982	0	0	0	0.030314	0	0	0	0	0	0	0	0.013905	0	0	0
ENSBTAT00000083370	0	0	0.03982	0	0	0	0	0	0	0	0	0.056641	0	0	0.013905	0	0	0
ENSBTAT00000072733	0	0	0	0	0	0	0	0	0	0	0	0	0	0	0	0	0	0
ENSBTAT00000081216	0	0.009174	0	0.031811	0	0	0	0	0.082	0	0.025335	0	0.026485	0	0	0	0.056131	0
ENSBTAT00000079495	0	0	0	0	0	0	0.029364	0	0	0	0	0	0	0	0	0.011094	0	0.0929
ENSBTAT00000015626	1.91068	1.22447	3.56477	4.07117	3.74309	4.86074	3.04214	2.26816	3.01475	2.77068	1.9938	3.37966	2.40564	3.59129	3.09654	2.83866	3.63358	3.09852
ENSBTAT00000076588	0.112142	0	0.141231	0	0	0.118328	0.07631	0	0	0.113172	0	0	0	0	0	0	0	0
ENSBTAT00000076999	0.272145	0.027119	0.549321	0.53523	0.128545	0.143253	0.233223	0.364444	0.725785	0.179494	0.099789	0.394143	0.392918	0.221862	0.027845	0.178527	0.266041	0.256349
ENSBTAT00000003693	1.91989	0.666845	1.65001	2.45625	1.79662	1.35152	1.0372	0.446186	2.339	1.70362	0.801432	2.18359	0.79672	1.26251	1.48946	1.14253	3.04678	2.37261
ENSBTAT00000028356	0	0	0	0	0	0	0	0	0	0.031859	0	0.064657	0	0	0	0	0.086292	0
ENSBTAT00000085998	0.183624	0.150222	0.419721	0.28993	0.176582	0.088264	0.143078	0.063902	0.559029	0	0	0.395801	0	0.221632	0.068264	0.164646	0.134177	0.280394
ENSBTAT00000043458	0.051862	0.020785	0.026026	0	0.012157	0.011011	0.009879	0.00993	0.108476	0.045786	0.019134	0.075773	0.010004	0.031822	0.031797	0.03415	0.091135	0.065519
ENSBTAT00000063982	0	0.066273	0.172282	0.233062	0	0.139479	0.256388	0	0	0	0.121743	0.068996	0.129067	0	0	0	0	0
ENSBTAT00000023301	22.3336	13.9114	24.0168	29.1142	25.0783	18.1607	26.0794	25.101	22.0059	26.2729	15.8532	19.4405	18.4265	25.704	23.0854	20.2909	20.117	32.6449
ENSBTAT00000044060	28.9519	6.49157	14.5751	18.5206	7.13204	14.9256	21.6906	12.9147	16.9564	15.0768	13.5818	9.24538	15.4002	6.13822	11.7771	8.77921	39.1446	22.7828
ENSBTAT00000011311	0.063211	0.188696	0.07986	0.146203	0.149576	0.531381	0.060185	0.090677	0.140212	0.13886	0.115704	0.293846	0.060809	0.160888	0.161747	0.103564	0.038585	0.165184
ENSBTAT00000031787	0	0	0	0	0	0	0	0	0	0	0	0	0	0	0	0	0	0
ENSBTAT00000063897	0	0.406324	0	0	0	0	0	0	0	0	0.646249	0	1.73091	0.265975	0	0	0	0
ENSBTAT00000080515	4.01001	3.06574	5.53701	5.3144	4.3394	4.05679	4.39084	2.77764	3.63381	4.07203	2.46928	4.02863	2.70069	4.50824	2.62981	4.19771	4.51366	3.83744
ENSBTAT00000045390	14.1306	9.61546	16.9286	19.2356	10.2632	13.0552	10.4259	10.3213	13.57	18.38	7.15592	11.3322	8.19297	21.193	13.3493	11.2362	16.173	22.0574
ENSBTAT00000074249	9.41525	19.2928	10.9535	15.1606	9.88183	13.6153	17.4376	14.5197	11.1001	14.0626	14.5364	14.006	18.2386	16.0328	9.30602	17.8698	10.3322	13.2944
ENSBTAT00000012108	10.7397	5.77836	11.3679	11.6734	11.7499	10.4823	9.49968	9.22458	15.2011	12.8081	6.07161	12.0641	7.60377	15.3866	11.003	8.54659	12.7366	13.6127
ENSBTAT00000063136	0	0	0	0.099983	0.049596	0.043662	0.079452	0	0.184318	0.045752	0.038052	0.132856	0.080189	0.127185	0.042746	0.034107	0.052217	0.043492
ENSBTAT00000073682	0.251375	0.061907	0.160456	0.144984	0.150806	0	0.119617	0.060012	0.06877	0.068642	0.284358	0	0.180684	0.190697	0	0.102251	0.076221	0.130205
ENSBTAT00000029302	2.80023	1.84221	2.98386	3.23956	3.14651	2.74769	2.84759	2.91258	3.44396	2.65979	2.31774	3.48745	2.2766	3.10292	2.86515	2.6306	3.98657	4.12589
ENSBTAT00000067382	0	0	0	0	0	0	0	0	0	0	0	0	0	0	0	0	0	0
ENSBTAT00000069533	5.07123	3.56474	2.24884	4.66259	2.47683	2.99925	6.82943	6.71252	3.74926	3.94422	3.64306	5.64145	3.69291	3.77798	5.8943	3.61298	3.61948	4.12585
ENSBTAT00000081222	2.14762	1.20406	3.3017	1.44379	2.1399	3.00229	3.05588	2.1253	1.46572	1.96584	0.968415	2.02579	1.04755	1.17999	1.77202	2.63647	1.46041	2.63496
ENSBTAT00000061039	3.44344	8.95347	3.73405	3.73975	4.33942	4.33254	3.54165	3.164	5.23849	3.32905	5.31614	4.41162	7.728	5.59539	2.46069	3.53669	4.92497	5.17096
ENSBTAT00000076324	0	0	0	0	0	0	0	0	0	0	0	0	0	0	0	0.901566	0	0
ENSBTAT00000075821	0	0	0	0	0	0	0	0	0	0	0	0	0	0	0	0	0	0
ENSBTAT00000067312	0	0	0	1.50534	0	2.43553	0	0	0.265659	0.367306	1.25349	0.528566	0	0	0	0	0	0
ENSBTAT00000018772	4.95478	6.85544	5.3018	6.53037	4.3855	6.20403	8.88246	6.88939	7.63394	5.15294	4.9549	10.394	6.48697	11.1427	4.75875	5.8203	6.45045	6.99162
ENSBTAT00000007616	30.2516	30.9518	67.6793	55.4358	29.5297	60.0041	34.4242	26.9845	45.0199	29.5851	26.2096	40.7861	32.7367	316.527	24.1481	37.993	37.1686	68.3196
ENSBTAT00000003691	1.95628	0.537379	1.55514	0.888046	0.988305	0.348945	0.362005	1.18089	1.27217	0.922273	0.604219	1.16829	0.695233	0.78382	0.786116	0.91746	0.479212	0.819686
ENSBTAT00000080838	0	0.500023	0	0.463385	0	0.486623	1.12852	0	0.518934	0	0.853048	1.10638	0	0	0	0	0.759849	1.49231
ENSBTAT00000068203	0	0	0	0	0	0	0	0	0	0	0	0	0	0	0	0	0	0
ENSBTAT00000022723	1.61898	1.35419	2.44659	2.43627	1.71528	1.68812	1.86938	1.93641	1.98492	1.71509	1.45068	2.41294	1.34518	1.69354	1.61423	1.4626	1.68407	1.57055
ENSBTAT00000081532	0	0	0	0	0	0	0	0	0	0	0	0	0	0	0	0.055798	0	0
ENSBTAT00000086199	2.00759	1.20365	1.12838	1.57463	0	0.647182	0.834928	3.02923	0.529851	0.79112	1.26674	2.19626	2.03489	0.63073	0.229985	2.19487	0	0.612655
ENSBTAT00000068637	3.77426	4.93259	4.94582	4.8709	5.05068	3.86064	4.29189	3.70773	4.18919	4.1121	4.38079	3.85561	3.71169	5.64091	3.91112	4.20523	4.05604	6.63897
ENSBTAT00000026582	7.59892	7.93689	8.29071	10.8943	6.79942	5.60981	8.40127	7.77774	8.11515	7.10519	5.94933	8.36952	9.99894	11.6373	8.42045	7.97455	7.20726	11.2917
ENSBTAT00000040129	0.577999	0.438787	0.659799	0.445775	0.487588	0.608421	0.707616	0.421235	0.825667	0.423555	0.35319	0.939516	0.503333	0.757245	0.309789	0.428791	0.706249	0.950543
ENSBTAT00000013658	0.078654	0	0.099626	0.090903	0.04669	0	0.03744	0.075193	0.086943	0.172545	0	0.081052	0.037797	0.079948	0	0	0.191735	0.164066
ENSBTAT00000009573	0	0	0	0.150824	0.235642	0.130703	0	0	0.28591	0	0.059121	0	0	0.066105	0.067106	0.053166	0.079265	0
ENSBTAT00000065003	0	0	0	0	0	0	0	0	0	0	0	0	0	0	0	0	0	0
ENSBTAT00000012106	29.8961	36.1036	25.6888	24.1159	21.4656	33.9317	27.8204	25.7452	26.1073	31.7247	23.193	25.2373	28.4636	23.3392	25.13	23.9983	29.5496	29.6951
ENSBTAT00000021210	9.38355	8.71869	11.1153	11.8168	11.1619	9.3807	10.5101	9.53356	9.77733	10.0782	6.48331	9.90752	9.81183	14.5899	10.4429	10.4542	11.3415	13.6283
ENSBTAT00000086150	0	0	0	0	0	0	0	0	0	0	0	0	0	0	0	0	0	0
ENSBTAT00000001660	10.8572	6.9439	11.3953	18.7397	12.0183	7.00448	14.5277	15.1671	12.7238	10.0166	4.73829	10.1636	9.29375	21.8889	13.4747	9.64973	10.5758	15.8726
ENSBTAT00000026932	2545.6	1945.39	2390.65	2610.16	2593.99	3633.13	2467.3	2709.27	2781.12	2968.54	2363.53	3605.95	2513.4	2066.77	2646.09	2369.57	2650.73	3295.64
ENSBTAT00000080795	0	0	1.56335	0	0.586562	0.861914	0	0	3.8965	4.35876	0.434595	7.50327	0	0	6.00012	115.476	0	4.12703
ENSBTAT00000023728	0.097344	0.121846	0.106921	0.253698	0.014273	0.05157	0.081122	0.093179	0.163317	0.093884	0.067294	0.063242	0.023467	0.087073	0.049742	0.050057	0.044748	0.102327
ENSBTAT00000007335	0	0	0	0	0	0	0	0	0	0	0	0	0.387748	1.18701	0	0	0	0
ENSBTAT00000085768	0	0.493763	0	0	0	0	0.48818	0	0	0	0	0	0.491766	0	0.544196	0.398329	0	0.471424
ENSBTAT00000075049	0	0	0	0	0	0	0	0	0	0	0	0	0	0	0	0	0	0
ENSBTAT00000043552	0	0	0	0	0	0	0	0	0	0.052908	0	0	0	0	0	0	0	0
ENSBTAT00000005032	0.142064	0	0.424543	0.21582	0.116073	0.615209	0.128228	0.160482	0.420434	0.138026	0	0.205802	0.170263	0.320562	0	0.23479	0.123242	0.410498
ENSBTAT00000063813	0.039875	0	0.048956	0.045296	0	0.041689	0	0	0.241288	0	0	0.091045	0	0	0.09282	0	0	0
ENSBTAT00000074409	5.43015	2.8899	8.19455	9.05744	6.72772	7.26132	5.27248	4.77506	8.74818	6.24174	3.9387	8.27216	4.29011	6.80713	4.97296	5.23251	6.80107	7.73091
ENSBTAT00000005367	0	0	0	0	0	0	0	0	0	0	0	0	0	0	0	0	0	0
ENSBTAT00000079090	0	0	0	0	0	0	0	0	0	0	0.057872	0	0	0	0	0	0	0
ENSBTAT00000061324	0	0	0	0	0	0	0	0	0	0	0	0	0	0	0	0	0	0
ENSBTAT00000022721	2.30575	1.38453	3.91416	3.64267	3.21539	3.69873	2.82168	2.03304	4.29489	3.60311	2.0209	3.97784	1.80527	4.41254	2.55624	2.31006	3.47614	3.25948
ENSBTAT00000086059	0	0	0	0.354717	0	0	0	0	0	0	0	0	0	0	0	0	0	0
ENSBTAT00000071390	0	0	0	0	0	0	0	0	0	0	0	0	0	0	0	0	0	0
ENSBTAT00000000434	0.467616	0.659283	0.540679	0.441864	0.497818	1.45072	0.631824	1.09841	0	0.290809	0	1.05739	0.173992	0.432463	0.402332	0.381974	0.643797	2.61995
ENSBTAT00000069322	0	0.231061	0	0	0.169981	0.144786	0.133772	0.130958	0.396282	0.172232	0.445276	0.416584	0.376021	0.149451	0.054916	0.3468	0.622594	0.321075
ENSBTAT00000071608	0	0	0	0	0	0	0	0	0	0	0	0	0	0	0	0	0	0
ENSBTAT00000018250	0.510579	0.565665	0.733539	2.13483	1.22578	1.12475	0.546652	0.365663	1.11699	0.906082	1.5589	1.04415	0.48927	0.451796	0.130981	0.830565	0	0.132196
ENSBTAT00000064291	4.34875	2.24878	2.26794	2.45177	2.2104	1.59348	2.35872	2.18516	1.83482	1.906	1.46322	1.48045	1.93386	7.43222	2.1122	1.85057	2.89226	2.82282
ENSBTAT00000020915	1.21807	1.17158	1.03202	1.10217	0.991541	1.09819	0.864679	0.678058	1.70179	0.34114	0.915262	1.99646	0.789205	1.26518	0.702189	1.05449	1.2733	1.0446
ENSBTAT00000020078	0.575781	0.251998	1.14386	0.811698	0.384002	0.729482	0.669733	0.366538	0.489824	0.419185	0.694469	1.17744	0.919568	0.517561	0.52519	0.520332	1.16363	1.19257
ENSBTAT00000085437	1.23289	0.931352	0.330183	1.10972	0.628208	1.42369	0.697863	0.465842	2.7692	0.259694	0.426008	1.90971	1.62753	0.950638	1.0223	0.193447	0.286329	0.241076
ENSBTAT00000082760	0	0	0	0	0	0.291167	0	0	0.303873	0.312832	0	0	0	0	0	0.266703	0.350552	0
ENSBTAT00000072487	0	0	0	0	0	0	0	0	0	0	0	0	0	0	0	0	0	0
ENSBTAT00000066779	3.01377	1.54019	4.80854	4.0688	1.90017	2.85538	2.59135	2.52551	3.06036	0.78024	2.56427	3.29488	0.977746	2.97009	2.06281	2.18635	2.66348	4.90055
ENSBTAT00000079009	0	1.23602	0	0	0	0	0.735804	0	0	1.63736	0	0.392832	1.65792	0	0	0	0	0
ENSBTAT00000022140	0.039215	0	0.118394	0	0	0.181676	0.106056	0	0.060063	0	0	0.163219	0.034861	0.04595	0.116002	0.136552	0.060979	0
ENSBTAT00000074295	1.34588	1.45711	1.77835	2.21601	1.61058	1.67489	1.85772	1.59198	2.247	1.53769	1.33732	2.54219	1.71655	1.64444	0.761627	0.574979	1.44468	1.72789
ENSBTAT00000006622	0.587032	0.601202	1.42314	1.25301	0.77941	0.80859	0	0	0	0	0.512582	0	0.750761	0.776528	0.561029	0.26206	0	0
ENSBTAT00000073163	0.202324	0	0	0	0	0.20118	0.922144	0.345317	1.38225	0.910428	0.190913	0.909839	0	0	0	0.23081	1.24277	0.997276
ENSBTAT00000074412	0	0.048205	0.055029	0.050921	0.121715	0.050423	0.0994	0.092239	0.206724	0	0	0	0.111997	0	0.049243	0.113484	0	0.04689
ENSBTAT00000064817	0	0.268762	0.419499	0	0	0	0	0	0.14665	0.233765	0.138258	0	0.147063	0	0.213234	0	0	0.140136
ENSBTAT00000013074	1.25484	0.546805	1.17016	1.77815	1.46846	1.83956	1.59212	1.48222	1.54777	1.14603	0.822625	1.6688	0.975258	1.34704	0.81358	1.28063	1.45629	1.55874
ENSBTAT00000083497	0	0	0	0	0	0	0	0	0	0	0	0	0	0	0	0	0	0
ENSBTAT00000037859	0	0	0	0.313212	0	0	0	0	0	0	0	0	0	0	0	0	0	0.277113
ENSBTAT00000081432	0.42277	0	0.738407	0	0	0.141549	0	0	0.298757	0.15179	0	0.563072	0	0	0	0.112767	0.168132	0
ENSBTAT00000079583	0	0	0	0	0	0	0	0	0	0	0	0	0	0.080057	0	0	0	0.081887
ENSBTAT00000081695	0.058207	0.162886	0.425376	0.285659	0	0.261119	0	0	0.446109	0.209226	0.068765	0	0.156284	0	0	0	0.127316	0.085643
ENSBTAT00000074899	0	0	0	0	0	0	0	0	0	0	0	0	0.349274	0	0	0	0	0
ENSBTAT00000074033	0	0	0	0	0	0	0	0.05621	0	0	0	0	0	0	0	0	0	0
ENSBTAT00000074256	0	0	0.117099	0.217394	0.400255	0	0	0	0.426814	0.267358	0	0.636007	0	0.214966	0	0	0.152306	0.222137
ENSBTAT00000001057	1.33305	0.679327	1.21753	0.772912	0.703199	1.2123	1.33097	0.547363	1.06874	0.449869	0.623668	0.910405	0	0.86901	0.545144	0.7359	1.57442	1.38646
ENSBTAT00000018269	134.903	127.693	127.782	192.357	121.134	153.683	175.753	181.55	111.757	118.124	112.42	144.299	144.743	174.784	156.018	144.824	126.473	200.646
ENSBTAT00000011881	2.93932	2.75338	3.20526	3.19676	2.47099	3.83564	3.36285	2.75817	4.00818	3.22857	2.71706	4.13715	3.04257	3.62554	2.14199	2.15001	3.68796	4.07363
ENSBTAT00000028357	0.050128	0	0	0	0	0.026411	0.047733	0.023977	0.027877	0	0.022994	0	0.024131	0	0	0	0	0
ENSBTAT00000028299	11.2362	11.4433	16.9752	16.8107	11.6402	13.1769	10.2045	11.0971	18.0468	16.7572	11.0927	16.1486	14.3352	20.6464	11.3985	19.4776	15.1033	17.2206
ENSBTAT00000085174	6.4941	5.02723	13.8411	11.3407	5.62579	3.01143	3.18499	1.92864	9.55242	1.99038	2.99754	11.8044	1.87488	7.61736	2.51862	4.78711	4.81202	10.3943
ENSBTAT00000068059	0	0	0	0	0.048707	0	0	0	0	0	0	0	0	0.036303	0	0	0	0
ENSBTAT00000009308	0	0	0	0	0	0	0	0	0	0	0.582593	1.16646	0	0	0	0	0	0
ENSBTAT00000003720	0	0	0	0	0	0	0	0	0	0	0	0	0	0	0	0	0	0
ENSBTAT00000061409	0.517513	1.29596	1.2858	1.25562	0.750796	1.5674	1.57037	0.338893	1.28522	0.467696	1.2003	1.22513	0.720273	0.441285	0.680925	0.288557	0.713433	1.73977
ENSBTAT00000085436	0.931709	0.713746	0.734562	0.871495	0.278117	0.343048	0.999905	0.541661	0.15464	0.179518	1.06256	0.525033	0.352581	0.557542	0.130357	0.461207	0.564091	0.782979
ENSBTAT00000074686	0.085467	0	0.299631	0.427825	0.290384	0	0	0.081732	0.163765	0	0	0.489353	0	0.402015	0.100307	0	0.067683	0.118967
ENSBTAT00000076052	0	0	0	0	0	0	0	0	0	0	0	0	0	0	0	0	0.201889	0
ENSBTAT00000068566	0	0.159567	0.304377	0	0	0	0	0	0	0.079596	0.065737	0	0.270888	0	0.202764	0	0.143902	0
ENSBTAT00000001231	0	0	0	0.231827	0	0.328409	0.219698	0	0	0	0	0.121013	0	0	0	0.292168	0	0.072171
ENSBTAT00000018834	1.10293	0	1.42188	1.59551	0.541643	0	0	0	1.48362	0.252776	0	0.777051	0.243407	0.820264	0.35254	0.41491	1.09602	0.24391
ENSBTAT00000081202	0	0.620852	0.479032	0	0	0.681375	0.250741	0.458019	0	0	0.329544	0.331073	0	0	0	0	0	0.924612
ENSBTAT00000005521	0	0	0	0	0	0	0	0	0	0	0	0	0	0	0	0	0	0
ENSBTAT00000084058	0	0	0	0	0	0	0	0	0	0	0	0	0	0	0	0.060231	0	0
ENSBTAT00000000419	0	0	0.247869	0	0	0	0	0	0	0	0	0	0	0	0	0	0	0.244434
ENSBTAT00000067916	0.411692	0.215421	0	0.408496	0.299933	0.352	0.317379	0.318905	0.415273	0.280537	0.162189	0.650559	0.207758	0.160078	0.380892	0.289853	0.239944	0
ENSBTAT00000003481	0	0	0	0	0	0	0	0	0	0	0	0	0	0	0	0	0	0
ENSBTAT00000080436	0	0.192318	0.058806	0.30617	0.032888	0.040365	0.04834	0.134406	0.076788	0.086323	0.015014	0	0.057562	0	0	0.054915	0	0.020113
ENSBTAT00000080351	0.065192	0	0	0	0	0	0	0	0	0	0	0.25031	0	0	0	0	0	0
ENSBTAT00000060947	0.239491	0.152305	0.288415	0.140486	0.566435	0.148244	0.423079	0.371401	0.14836	0.165326	0.215662	0.44785	0.341533	0.194912	0.185168	0.297182	0.183644	0.290614
ENSBTAT00000009732	0.645183	0	0	1.18609	0.383797	0.13841	0	0.399326	0	0.1289	0	0.818571	0	1.33908	0.169426	0.408619	1.12469	0.644174
ENSBTAT00000067340	0	0.17843	0.541179	0	0	0	0.396608	0	0.419121	0	0.218834	0	0.431105	0.121006	0	0	0	0
ENSBTAT00000084391	0	0	0.401594	0.131036	0.262137	0.319981	0.162239	0.093997	0.511892	0	0	0	0	0.91542	0.249189	0	0.311893	0
ENSBTAT00000014354	0.064053	0.063074	0.490827	0.591032	0.307582	0.132788	0.121916	0.183489	0.140113	0	0	0.327451	0	0.064821	0	0.052095	0.155334	0.331659
ENSBTAT00000079048	1.37571	1.46824	3.61646	6.99338	2.66622	4.27797	3.0491	1.59898	4.19365	4.27061	1.61305	3.95558	1.59631	4.09039	2.68318	2.80651	2.54602	3.54753
ENSBTAT00000087317	0	0	0	0	0	0	0	0	0.097096	0	0	0.276184	0.261161	0	0	0	0	0.56418
ENSBTAT00000076706	0	0	0	0	0	0	0	0	0	0	0	0	0	0	0	0	0	0
ENSBTAT00000082753	0	0	0	0	0	0	0	0	0	0	0	0	0	0	0	0	0	0
ENSBTAT00000003309	0.081731	0	0	0	0	0	0	0	0	0.088977	0	0	0	0	0	0	0	0
ENSBTAT00000073540	0	0	0	0	0	0	0	0	0	0	0	0	0	0	0	0	0	0
ENSBTAT00000069667	0	0	0	0	0	0	0	0	0	0	0	0	0	0	0	0	0	0
ENSBTAT00000073088	0	0	0	0	0	0	0	0	0	0	0	0	0	0	0	0	0	0
ENSBTAT00000052609	0	0	0	0	0	0	0	0	0	0	0	0	0	0	0	0	0	0
ENSBTAT00000079708	0	0	0	0	0	0	0	0	0	0	0	0	0	0	0	0	0	0.095334
ENSBTAT00000067193	0	0	0	0.074467	0	0	0	0	0.035701	0.035362	0	0.06651	0	0	0	0	0	0
ENSBTAT00000080414	0	0	0	0	0	0	0	0	0	0	0	0	0	0	0	0	0	0
ENSBTAT00000085717	0.026939	0	0	0	0	0	0	0	0	0	0	0	0	0	0	0.022092	0	0
ENSBTAT00000031145	0	0	0	0	0	0	0	0	0	0	0	0	0	0	0	0	0	0
ENSBTAT00000081212	8.4286	5.07844	11.4249	9.61528	6.57675	9.1997	12.3426	6.91125	11.9949	9.83144	7.45553	11.2548	4.50246	3.55252	4.8756	7.71571	7.47225	8.04064
ENSBTAT00000015408	21.6301	16.7581	20.0468	19.3049	13.1172	12.3596	18.4565	15.4026	19.9656	20.7182	12.2971	19.5603	14.2425	12.234	8.57903	18.2573	13.3813	18.3239
ENSBTAT00000080176	0	0	0	0	0	0	0	0	0	0	0	0	0	0	0	0	0	0
ENSBTAT00000083311	0	0	0	0	0	0	0	0	0	0	0	0	0	0	0	0	0	0
ENSBTAT00000064090	0	0	0	0	0	0	0	0	0	0	0	0	0	0	0	0	0	0
ENSBTAT00000028120	0	0	0	0	0	0.115795	0	0	0	0	0	0	0	0	0	0	0	0
ENSBTAT00000049273	0	0	0	0.149546	0	0	0	0.061905	0	0	0	0	0	0	0	0.05272	0	0
ENSBTAT00000083113	0	0.106782	0	0	0	0	0	0	0	0	0	0	0	0	0	0	0.061401	0.048002
ENSBTAT00000085844	0	0	0.063181	0	0.124736	0	0	0	0.223131	0	0	0.091234	0	0	0	0	0	0
ENSBTAT00000077433	0	0	0	0	0	0	0	0	0	0	0	0	0	0	0	0	0	0
ENSBTAT00000010057	0.390486	0.427523	1.35402	0.972782	0.470855	0.442186	0.543408	0.229825	1.25802	0.297019	0.302574	1.35641	0.144509	0.520053	0.399629	0.172306	0.57717	1.12591
ENSBTAT00000085385	0	0	0.670081	0	0.642194	0.430701	0	0	3.69273	0	0	0.442652	1.35496	0.435535	0.500365	0.734282	0	0
ENSBTAT00000079644	0	0	0	0	0	0	0	0	0	0	0	0	0	0	0	0	0	0
ENSBTAT00000024550	0.282412	0	0.364381	0.32495	0.114567	0.096378	0	0	0	0	0.084257	0.381432	0.449453	0.283818	0	0.304263	0.453758	0
ENSBTAT00000018075	1.44495	1.21325	0.862937	1.61324	0.95711	0.934812	1.13453	1.52777	0.958516	0.752637	1.11618	0.813437	0.927406	0.775286	0.907689	1.22694	0.836702	0.769837
ENSBTAT00000044261	7.42932	5.89787	11.1424	10.1664	10.1815	9.98436	5.5855	4.90153	10.508	6.50874	6.07812	9.38262	5.9004	57.7541	5.14843	8.92826	9.91188	7.25002
ENSBTAT00000024993	0	1.12172	0.643301	0.436969	0.692711	0	0.273082	1.19132	0.267708	1.2936	0.655105	0.519183	0	0.182608	0	0	1.95295	0.496763
ENSBTAT00000083369	1.1869	0	1.1204	1.52978	1.06588	1.76763	1.17562	0	2.05282	0	0.651447	1.35209	1.19568	2.18134	1.43418	1.38901	0	1.6231
ENSBTAT00000086154	0	0	0.062403	0	0	0	0	0	0	0	0	0	0	0	0	0	0	0
ENSBTAT00000054515	31.3081	24.8576	44.5214	44.0264	45.5422	55.4387	39.5599	37.3035	50.4673	42.1076	31.4963	48.009	27.8799	45.3993	37.1934	34.8626	43.9107	44.3094
ENSBTAT00000077786	0.276763	0	0	0	1.17038	0	0.276093	0	0	0	0.689506	0.706547	0	0.897719	0.518119	0	0	1.0319
ENSBTAT00000068552	0.920572	0.49222	0	3.53143	0.53204	1.79555	0.754967	0.256409	0.503002	2.0508	0.277776	1.72672	1.1703	0	1.0231	0.572986	0	2.11431
ENSBTAT00000081501	0	0.262303	0	0	0	0	0	0	1.09316	0	0	0	0	0	0.554441	0	0.62118	0
ENSBTAT00000001821	0.74785	0	0.790682	1.12174	0.379613	0.682918	0.712209	0.650629	0	0.823591	0.312773	0.617414	0.442257	1.18031	0	0.60067	0	0.713668
ENSBTAT00000082698	0	0	0	0	0	0	0	0	0	0	0	0	0	0	0	0	0	0
ENSBTAT00000018461	14.3208	13.2324	27.4282	24.0243	28.9205	27.8615	24.0049	20.0767	27.0026	22.9871	13.855	24.9463	15.7279	26.3137	21.232	18.9368	22.324	19.7649
ENSBTAT00000017147	13.008	9.82236	12.1815	18.6502	5.38661	20.0818	0	11.7218	14.1647	15.868	5.34962	8.51267	11.7438	31.592	13.5007	9.72328	17.5508	13.4395
ENSBTAT00000080092	0.741789	0	6.02044	0.835506	0	2.10073	1.0754	0.591138	0	2.76905	0	8.33514	0	3.0886	0.672095	0	0.843711	2.22479
ENSBTAT00000066996	21.5568	11.4012	23.5609	42.1992	33.3462	34.8047	27.7979	29.0213	36.2248	43.729	23.2403	34.1904	13.8519	56.7428	21.9943	21.1118	29.5095	29.0321
ENSBTAT00000020863	6.0945	3.13687	4.66763	8.13734	3.85479	5.21658	4.17274	5.60421	5.17986	5.99531	3.34935	4.39343	3.48562	8.25002	5.12099	3.49846	6.29522	6.98384
ENSBTAT00000026930	1.03079	0.884096	2.09607	1.09301	1.28564	1.44605	1.90847	1.20502	1.39909	0.786676	1.02313	1.658	0.909322	1.42932	0.791107	1.15011	1.4341	2.24823
ENSBTAT00000072594	0	0.196024	0	0	0	0.173924	0	0	0.287558	0.175315	0	0	0.318544	0.462772	0	0.322124	0	0
ENSBTAT00000064640	0.181767	0	0.701	0.571437	0.258995	0.365563	0.148384	0.186411	0	0	0.203381	0.580179	0	0	0.132696	0	0.286433	0.409344
ENSBTAT00000015278	0	0	0	0	0	0	0	0	0	0	0	0	0	0	0	0	0	0
ENSBTAT00000074582	2.21122	3.01409	3.03315	3.83592	2.31656	1.97143	3.18742	2.98712	3.50233	2.80859	1.55151	3.01843	1.19808	2.3427	1.2578	2.84923	3.1987	1.42851
ENSBTAT00000065938	1.37812	0.278297	2.48005	0	1.08552	1.92095	1.11123	0.43598	1.32915	0	1.71372	0.774056	1.87701	1.27813	0.573039	1.58376	1.41944	2.43856
ENSBTAT00000073429	0	0	0	0	0	0	0	0	0	0	0	0	0	0	0	0	0	0.720784
ENSBTAT00000023349	0	0	0	0	0	1.4602	0	0	0	0	0	0	0	0	0	0	0	2.49519
ENSBTAT00000084278	0.077117	0.19141	0.390617	0.401098	0.18305	0.201993	0.330383	0.184315	0.639547	0.169197	0.176005	0.238464	0.222374	0.391995	0.236926	0.252305	0.423042	0.120672
ENSBTAT00000056187	0	0	0	0	0	0	0	0	0	0	0	0	0	0	0	0	0	0
ENSBTAT00000006726	0	0	0	0	0	0	0	0	0.060604	0	0	0	0	0	0	0	0	0
ENSBTAT00000021892	4.03733	2.15604	4.85476	4.25706	6.3782	4.81224	6.69977	5.69915	6.68373	4.07108	3.14126	8.91301	5.35278	8.17814	3.18842	5.07244	6.06643	4.86331
ENSBTAT00000078608	0	0	0	0	0.116149	0	0	0	0	0	0	0.082064	0	0.187172	0	0	0	0
ENSBTAT00000065123	0	0	0	0	0	0	0	0	0	0	0.057582	0	0	0.09608	0	0	0	0
ENSBTAT00000044281	0.053558	0.052917	0	0	0.191979	0	0.050978	0	0	0	0	0	0.051386	0	0.109827	0	0	0.222523
ENSBTAT00000080619	0	0	0	0.149475	0	0.101839	0	0	0.143315	0	0	0.033375	0	0	0	0	0	0
ENSBTAT00000071086	0	0	0	0	0	0	0	0.057782	0	0.199129	0	0	0	0	0	0	0.03689	0
ENSBTAT00000002508	28.1513	23.8315	32.7011	32.829	35.2071	33.8539	33.8503	30.423	35.4464	31.7109	25.3195	39.2037	28.8862	44.5072	29.4339	31.7436	34.897	42.8504
ENSBTAT00000014877	269.23	250.737	353.348	346.141	250.327	342.531	281.756	295.056	470.241	277.264	235.125	310.8	221.441	552.821	220.848	246.755	267.775	313.321
ENSBTAT00000010703	2.4767	1.09635	2.75815	2.43737	1.0193	0.710597	0.92661	0.575601	1.8555	0.564919	0.813661	2.11103	0.664848	1.28252	0.669233	1.26474	1.21301	1.89379
ENSBTAT00000083058	0	0	0	0	0	0	0	0	0	0.045025	0	0	0	0	0	0	0	0
ENSBTAT00000028116	0	0	0	0	0	0.017069	0	0	0.018018	0	0	0	0	0	0	0	0	0
ENSBTAT00000004224	0	0	0	0	0	0	0	0	0	0	0	0	0	0	0	0	0	0
ENSBTAT00000054942	0	0	0	0	0	0	0	0.058972	0	0	0	0	0	0	0.063355	0	0	0.063991
ENSBTAT00000065078	0	0	0	0	0	0	0	0	0	0	0	0	0	0	0	0	0	0
ENSBTAT00000007665	3.85588	1.3826	3.76836	2.4519	3.11799	3.24018	2.54785	1.46656	5.28427	3.43671	2.92127	3.78417	1.63913	4.499	3.43564	2.46339	3.61909	4.913
ENSBTAT00000075218	0	2.96709	0	2.41265	1.03578	0	2.50073	2.07278	0	0	0	0.817719	1.59457	0	0	0.706278	0	0
ENSBTAT00000080565	0	0	0	0	0	0.430701	0.449296	0.446335	0.461592	0	0	0	0	0	0	0	0	0.437694
ENSBTAT00000027184	0	0.051229	0	0.029727	0.030318	0.054131	0.073394	0.049155	0	0.02825	0.070694	0	0.024734	0	0	0.105374	0.031405	0
ENSBTAT00000032875	0.274477	0.272452	0.049664	0.226592	0.325854	0.164284	0.149321	0.037486	0.303421	0.215051	0.178941	0.161634	0.263806	0.438433	0.361423	0.224471	0.143381	0.28628
ENSBTAT00000010702	0.727828	1.30574	1.10674	0.529696	0.235773	0.819882	0.450273	0	1.04653	0.80123	0.581106	2.00638	0.701236	1.21217	0.185756	0.991246	1.19567	3.85789
ENSBTAT00000072405	0	0.098626	0.549835	0.938253	0.452389	0.732495	0.67724	0.773397	0	0	0	0	0	0	0.519607	0	0	0
ENSBTAT00000079541	0	0	0	0	0	0	0	0	0	0	0	0	0	0	0	0	0	0
ENSBTAT00000079481	0	0	0	0	0	0	0	0	0	0	0	0	0	0.183593	0	0	0	0
ENSBTAT00000074552	0.108127	0	0	0	0.101892	0	0	0	0	0	0	0	0	0	0.034478	0	0	0.050207
ENSBTAT00000002427	0	0	0	0	0	0	0.040693	0.119216	0	0	0	0.167221	0	0	0.073078	0	0	0
ENSBTAT00000067103	0	0	0	0	0	0	0	0	0	0	0	0	0	0	0	0	0	0
ENSBTAT00000083608	0	0.200591	0.255019	0.272116	0	0.529466	0.222216	0	0.260782	0.258398	0.030747	0.320416	0.108211	0	0	0	0.205133	0.238313
ENSBTAT00000070545	0	0	0	0	0	0	0	0	0	0	0	0	0.204241	0	0	0.149288	0	0
ENSBTAT00000045015	13.8478	8.93256	15.9257	16.2246	14.5812	11.8786	15.0971	13.6109	16.9421	17.9806	8.06874	15.4512	10.733	16.5182	14.0648	12.0524	18.7474	23.6625
ENSBTAT00000087402	0	0	0	0	0	0	0	0	0	0	0	0	0	0	0	0	0	0
ENSBTAT00000082635	0	0	0	0.037749	0	0	0	0	0	0	0	0	0	0	0	0	0	0
ENSBTAT00000077305	0	0	0	0	0	0	0	0	0	0	0	0	0	0	0	0	0	0
ENSBTAT00000078021	0	0	0	0	0	0	0	0	0	0	0.098642	0	0	0	0	0	0.158589	0
ENSBTAT00000070737	0.459161	0.267211	0.531033	0.263036	0	0.449806	0.107201	0.209966	0.705465	0.062724	0	0.397902	0.257312	0	0	0.109336	0.3616	0.428736
ENSBTAT00000006737	0.050576	0	0.216353	0.346822	0.180914	0	0.368695	0.080787	0	0.179022	0.316823	0.233947	0	0	0	0.402085	0	0.235723
ENSBTAT00000077004	0	0	0	0	0.121907	0	0	0	0	0	0	0	0	0.317557	0.152395	0	0	0
ENSBTAT00000020939	0.479071	0.292861	1.5391	0.894592	0.305924	0.695489	0.245596	0.140936	1.99818	0.161757	0.201981	1.67224	0	0.712076	0.226408	0.422149	0.763983	0.961561
ENSBTAT00000078370	0	0	0	0	0	0	0	0	0	0	0	0	0.07007	0	0	0	0	0
ENSBTAT00000064708	0	0	0	0	0	0	0	0	0	0	0	0	0	0	0	0	0	0
ENSBTAT00000084973	0	0	0	0	0.098135	0	0	0	0	0	0	0	0.775772	0	0	0	0	0
ENSBTAT00000072694	0.369387	0.400297	1.23782	0.374284	0.497149	0.309417	0	0	0.876725	1.50881	0	0	0	0.644653	1.10134	0.075925	0.886157	0.278101
ENSBTAT00000061412	0	0	0	0	0	0	0.777025	0.165181	0	0.397693	0.317759	0.11404	0	0	0	0	0	0.194342
ENSBTAT00000020872	31.4574	18.8583	29.7663	39.4178	25.9491	27.0403	28.2219	27.4013	27.2811	35.4937	18.4703	24.7528	21.9121	38.8369	27.4575	27.8591	26.7152	44.7731
ENSBTAT00000069588	0	0	0	0	0.069411	0	0	0	0	0	0	0	0	0	0	0	0	0
ENSBTAT00000046134	0	0	0	0	0	0	0	0	0	0	0	0	0	0.029517	0	0	0	0
ENSBTAT00000070445	0.299667	0.131004	0.212055	0.346923	0.036066	0.197889	0.445904	0.143379	0.48044	0.103098	0.08611	0.291418	0.198504	0.665508	0.150585	0.123097	0.114637	0.530566
ENSBTAT00000017575	0	0	0	0	0	0	0	0	0	0	0	0	0	0	0.036451	0	0	0
ENSBTAT00000045021	0	0	0	0	0	0	0	0	0	0	0	0.044059	0	0.021686	0	0	0	0
ENSBTAT00000045016	0.038144	0	0	0	0	0	0	0	0.042186	0	0	0	0	0	0	0	0	0.039797
ENSBTAT00000023708	4.51251	1.19618	3.57685	4.95397	3.10634	2.66448	3.13539	3.62379	3.51397	3.67143	2.39087	3.94535	2.46873	3.83291	2.35334	3.43141	4.16243	4.51506
ENSBTAT00000082216	0	0	0	0	0	0	0	0	0	0	0	0	0	0	0	0	0	0
ENSBTAT00000080450	0.033133	0.070011	0.263239	0	0.164835	0.390591	0.323793	0	0.235484	0.287932	0.10495	0.586104	0	0.218763	0	0.040013	0.218752	0
ENSBTAT00000068450	0	0	0	0	0	0	0	0	0	0	0.049957	0	0	0	0	0	0	0
ENSBTAT00000004032	2.65132	2.59194	3.67936	2.95444	3.13463	2.63199	2.65935	2.42543	2.89168	2.65075	1.95548	2.60925	2.5234	2.62896	2.43698	2.51044	2.71763	3.49711
ENSBTAT00000073212	0	0	0	0	0	0	0	0	0	0	0	0	0	0	0	0	0	0
ENSBTAT00000016870	3.68991	4.17073	4.25224	5.08463	2.64974	4.22357	5.36066	4.66528	5.44287	5.72256	3.99782	4.14253	5.35791	3.08965	3.22311	3.53924	5.16044	5.4224
ENSBTAT00000072751	2.10874	5.86488	3.8739	3.03945	3.79853	3.1231	5.02165	3.74293	4.64191	3.19619	4.16386	3.45619	4.43793	3.15029	2.22426	3.94559	4.24643	2.2969
ENSBTAT00000086988	1.56979	0.837044	1.44489	3.23422	3.35469	2.73355	2.80993	1.5467	3.11431	1.75059	0.979304	2.83534	1.0125	3.58769	2.17331	0.695034	1.47649	1.99369
ENSBTAT00000000631	10.9322	5.46466	11.9723	16.4948	9.55711	10.7412	11.2009	12.7525	7.61036	10.0937	9.69791	13.1618	7.88402	30.6526	16.6473	9.64674	12.9589	16.2911
ENSBTAT00000020783	0	0.042878	0	0	0	0	0	0	0	0	0	0	0.373965	0	0.044312	0.035341	0	0
ENSBTAT00000075860	0	0.252194	0.474787	0.405348	0	0	0.386667	0	0.422451	0	0	0	0.323926	0	0.200336	0.26482	0.39457	0.323595
ENSBTAT00000022005	0	0	0	0	0.382565	0	0	0.084539	0	0.265375	0.234883	0.338502	0	0.081507	0	0	0	0
ENSBTAT00000069496	0.112245	0	0	0	0	0.271387	0	0.257288	0	0	0	0	0	0.464663	0	0	0	0
ENSBTAT00000002446	0	0	0	0.029599	0	0	0	0	0.256014	0.028129	0	0.026477	0	0.026077	0.026171	0	0.125081	0.053573
ENSBTAT00000001994	13.0971	8.88723	18.0241	19.4751	14.1555	17.2033	15.521	15.5484	20.2706	18.5263	10.2058	17.9296	15.0306	20.6656	16.5765	13.7808	17.1557	18.6766
ENSBTAT00000050251	0.097119	0.305183	0.135207	0.287167	0.105257	0.341542	0.148038	0.653692	0.466345	0.356157	0.077388	0.33716	0.209108	0.125598	0.239696	0.339585	0.621799	0
ENSBTAT00000001280	0	0	0	0	0.076611	0	0	0	0	0	0.115474	0.06526	0	0	0	0	0	0
ENSBTAT00000068807	0	0	0	0	0	0	0	0	0	0	0	0	0	0.149308	0	0	0	0
ENSBTAT00000067937	0	0	0	0	0	0	0	0	0	0	0	0	0	0	0	0	0	0
ENSBTAT00000068132	0	0	0	0	0	0	0	0	0	0	0	0	0	0.176149	0	0	0	0
ENSBTAT00000021939	0.166815	0.261502	0.3003	0.358502	0.140491	0.577861	0.045385	0.182389	0.397793	0.471815	0.19685	0.222113	0.137682	0.315923	0.365651	0.606234	0.174846	0.124831
ENSBTAT00000069296	5.0276	2.80617	4.16752	6.59449	4.76426	3.82714	4.41571	3.61678	4.96286	4.9077	1.81048	3.85888	2.95997	6.78594	3.09833	2.88529	3.36696	3.90997
ENSBTAT00000039634	0	0	0	0	0	0	0	0.282871	0	0	0.258638	0.287083	0	0.285331	0	0	0	0
ENSBTAT00000004108	0	0	0	0	0	0	0	0	0	0	0	0	0	0	0	0	0	0
ENSBTAT00000077400	1.31047	0.999553	1.25635	0.606554	1.69948	1.20288	1.39544	1.22079	1.09454	1.13902	0.888154	0.962207	0.913692	1.21202	1.05747	0.685132	1.02075	1.6285
ENSBTAT00000067554	0	0	0	0	0	0	0	0	0	0	0	0	0	0	0	0	0	0
ENSBTAT00000021894	0.625002	0	0.503805	0.842387	0.542304	0	0	0	1.01394	0	0	0.77084	0	0.467835	0	0.457793	0.404492	0
ENSBTAT00000078318	0.321239	0.153638	0.079435	0.364352	0.422053	0.333494	0.049392	0.242816	0.341249	0.331793	0.264735	0.367358	0.282109	0.310106	0.218316	0.140862	0.402772	0.090815
ENSBTAT00000074645	0.229171	0.175028	0.633335	0.439947	0.347007	0.373006	0.359072	0.53457	0.644495	0.188662	0.415834	0.324389	0.290224	0.834955	0.407432	0.462086	0.163682	0.75533
ENSBTAT00000073414	0.335664	0.558392	0.439606	0.142531	0.288889	0	0.492534	0	0.553914	0.201285	0	0.357704	0	0.206747	0	0.424909	0.694147	0.855076
ENSBTAT00000044279	20.3442	13.2337	24.0112	22.6626	18.3443	21.882	18.5417	21.3253	23.41	26.7569	16.1022	24.4738	21.6563	41.9633	20.16	19.5097	21.0061	26.0179
ENSBTAT00000027472	0	0	0	0	0	0	0	0	0	0	0	0	0	0	0	0	0	0
ENSBTAT00000086269	2.06573	0	4.26958	3.78769	2.64895	3.75783	2.22096	2.36427	3.34542	4.30002	0	3.31771	0.637168	5.11581	2.95389	1.37588	5.53217	3.8601
ENSBTAT00000001824	0.910989	1.43388	0.778771	3.31408	0.659171	0.572266	1.23682	1.43286	1.17864	1.28485	1.57773	0	1.67111	1.42444	0.405197	1.1282	0.315847	0.671049
ENSBTAT00000080113	0	0	0	0	0	0	0	0	0	0	0	0	0	0.067986	0	0	0	0
ENSBTAT00000047334	0.048216	0.137785	0	0.136291	0	0.126645	0.0475	0.093922	0.189174	0.187719	0.091193	0.054372	0.060304	0.142819	0	0.121547	0.063311	0.243708
ENSBTAT00000000511	3.64341	3.72097	5.39433	6.20643	4.77722	8.63237	4.02157	2.59479	8.39685	4.64765	3.36682	9.52817	3.27044	4.96423	5.14477	5.33791	6.35806	6.22997
ENSBTAT00000024994	0.02541	0.025336	0.032037	0	0.029982	0	0	0	0	0.027942	0	0	0.024463	0	0.025996	0	0	0.026609
ENSBTAT00000010601	0	0	0	0	0	0	0	0	0	0	0.025608	0.028899	0	0	0	0.022909	0	0
ENSBTAT00000080768	0	0	0	0	0	0	0	0	0	0	0	0	0	0	0	0	0	0
ENSBTAT00000068677	0	0	0	0	0	0	0	0	0	0	0	0	0	0	0	0	0	0
ENSBTAT00000049484	0	0.357146	0.694243	0.213999	0	0.439598	0.176707	0.349737	0.646938	0	0.166371	1.83362	0.168819	0	0	0	0	0.186912
ENSBTAT00000081225	0.157273	0	0	0	0.137069	0	0	0.337385	0	0	0	0.149035	0	0.375427	0.34904	0.107079	0.178617	0.433517
ENSBTAT00000004065	6.59192	2.14668	4.27444	6.17641	6.89413	5.25494	6.32602	4.63034	8.51103	7.84377	2.2389	6.70426	4.22994	6.97656	4.50431	4.48065	6.94449	7.0291
ENSBTAT00000068289	0	0	0	0	0	0	0	0	0	0	0	0	0	0	0	0	0	0
ENSBTAT00000043509	0.280885	0	0.559232	0.510102	0.285941	0.546178	0.267408	0.306874	0.620765	0.220036	0.146447	0.785455	0.154249	0.367022	0	0.164046	0	0.502091
ENSBTAT00000078051	0	0.165168	0	0	0	0	0	0	0	0	0	0	0	0	0.08529	0	0.152154	0
ENSBTAT00000054908	0	0	0	0	0	0	0	0	0	0	0	0	0	0	0	0	0	0
ENSBTAT00000013951	0	0	0.02304	0	0	0.038723	0	0	0.020441	0	0	0	0.035299	0.018703	0.018729	0	0.022425	0
ENSBTAT00000027714	1.48205	1.4562	2.52756	2.66513	1.90787	2.52515	2.17308	1.6797	2.97024	2.85954	1.33982	2.551	1.47118	2.48845	1.91235	1.55335	2.14735	1.93543
ENSBTAT00000008938	1.51168	1.2849	2.427	4.04173	1.34135	2.21737	1.16945	1.59628	1.50201	1.76422	0.864741	1.82195	0.999808	1.44289	1.90183	0.954595	1.73021	2.27153
ENSBTAT00000010632	0.643487	1.11932	0.496489	0.648735	0.439947	0.48209	0.573252	0.337646	0.555135	0.388356	0.534046	0.32277	0.679842	0.487179	1.86808	0.971613	0.787391	0.957706
ENSBTAT00000037444	0	0	0	0	0	0	0	0	0	0	0	0	0	0	0	0	0	0
ENSBTAT00000078554	2.9879	4.95803	5.51182	5.70602	3.83845	7.17525	4.41567	4.29794	7.59717	3.84669	5.06466	6.58857	4.77658	3.69227	2.61512	3.23222	4.35732	4.14149
ENSBTAT00000032152	0	0	0	0	0	0	0	0	0	0	0	0	0	0	0	0	0	0
ENSBTAT00000075778	0.650998	0.889867	0.546951	0.697522	0.710807	0.864177	1.1939	1.15333	0.858504	0.609937	0.354037	1.17347	1.11437	0.688415	0.41929	0.751822	0.353786	0.959796
ENSBTAT00000027486	3.11578	2.24873	2.90567	3.42651	2.6397	2.3335	4.45736	3.68713	2.61964	2.19989	1.98172	2.65042	1.99972	2.82086	2.40843	3.13709	2.54277	4.22918
ENSBTAT00000050778	0.052438	0.023547	0.066619	0	0.02836	0	0.072557	0	0	0.085248	0.023178	0.025575	0	0	0.025864	0.041857	0	0.052751
ENSBTAT00000031029	42.2395	26.2165	55.9495	54.8012	53.8611	55.6329	41.4932	40.5788	58.4279	61.0213	29.1894	47.8811	34.6275	38.6375	46.9829	35.3085	60.0453	62.1296
ENSBTAT00000077136	0	0	0	0	0.134734	0	0	0	0.14903	0.154224	0	0	0	0.129723	0	0	0.167449	0.136169
ENSBTAT00000086053	12.6616	14.8294	7.61903	10.2011	8.63681	18.6316	15.7345	13.6475	12.4211	9.7778	13.9925	16.1926	18.322	10.7759	11.2628	14.034	11.1036	10.654
ENSBTAT00000085438	1.51988	3.62137	1.09221	4.69057	3.14376	6.42031	2.10936	6.9585	6.84359	5.07187	3.94165	10.0711	2.85482	3.23521	7.88294	2.27469	4.74695	3.87526
ENSBTAT00000011826	2.8885	1.88564	5.68589	7.09063	3.83486	5.38975	3.13919	3.44724	4.93614	4.338	2.76717	3.57987	2.86557	5.01865	3.12681	3.60287	4.59845	5.32208
ENSBTAT00000076929	18.1868	6.50567	8.40159	11.5777	21.4246	4.72344	15.9753	14.0001	11.7125	8.86746	13.3935	9.95686	9.05511	18.1753	15.9206	7.8947	3.8755	10.9797
ENSBTAT00000013399	15.3158	5.99808	26.262	17.8975	6.92869	8.59374	6.27252	3.47661	21.4076	2.12542	5.33978	16.308	2.64694	7.619	6.63373	4.90235	6.54736	12.9404
ENSBTAT00000027713	199.53	150.561	379.787	352.163	210.463	353.943	170.041	169.741	421.317	304.461	123.123	309.025	138.215	442.081	181.721	164.199	289.2	305.301
ENSBTAT00000000972	0	0	0	0	0	0	0	0	0	0	0	0	0	0	0	0	0	0
ENSBTAT00000066391	0	0	0	0	0	0	0	0	0	0	0	0	0	0	0	0	0	0
ENSBTAT00000078861	0.418502	0	1.11405	0.711381	0.794109	1.4308	0.198022	0.198239	1.77223	0.22223	0.9091	0.204789	0.395613	0	0.649907	0.330483	1.47196	0.207241
ENSBTAT00000075800	0	0	0	0	0	0	0	0	0.312433	0	0	0	0	0.207489	0	0	0	0
ENSBTAT00000002710	26.6437	20.3188	31.7422	36.4489	26.2977	31.4935	27.0764	24.2831	28.7265	31.0464	18.9166	31.7144	20.6125	38.8015	26.5312	19.5528	28.3892	31.3675
ENSBTAT00000078238	0	0	0	0	0.227123	0.511575	0	0	1.02681	0.595745	0	0	0	0	0	0	0	0
ENSBTAT00000053709	0.628399	0.706318	0.796635	1.45223	0.298767	1.09577	1.19647	0.360405	1.06392	0.551163	0.343793	1.12153	0.322012	0.2128	0.858283	0.273923	1.02069	0.742236
ENSBTAT00000012255	0	0	0	0	0	0	0	0	0	0	0	0	0	0	0	0	0	0
ENSBTAT00000069250	0.071147	0	0.029682	0.027261	0	0.074536	0	0.045074	0.131974	0.07828	0.021623	0.025961	0	0.096095	0.072497	0.058912	0	0.148111
ENSBTAT00000078125	0	0	0	0	0	0	0	0	0	0	0	0	0	0	0	0	0	0
ENSBTAT00000043227	2.48019	1.39227	4.93447	5.63271	3.15862	3.94449	3.44399	1.80704	12.4893	2.57325	1.7232	2.45868	1.97408	3.38449	1.22684	2.72287	4.62543	5.32615
ENSBTAT00000083134	0	0	0	0	0	0	0	0	0	0	0	0	0	0	0	0	0	0
ENSBTAT00000063778	0	0	0	0	0	0	0	0	0	0	0	0	0	0	0	0	0	0
ENSBTAT00000017953	0	0	0	0	0	0	0	0	0	0	0	0	0	0	0	0	0	0
ENSBTAT00000087060	0	0	0	0	0	0	0	0	0	0	0	0	0	0	0	0	0	0
ENSBTAT00000003521	8.13984	3.13014	6.89562	13.2594	9.29493	8.17719	11.1075	10.2742	9.77274	8.00961	5.13085	10.1666	5.54442	14.1582	10.5202	7.4683	5.93001	11.6349
ENSBTAT00000068411	0	6.15124	0	0	0	0	1.06841	0	0	0	3.98855	0	0.989341	0	0	0	0	0
ENSBTAT00000068432	2.19464	2.4607	1.90967	2.49558	1.83621	1.88758	2.51097	1.93878	1.56581	0.321132	1.68058	2.48432	0.842315	3.07026	2.22102	1.73745	2.07306	1.46821
ENSBTAT00000055849	5.96579	8.28621	7.62581	9.71033	7.71924	8.17055	8.84584	9.22413	9.15831	7.27236	6.95346	7.8423	7.60118	5.30254	7.14652	7.91282	9.16586	8.96728
ENSBTAT00000055573	0.21666	0	0.157569	0.493656	0.278922	0.281817	0.638399	0.519358	0.267039	0.543001	0.765238	0.967989	0.653029	0.580503	0.323393	0.778162	0.524937	1.28095
ENSBTAT00000001993	941.638	876.859	1011.13	869.664	690.352	959.726	796.144	799.053	1142.98	907.576	720.056	902.868	792.431	822.775	743.388	746.532	961.928	1008.5
ENSBTAT00000083349	0	0	0	0	0	0	0	0	0	0	0	0	0	0	0	0	0	0
ENSBTAT00000017899	0	0	0	0	0	0	0	0	0	0	0	0	0	0	0	0	0	0
ENSBTAT00000009611	0.056179	0.055966	0	0.097483	0	0.029561	0.106986	0	0	0	0	0.02905	0	0.028619	0	0.046058	0	0.058784
ENSBTAT00000054286	0	0	0.08397	0	0	0	0	0	0	0	0	0	0	0	0.067439	0	0	0
ENSBTAT00000074454	0	0	0	0	0	0	0	0	0	0	0	0	0	0	0	0	0	0
ENSBTAT00000045956	0	0	0	0	0	0	0	0	0	0	0	0	0	0.062049	0	0	0	0
ENSBTAT00000054828	9.88004	9.75808	6.30872	11.537	7.0933	7.41062	9.36253	12.8207	7.34524	6.33574	10.3293	8.80786	7.15693	11.2535	9.47986	6.18918	12.6267	13.5233
ENSBTAT00000003306	0.112738	0.186609	0.237859	0.086877	0.133743	0.078778	0.178888	0.107786	0.291	0.247395	0.240235	0.077494	0.289004	0.114636	0.346339	0.092232	0.274924	0.588207
ENSBTAT00000056158	0.748648	0.276683	1.26837	0.753807	0.803261	1.03283	1.00747	0.965691	1.14527	0.842556	0.479316	1.11509	0.345088	0.897645	0.732073	0.521747	0.737535	0.734774
ENSBTAT00000087037	2.78312	1.93557	2.95811	3.61449	2.7951	3.02722	3.2243	2.23939	3.76953	3.59621	2.00015	2.70789	2.22789	5.30884	2.58576	2.99272	3.60885	2.88425
ENSBTAT00000038204	0.366348	0	1.37738	0.261486	0	0.100369	0.269989	0	0.355907	0.273737	0	0.137345	0	0.110594	0	0.11453	0	0.125348
ENSBTAT00000026596	64.3532	41.5831	65.6956	116.16	62.4009	56.4836	70.3795	75.1112	55.5558	73.4708	45.4349	71.3485	51.7921	77.1333	50.7714	59.3863	81.3346	82.6479
ENSBTAT00000070023	0.381124	0.105846	0.376115	0.299461	0.148428	0.205101	0.306722	0.163153	0.095739	0.070202	0.373813	0.532498	0.244437	0.30847	0.129882	0.17708	0.184096	0.04435
ENSBTAT00000077670	7.51207	4.97049	8.05937	12.4668	6.71467	7.38476	8.57323	9.7515	9.3648	8.32085	6.18242	8.66074	7.24211	9.98862	5.53909	5.65916	7.99357	7.26785
ENSBTAT00000008509	0.039514	0.019735	0	0.023004	0	0	0	0	0.022161	0	0	0.020654	0.058862	0.020546	0.020203	0	0.025787	0.040211
ENSBTAT00000054036	0	0	0	0	0	0	0	0	0	0	0	0	0	0	0	0	0	0
ENSBTAT00000003062	0	0	0	0	0.132346	0	0	0.105726	0.060751	0.060525	0	0.226945	0.106166	0.112122	0.226986	0.045094	0.067223	0.114901
ENSBTAT00000008447	357.424	182.505	367.875	342.164	332.583	373.248	289.432	270.892	373.821	358.01	261.339	354.564	279.328	353.85	303.152	274.623	389.979	426.372
ENSBTAT00000083940	0	26.9151	0	0	0	0	0	0	9.54802	0	0	0	0	0	0	3.94655	0	0
ENSBTAT00000055688	1.05229	1.09543	1.8916	1.19538	1.38103	1.11634	2.10817	1.0247	1.24729	1.17442	1.11956	1.47335	0.803935	1.28873	1.24714	1.58924	2.33808	1.85926
ENSBTAT00000060550	0	0	0	0.256258	0.178777	0.076508	0.141056	0.212228	0.080717	0.242387	0.066806	0	0	0.074795	0.076112	0	0.179371	0
ENSBTAT00000072055	1.43853	1.37792	2.13266	2.79018	1.53069	2.08122	1.61388	1.28222	1.73552	0.990357	1.63023	2.94258	1.17705	2.71524	1.73298	1.68334	1.78474	2.62502
ENSBTAT00000052423	0	0	0	0	0	0	0	0	0	0.384442	0	0	0	0	0	0	0	0
ENSBTAT00000075973	0	0	0	0	0	0	0	0	0	0	0	0	0	0	0	0	0	0
ENSBTAT00000021785	0	0	0	0	0	0	0	0	0	0	0	0	0	0	0	0	0	0
ENSBTAT00000017936	0	0	0	0	0	0	0	0	0	0	0	0	0	0	0	0	0	0
ENSBTAT00000031470	30.4862	16.5741	28.3588	34.4774	22.8898	20.8778	23.084	19.7721	37.535	26.364	12.2999	29.8582	19.3898	44.2105	33.1006	19.0088	35.5895	35.6107
ENSBTAT00000007519	0.417604	1.30556	1.90407	1.61907	0.297144	1.23592	0.546998	0.491715	4.65803	0.672716	0.659159	2.03056	1.00545	0.936171	1.03488	1.14055	1.86785	1.93099
ENSBTAT00000056886	0	0.132232	0.51603	0.527981	0.155047	0.149636	0.12869	0	0.241683	0.397482	0.125168	0.681036	0	0.329773	0.143124	0.174534	0.441966	0.305716
ENSBTAT00000068583	0	0	0	0	0	0	0.107754	0	0	0	0	0	0	0	0	0	0	0
ENSBTAT00000020379	0.457606	0.558554	0.304124	0	0.571888	0.309267	0.384637	0.072959	0.525718	0	0.369293	0.32755	0.220276	0	0.302589	0.475906	0	0.683252
ENSBTAT00000015420	4.03015	1.82668	6.56287	9.62046	4.89725	6.52837	3.79632	3.89767	7.66175	4.75042	2.80128	5.66636	3.25033	5.40388	3.58711	3.59489	4.90369	6.69096
ENSBTAT00000083010	0	0	0.102313	0.656207	0.117657	0	0	0	0.263518	0.091114	0	0	0.267025	0.087964	0	0	0	0
ENSBTAT00000017503	17.7613	14.8402	25.8517	24.2079	17.9847	17.8531	17.8717	13.3705	26.0096	17.9395	14.8794	23.3822	15.7367	24.5333	13.8319	18.2704	19.7758	26.4161
ENSBTAT00000074876	0	0	0	0	0	0	0	0	0	0	0	0	0	0	0	0	0	0
ENSBTAT00000084148	0	0	0	0	0	0	0	0	0	0	0	0	0	0	0	0	0	0
ENSBTAT00000010110	0	0	0	0	0	0	0	0	0.039102	0	0	0.036436	0	0	0	0	0	0
ENSBTAT00000000080	16.3798	10.1557	16.9742	17.8565	15.2813	13.9397	15.3048	15.6936	13.2336	15.5907	9.60132	12.9536	11.9993	15.393	15.2127	13.0165	12.7331	18.8399
ENSBTAT00000082076	0	0	0	0	0	0	0	0	0	0	0	0	0	0	0	0	0	0
ENSBTAT00000071668	14.9191	10.458	29.3017	32.1514	10.9764	7.40162	6.37099	6.15099	16.4063	5.5924	5.3398	12.012	4.70743	11.3974	7.59447	9.16827	8.94542	15.9855
ENSBTAT00000084320	0	0	0	0	0	0	0	0	0	0	0	0	0	0	0	0	0	0
ENSBTAT00000018938	1.88322	1.2823	2.72487	3.24358	2.99352	2.82983	2.42651	2.75654	3.02198	2.96341	2.19966	4.37905	2.10496	3.60489	2.5561	2.81014	2.96585	2.85828
ENSBTAT00000079920	0	1.09967	0	0	0	0.496257	0	0	0	0	0	0.116056	0	0	0	0	0	0
ENSBTAT00000045031	0.683224	0.2448	1.5062	1.00312	0.223499	0.128868	0.118224	0.237258	0.679896	0.135701	0.16867	0.571899	0.119063	1.19385	0	0.050538	0.150688	0.257429
ENSBTAT00000071216	0	0	0	0	0	0	0	0	0	0	0	0	0	0	0	0	0.746147	0
ENSBTAT00000014925	13.4217	11.0122	18.6862	22.1781	15.5847	12.5425	13.5832	13.578	19.0143	14.2429	9.91335	16.4251	9.99405	18.8129	12.9517	13.4254	18.9522	18.3956
ENSBTAT00000014215	28.4262	18.1399	43.3741	44.3054	28.0823	30.1884	28.4623	23.0941	62.202	37.4603	16.5902	40.4705	19.8903	21.8511	23.5516	21.2617	27.9304	29.1235
ENSBTAT00000003981	0.433454	0.407018	0.885079	0.89361	0.722501	1.10831	0.542819	0.312511	0.970273	0.770868	0.47724	0.863222	0.486556	0.549004	0.502178	0.60702	0.68264	0.858876
ENSBTAT00000079191	0.356233	0.02086	0.773393	0.811823	0.630204	0.888571	0.361816	0.261753	0.787322	0.396925	0.347645	0.746926	0.221358	0.593033	0.25568	0.20815	0.642297	0.448433
ENSBTAT00000065501	19.466	17.4938	28.5078	29.3147	23.2087	25.902	20.2818	19.2181	23.8895	23.0556	15.7275	26.7885	19.5481	30.0376	22.0985	21.3411	24.6565	32.1017
ENSBTAT00000077819	5.45741	7.30891	10.6634	6.628	5.86702	7.91699	7.64823	9.46944	8.03804	8.3364	5.98299	9.00619	6.6746	6.50755	6.47931	6.43118	8.35857	6.74352
ENSBTAT00000022798	0.888202	1.63257	0.634747	1.91756	4.19093	2.76071	2.80981	1.54449	3.40391	2.79629	2.17532	3.5691	2.30723	5.03705	2.09925	2.38144	0.933722	3.3357
ENSBTAT00000070708	0.26862	0.116697	0.057098	0.051214	0.64554	0.272042	0.112713	0.39764	0.133046	0.047702	0.317658	0	0.264355	0	0.211191	0.280147	0.411274	0.046424
ENSBTAT00000079972	0	0	0	0	0	0	0	0	0	0	0	0	0	0	0	0	0	0
ENSBTAT00000048562	0	0	0	0	0.049955	0.043967	0	0	0	0	0	0	0	0	0	0	0	0
ENSBTAT00000075568	0	0	0	0	0	0	0	0	0	0	0	0	0	0	0	0	0	0
ENSBTAT00000072844	0	0	0	0	0	0	0	0	0	0	0	0	0	0	0	0	0	0
ENSBTAT00000078106	0	0	0	0	0	0	0	0	0	0	0	0	0	0	0	0	0	0
ENSBTAT00000064295	0	0	0	0	0	0	0	0	0	0	0	0	0	0	0	0	0	0
ENSBTAT00000017476	0.202622	0.350675	0.38643	0.701888	0.544017	1.58409	0	0.338805	0.222889	0.05545	0.414387	0.416102	0.194475	1.5924	0.207703	0.206607	0.24638	0.57926
ENSBTAT00000000280	0	0	0	0	0	0	0	0	0	0	0	0	0	0	0	0	0	0
ENSBTAT00000019562	1.15879	2.18767	1.07125	1.22824	0.692225	1.32685	1.36917	1.17467	1.34003	1.17066	1.40421	1.22667	1.68639	0.302612	0.922206	2.15567	0.699564	0.62194
ENSBTAT00000082380	3.59651	6.16542	4.82656	3.98937	3.43576	3.20351	6.29209	5.09898	3.93038	3.98078	5.71283	3.47907	5.74333	4.38298	3.92205	6.19573	3.83007	2.51053
ENSBTAT00000071881	0	0	0	0	0	0	0	0	0	0	0	0	0	0	0	0	0	0
ENSBTAT00000073340	9.68511	8.09653	15.7802	15.2165	12.558	13.1124	15.8779	11.6898	15.9632	14.1094	9.87908	14.7427	10.0696	12.4624	12.2717	12.169	12.8712	13.7275
ENSBTAT00000068133	0.952395	0.53914	0.345361	0.523897	0.431914	0.615948	0.60442	0.953572	0.800035	0.745375	0.784729	0.746332	0.392009	0.322285	0.60411	0.6667	0.662493	1.88875
ENSBTAT00000069352	0.445011	1.29201	0.767767	1.1624	1.00508	0.853647	0.720534	0.510292	1.69542	0.932948	0.632948	0.664507	0.705528	1.01828	0.795474	1.0685	0.865133	0.581488
ENSBTAT00000080973	0	0	0	0	0	0	0	0	0	0	0	0	0	0	0	0	0	0
ENSBTAT00000076491	4.24138	4.70255	7.49514	3.6108	4.48165	6.87698	5.20579	5.32663	5.46953	2.66623	2.65159	5.53268	2.29493	6.19379	5.21884	3.16833	3.94432	5.40935
ENSBTAT00000026895	10.4721	6.34544	10.3013	15.3848	12.5528	10.8614	11.6312	11.0796	12.7699	13.4492	8.38625	11.6937	10.515	12.2157	11.7719	9.98682	12.3852	16.5062
ENSBTAT00000072379	0	0	0	0	0	0	0	0	0	0	0	0	0	0	0	0	0	0
ENSBTAT00000073128	0	0	0	0	0	0	0	0	0	0	0	0.575891	0	0	0	0	0	0
ENSBTAT00000085521	0	0	0	0	0	0	0	0	0.041629	0	0.068734	0.038801	0	0	0.038537	0	0.09177	0
ENSBTAT00000054821	0	0	0	0	0	0	0	0	0	0	0	0	0	0	0	0	0	0
ENSBTAT00000087426	0	0	0	0	0	0	0.056418	0	0	0	0	0	0	0	0	0	0	0
ENSBTAT00000009085	0	0	0.214763	0	0	0.085884	0	0	0	0	0	0	0	0	0	0	0	0
ENSBTAT00000076515	0	0.313737	0.906355	0.370392	0	0.311381	0.6263	0.312412	0	0.344351	0.286403	0.631991	0	0.313533	0.346705	0.258487	1.5318	0
ENSBTAT00000046196	0	0	0.641502	0.180536	0.585489	0.604555	0.205724	0.546112	0.917402	0.484755	0.295826	0	0	0.188399	0	0	0.815974	0.774702
ENSBTAT00000086629	0	0	0	0	0	0	0	0	0	0	0	0.156669	0	0	0	0	0	0
ENSBTAT00000071008	0.4753	0.325614	0	0.751803	0	0	0.271925	0	0	0	0	0.806236	0.229152	0.3899	0.345145	0.473351	0	0
ENSBTAT00000079349	1.19504	2.02962	1.9487	2.53518	0.841386	2.61077	1.44185	0.927937	2.2461	1.33498	1.58396	2.47921	1.34886	1.73054	0.936451	1.09143	1.98406	2.70918
ENSBTAT00000087172	0	0	0	0	0	0	0	0	0	0	0	0	0	0	0	0	0	0
ENSBTAT00000022431	0	0	0	0	0	0	0	0.035504	0	0	0	0.038293	0	0	0	0	0	0
ENSBTAT00000074161	0	0	0	0	0	0	0	0	0	0	0	0	0	0	0	0	0	0
ENSBTAT00000067610	0	0	0	0	0	0	0	0	0	0	0	0	0	0	0	0	0	0
ENSBTAT00000020753	0.717059	0.344033	1.30934	1.34421	1.32462	1.35291	1.46332	1.02197	1.3148	1.11813	1.20261	1.21203	1.05301	1.08098	0.942559	1.20671	1.14981	1.02152
ENSBTAT00000078633	0	0.501575	0	0	0	0	0	0.049213	0	0	0	0	0	0	0	0	0	0
ENSBTAT00000077309	0	0.044124	0.057249	0	0	0.097125	0	0	0	0.075677	0.034083	0.0409	0	0	0	0	0.037229	0
ENSBTAT00000069171	1.32375	0.949725	0	1.39071	0.834845	1.02294	1.57341	1.45488	0.663884	0.771692	0.249999	1.4184	0.77166	1.06671	0.758582	0.661108	0.423037	0.743235
ENSBTAT00000005166	0	0	0.752323	0	0	0	0	0	0	0	0	0	0	0	0	0	0	0
ENSBTAT00000075137	0.327733	0.412982	0.823742	0.469708	0.256443	0.249032	0.75645	0.787381	0.211812	0.324702	0.354074	0.531506	0.393805	0.637937	0.37468	0.284522	0.253502	0.313548
ENSBTAT00000063871	0	0	0	0	0.58211	0.231902	0	0	0.448423	0	0.525929	0	0.041595	0	0	0.101119	0	0.429486
ENSBTAT00000078573	0	0	0	0	0	0	0	0	0	0	0	0	0	0	0	0	0	0
ENSBTAT00000006022	3.26636	3.39228	6.32171	5.7961	3.89057	6.29342	3.13657	2.06524	7.93425	3.31643	1.47149	5.78355	1.62517	4.118	1.75608	2.56466	4.4645	6.98391
ENSBTAT00000002861	9.13234	11.6544	14.2613	13.4248	10.0258	10.5401	13.1252	12.5083	12.4624	11.2913	12.2044	15.739	12.5456	15.121	10.3893	12.1724	10.4612	9.96987
ENSBTAT00000079382	3.55546	1.83503	0	1.815	1.83788	1.80236	1.02275	0.3981	4.20334	2.43904	0	0	0	0	1.21094	0	2.25278	4.21058
ENSBTAT00000072327	0.130136	0.167042	0	0.408734	0	0.737663	0.056959	0	0.070166	0.418416	0	0.268372	0.182392	0.573398	0	0.182695	0.413732	0.162406
ENSBTAT00000002120	3.36661	2.52191	6.91231	5.37488	5.24599	5.27638	4.42442	4.33659	5.24482	4.76511	3.26724	5.46295	4.19354	4.29217	4.124	3.83204	4.88051	4.80071
ENSBTAT00000082824	0	0	0	0.41384	0	0.183033	0	0	0	0	0	0.124414	0	0.1482	0	0.068284	0.083733	0
ENSBTAT00000073365	0	0	0	0	0	0	0	0	0	0	0.447055	0	0	0	0	0	0	0
ENSBTAT00000080668	2.63249	1.32529	3.51226	3.04021	3.14445	2.95838	3.0024	3.18134	5.33586	3.65601	2.19965	3.47647	2.96298	2.09228	2.58025	3.036	3.47775	2.49108
ENSBTAT00000064866	0	0	0.882132	0.729529	0.093745	0.196172	0	0.112933	0.340786	0.214209	0	0.163152	0.096388	0	0.154895	0.318622	0.123078	0.150747
ENSBTAT00000082438	1.8215	0.338005	6.12222	2.21376	0.620764	0.486775	0.146978	0.14763	2.1236	0.033915	0.508737	2.90293	0.178215	0.817354	0.28438	0.531197	0.64084	1.19429
ENSBTAT00000047138	3.92155	3.50292	5.74318	7.13154	5.00692	5.36883	3.83492	3.33588	6.25565	5.46579	3.46299	6.66778	3.65939	7.24055	3.63529	3.98501	6.78904	5.57966
ENSBTAT00000052912	3.71888	5.30154	3.86173	4.52376	3.0774	3.26926	4.14459	3.42419	3.60016	3.47842	3.46933	4.52464	3.70231	2.34808	2.55585	3.22238	3.36768	3.87194
ENSBTAT00000045470	0	0	0	0	0	0	0	0	0	0	0	0	0	0	0	0	0	0
ENSBTAT00000022304	0.129573	0.257801	0.982464	0.711729	0.421736	0.272222	0.061685	0.247822	0.287317	0.213452	0.237109	0.568734	0.373914	0.725434	0.132631	0.318381	0.276781	0.710905
ENSBTAT00000023544	0	0	0	0.047441	0	0	0	0	0	0	0	0	0	0.041715	0.042052	0	0.050021	0
ENSBTAT00000072008	0	0	0	0	0	0	0	0	0	0	0	0	0	0	0	0	0	0
ENSBTAT00000074293	0	0	0	0	0	0	0	0	0	0	0	0	0	0	0	0	0	0
ENSBTAT00000031479	2.86977	2.96674	3.93135	4.40582	3.3153	3.53006	3.97672	4.04257	2.41222	2.84127	2.58198	3.14669	2.12884	3.65582	3.20352	2.61086	3.55447	4.16435
ENSBTAT00000016524	0	0	0.086338	0.119255	0	0.399294	0	0	0	0.075617	0	0	0.082716	0.122712	0	0	0	0.396418
ENSBTAT00000073618	0.038668	0.077262	0	0	0.045502	0	0.165708	0.055502	0.107788	0	0.071097	0.080206	0	0	0.05931	0.031764	0	0
ENSBTAT00000020908	25.2019	25.0493	27.7116	25.6927	23.0355	25.3507	32.5491	26.0897	24.8192	24.2873	18.888	27.8861	27.6355	27.8712	24.8191	22.3452	23.6683	31.4067
ENSBTAT00000022307	3.92626	3.79617	5.04725	8.16629	4.06171	4.45181	5.04459	3.83627	8.95847	5.64764	2.93953	7.32178	2.62143	5.17336	3.29294	4.26449	7.75292	6.94875
ENSBTAT00000027999	0.669611	0.870926	0.841829	1.41504	0.983805	1.11	1.22761	0.592901	1.21485	0.442198	0.647011	1.16439	0.613087	0.684678	0.462088	0.743116	0.738137	1.61922
ENSBTAT00000022714	11.8294	5.20288	14.9703	13.7595	13.7234	16.1817	12.4828	10.68	15.5233	15.3931	7.66189	15.5247	6.44359	15.2786	10.3502	8.63113	16.4128	14.7676
ENSBTAT00000060954	4.83868	5.97203	7.87293	7.4984	8.33988	6.9828	10.1232	8.52605	7.49619	5.88499	4.61529	7.41449	5.98944	4.83414	6.9809	7.8726	7.24813	8.38096
ENSBTAT00000054017	0	0	0	0	0	0	0	0	0	0	0	0	0	0	0	0	0	0
ENSBTAT00000077574	0	0.065785	0	0	0	0	0.070795	0	0	0	0	0.076541	0	0	0	0	0	0
ENSBTAT00000052497	0	0	0	0	0	0	0	0	0	0	0	0	0	0	0	0	0	0
ENSBTAT00000077985	6.78315	13.1674	7.26118	7.66904	5.28468	8.6138	8.03369	7.82434	8.09978	7.65383	13.0949	10.6943	8.61958	5.57965	3.61227	6.56622	8.62594	8.30668
ENSBTAT00000018753	6.2689	3.02251	6.22	8.62076	7.18539	8.11967	6.2385	4.47309	7.85623	8.13602	3.0163	10.3117	4.20476	12.8369	6.72891	4.36248	7.25851	9.52344
ENSBTAT00000078998	0	0	0	0	0	0	0	0	0	0	0	0	0	0	0	0	0	0
ENSBTAT00000069084	0	0	0	0	0	0	0	0	0	0	0	0	0	0	0	0	0	0
ENSBTAT00000008767	0	0	0	0	0	0	0	0	0	0	0	0	0	0	0	0	0	0
ENSBTAT00000086311	0	0	0	0	0	0	0	0	0	0	0	0	0	0	0	0	0	0
ENSBTAT00000049661	2.8995	2.03827	3.71251	5.60057	3.47822	4.08073	3.0299	3.07672	4.65927	4.30821	2.00373	4.74296	2.92408	6.54824	3.58408	3.96511	3.90542	3.87674
ENSBTAT00000045935	48.2327	31.2141	57.0974	80.3624	43.6776	59.2483	51.6291	42.0422	73.1392	70.9949	33.4194	59.9258	36.5371	61.6425	40.402	37.4003	60.7147	61.7182
ENSBTAT00000047746	0	0	0	0	0	0	0	0	0	0	0	0	0	0	0	0	0	0
ENSBTAT00000031476	51.8021	39.8866	61.2625	74.012	59.1512	51.2659	58.4928	52.782	64.6646	63.7141	33.2308	64.9504	46.6828	65.1349	62.0201	51.068	65.9221	80.6978
ENSBTAT00000013417	0	0	0	0	0	0	0	0	0	0	0	0	0	0	0	0	0	0
ENSBTAT00000069960	0	0	0	0	0	0	0	0	0	0	0	0	0	0	0	0	0	0
ENSBTAT00000070433	0.391557	0	0.533302	0.427876	0.510545	0	0	1.8138	0	0.396745	0.333962	0.364233	0.365321	1.08117	0	0	0.876307	0.362917
ENSBTAT00000064456	0.056276	0.055558	0	0.259992	0	0.117169	0	0.053771	0.185346	0.246388	0.051051	0.403957	0	0.057029	0	0.137598	0.410402	0.467684
ENSBTAT00000000919	2.88328	3.12392	3.09364	3.12811	2.71399	2.03346	3.21457	3.34655	2.19547	2.81293	2.65015	2.59984	3.60902	4.33148	3.31805	2.92989	3.68588	4.52552
ENSBTAT00000067805	0	0	0.088378	0	0.100647	0	0.22124	0	0	0	0	0.129912	0.253623	0	0.078913	0	0.133809	0.129904
ENSBTAT00000079434	0.428885	0.096618	1.14002	2.0996	0.83795	1.74291	1.18142	0.435215	1.25137	1.21832	1.66086	0.221893	0.61734	0.633005	1.0165	0.698869	0.873268	0.783299
ENSBTAT00000076347	0.119359	0.060874	0.271769	0.071635	0.273111	0.151486	0.064185	0.20993	0.169768	0.296795	0.068643	0.208147	0.06267	0.059612	0.058491	0.282044	0.093973	0.282737
ENSBTAT00000086897	0	0	0	0	0	0	0	0	0	0	0	0	0	0	0	0	0	0
ENSBTAT00000003698	0	0	0	0	0	0	0	0	0	0	0	0	0	0	0	0	0	0
ENSBTAT00000083262	0	0	0	0	0	0	0	0	0	0	0	0	0	0	0	0	0	0
ENSBTAT00000047796	0	0.066039	0	0	0.039309	0	0	0	0.036797	0	0	0.06856	0	0	0.033986	0	0	0
ENSBTAT00000078495	0	0	0	0	0	0	0	0	0	0	0	0	0	0	0	0	0	0
ENSBTAT00000078911	0.668667	0.628491	0	0.694618	0	0	0	1.22239	0.60988	0.644893	0	0.594866	0	0	0.690013	0	0	0
ENSBTAT00000081937	0	0	0.174599	0.153168	0	0.269177	0.380948	0	0	0.144092	0	0.133738	0	0.133065	0	0	0.159647	0
ENSBTAT00000070048	0	0	0	0	0.070951	0	0	0	0.049778	0	0	0.046316	0	0.0228	0	0.036696	0	0.112803
ENSBTAT00000012643	0	0	0.137392	0.075764	0.264913	0.207221	0.124673	0.104386	0	0	0.020042	0	0.084065	0	0.06695	0	0	0.095718
ENSBTAT00000009673	0	0	0.237907	0	0	0	0	0	0	0	0.158597	0	0	0	0	0	0	0
ENSBTAT00000085433	0	1.23069	0	0	0	0	0	0	0	0	0	0	0	0	0	0	0	0
ENSBTAT00000021517	48.9243	30.8117	57.3667	47.4741	61.1206	60.0829	52.7812	46.751	48.0201	53.0883	38.5562	46.7674	39.8164	91.8033	53.1519	46.8571	48.0912	50.1614
ENSBTAT00000049297	0.389152	0.276936	0.455958	0.32156	0.525312	0.351075	0.226453	0.664695	0.710234	0.549942	0.33118	0.718747	0.240776	0.691383	0	0.273483	0.271698	0.454789
ENSBTAT00000079939	0	0	0	0	0	0	0.078579	0	0	0	0	0	0	0.038821	0.196068	0	0	0.059357
ENSBTAT00000025864	2.03057	1.48258	2.5579	2.89209	2.85704	2.86611	2.07988	2.36253	3.30865	2.37981	1.56447	2.6079	1.22005	3.01337	1.94315	1.43479	2.33643	3.11288
ENSBTAT00000075762	3.01646	0.909307	2.52207	1.8535	1.76901	3.34964	2.03541	0.893815	2.76318	3.67192	0.170376	3.09912	2.08709	3.91509	2.24556	0.992975	2.7355	5.71073
ENSBTAT00000020832	19.9308	12.4756	25.9341	22.4743	17.9752	16.7147	15.0885	13.956	17.9365	20.6775	9.63373	18.3442	13.1699	17.7541	12.9703	15.4002	22.3667	26.6005
ENSBTAT00000086031	0	0	0	0	0.208554	0	0	0.208094	0	0	0	0.193948	0	0	0	0	0	0
ENSBTAT00000066652	0	0	0	0	0	0	0	0	0	0	0	0	0	0	0	0	0	0
ENSBTAT00000014847	10.5626	5.8405	8.44996	11.8728	11.1483	7.22257	9.7826	7.68969	10.0186	11.0929	5.8549	9.00128	7.99264	10.3641	11.64	6.40037	7.64302	11.4439
ENSBTAT00000071034	0	0	0	0	0	0	0	0	0	0	0	0	0	0	0	0	0	0
ENSBTAT00000037688	0	0	0	0	0	0	0	0	0	0	0	0	0	0	0	0	0	0
ENSBTAT00000026087	13.6474	12.0994	16.2973	16.9247	13.0385	12.7308	18.538	21.7572	11.1463	11.9199	11.3793	9.44598	16.9964	14.0224	14.5497	17.5845	13.76	17.6877
ENSBTAT00000006397	0.750868	0.619488	0.489748	1.28817	0.427792	0.490927	0.567061	0.965962	0.834842	0.711717	0.664897	0.750296	0.62314	0.791773	0.503302	0.46723	0.696255	1.00305
ENSBTAT00000020289	5.54183	3.5561	9.11178	10.6393	6.16618	7.16985	6.40852	4.43961	10.8256	9.41558	4.05972	7.63394	5.46459	7.91948	4.18352	5.66895	8.52025	8.64429
ENSBTAT00000002858	0.037184	0.018579	0.023388	0	0	0.019645	0.017706	0	0.041474	0	0	0	0	0	0	0	0	0
ENSBTAT00000003145	41.8106	37.619	41.6418	50.4366	39.3723	35.1184	51.2013	35.7606	34.6714	42.3469	33.8036	39.8357	40.3741	62.261	42.071	42.5108	37.2629	53.4961
ENSBTAT00000083650	0	0	0	0.467542	0	0	0	0	0	0	0	0	0	0	0	0	0	0
ENSBTAT00000071625	0	0	0	0	0	0	0.217577	0.081206	0.236904	0	0.071104	0.092595	0	0	0.326686	0	0	0.118929
ENSBTAT00000069645	0.682868	0	0	0	0	0	0	0	0	0	0	0	0	1.11137	0.23872	0	0	0.739817
ENSBTAT00000011004	3.1058	2.10485	5.10863	5.88971	4.68218	5.06282	4.02252	3.51873	4.92092	4.64822	2.5733	5.57132	2.40402	4.07865	3.20229	3.02651	4.64386	3.6479
ENSBTAT00000063084	0	0	0.127904	0.029345	0	0	0	0	0.028205	0	0	0.078757	0	0	0	0	0.031004	0
ENSBTAT00000006062	0	2.25898	0	0	0	0	0	0	0	0	0.342869	1.00619	0.273975	0	0	0	0	0.626937
ENSBTAT00000031151	5.54079	0	0.05098	4.31175	5.47499	3.9687	2.84324	5.42998	2.91235	4.87108	0	0	0	0.160114	2.41199	3.60398	3.0269	0
ENSBTAT00000087289	0	0	0	0	0	0	0	0	0	0	0	0	0	0	0	0.055586	0	0
ENSBTAT00000052944	0	0	0	0	0	0	0	0	0	0	0	0	0	0	3.57454	4.00455	9.79987	8.78545
ENSBTAT00000086231	0.149124	0.203298	0.296169	0.469993	0.552651	0.505484	0.414454	0.333766	0.433497	0.367007	0.40793	0.472551	0.464855	0.355151	0.523004	0.451122	0.624571	0.147601
ENSBTAT00000053527	0.476164	0.412569	0.848775	0.350681	0.621789	0.262242	0.620081	0.940217	0.747292	0.74486	0.50615	0.6786	0.293041	0.972039	0.398842	0.547666	0.476342	0.599609
ENSBTAT00000016857	4.90693	3.90454	6.87223	7.71025	4.85226	4.99049	9.60566	6.6767	4.74973	5.91963	5.38405	6.41628	5.7624	5.26888	4.89282	6.31003	7.16218	7.96207
ENSBTAT00000016085	23.43	23.397	32.1915	39.7031	25.8524	22.6719	33.108	29.3212	24.4021	27.5118	21.6427	23.8297	22.6946	30.5958	30.0083	30.8046	30.6708	42.8293
ENSBTAT00000070304	18.0639	21.6066	15.4619	24.1048	19.1783	29.6307	24.0487	23.5206	27.3483	23.2906	18.5104	24.9435	20.7796	24.3541	20.3731	24.3588	20.5303	22.6401
ENSBTAT00000014091	3.81704	4.12967	7.50047	5.37449	4.85525	3.63714	7.0887	4.96738	4.78598	3.09139	2.78294	3.26908	7.21464	6.0647	2.75322	5.03608	2.95006	7.59986
ENSBTAT00000073052	0.778182	0	5.12647	3.93166	2.79091	3.55523	2.18372	0.872824	2.63738	1.83493	1.85611	1.41175	1.46136	2.19893	0.943944	1.36656	1.06251	2.47833
ENSBTAT00000068070	0	0	0	0	0	0	0	0	0	0	0	0	0	0	0	0	0	0
ENSBTAT00000014801	473.412	288.647	592.012	675.218	418.303	668.057	306.413	322.759	727.6	708.759	266.521	550.748	354.122	573.544	392.35	339.418	715.193	656.654
ENSBTAT00000009959	21.1432	18.4373	24.1589	23.971	25.2435	21.487	24.4664	20.9549	20.7839	24.5119	13.9095	18.1755	23.1535	24.7311	23.3483	19.0742	22.4831	26.3423
ENSBTAT00000020544	0.929108	0.799062	0.777265	2.42033	1.04449	1.4688	1.90836	0.895741	1.67106	1.30803	0.809579	1.47832	0.598166	2.20255	0.490522	0.797458	2.30418	1.29855
ENSBTAT00000079852	0	0	0	0	0	0	0	0	0	0	0	0.08323	0.200781	0	0	0	0	0
ENSBTAT00000072111	3.94205	5.10353	3.56889	5.06894	4.94746	4.35039	6.72025	6.8603	7.50482	5.48841	3.73742	5.32624	3.26298	5.83009	7.07397	5.27716	8.75431	4.61614
ENSBTAT00000030306	1.00344	0.858521	2.37504	1.80205	1.28073	1.724	1.4681	0.514997	2.07986	0.608854	0.683027	1.94859	0.546744	1.78308	1.01082	0.849069	1.37199	2.35259
ENSBTAT00000047614	0	0.055326	0	0.053292	0.075438	0	0.061334	0	0.103028	0.050727	0	0	0.017748	0	0.028198	0	0	0
ENSBTAT00000065948	0.079765	0	0.075042	0	0	0.126891	0	0.028635	0	0	0.027593	0.031115	0	0.04079	0	0.164151	0.085598	0.09439
ENSBTAT00000055036	0	0	0	0	0	0	0	0	0	0	0	0	0	0	0	0	0	0
ENSBTAT00000029080	2.48432	1.67864	2.84361	4.22541	2.15514	2.35494	2.69225	2.11513	3.19337	1.75472	1.734	3.43182	1.63462	2.25705	1.83925	2.0699	2.79044	3.52495
ENSBTAT00000071191	0	0	0	0	0	0	0	0	0	0	0	0	0	0	0	0	0	0
ENSBTAT00000064308	0	0	0	0	0	0.079832	0	0	0	0	0	0	0	0	0	0	0	0
ENSBTAT00000064976	0	0	0	0.16274	0	0	0	0.269522	0.076985	0	0	0	0	0	0	0	0	0
ENSBTAT00000049303	0	0	0	0	0	0	0	0	0	0	0	0	0	0	0	0	0	0
ENSBTAT00000046981	0.428009	0	0.445562	1.36092	0.964813	0.855576	2.0083	0.913034	0.929168	1.38812	0.583644	1.15734	0.721032	0.426644	1.4243	1.23332	0.908404	1.57274
ENSBTAT00000081878	0.15635	0.423083	0.188718	0.403225	0.129727	0.337501	0	0	0	0.114474	0.122991	0.320857	0.126193	0	0.100796	0.355452	0.160586	0
ENSBTAT00000084244	0	0	0	0	0	0	0.030297	0.059247	0.035179	0	0	0	0	0.061736	0	0	0	0.065434
ENSBTAT00000002055	274.344	212.721	242.335	309.445	263.747	198.785	259.309	274.263	263.015	302.601	203.948	258.903	235.9	252.379	289.876	238.6	285.264	385.421
ENSBTAT00000081832	63.2725	194.868	45.0849	68.4869	18.9473	128.683	135.709	135.587	163.627	89.3567	177.152	141.081	164.276	51.8789	64.8509	156.765	108.716	0
ENSBTAT00000073753	0.141169	0.138723	0.632422	0.325481	0.169979	0.437801	0.134337	0.606424	0.076985	0	0.127401	0.144042	0.337926	0.142562	0	0.286628	0.256417	0.145921
ENSBTAT00000020294	0.02871	0.028595	0.072475	0.066421	0.101775	0.090618	0.054675	0.027461	0.031882	0.22086	0.026304	0.029686	0	0.175487	0	0.047069	0.035072	0.060071
ENSBTAT00000043699	1.64885	0.540473	4.34155	2.88075	2.44936	4.62007	1.64064	1.63965	3.40294	2.94166	1.30684	2.02849	1.6645	2.26521	1.78162	1.59681	2.43235	3.61497
ENSBTAT00000006080	0.843416	0.50196	1.5849	1.12337	1.702	1.49995	1.14199	0.301847	2.81235	0.912497	0.440363	2.86867	0	1.79914	0.922337	0.654903	2.62822	1.22079
ENSBTAT00000067410	0.088355	0	0	0.132812	0	0.046234	0.031443	0	0.049013	0.040625	0	0	0.033909	0	0	0	0.067214	0
ENSBTAT00000061071	0	0	0	0	0.175772	0	0.150171	0.07907	0.378653	0	0	0.351719	0	0	0	0.15459	0	0.308212
ENSBTAT00000071592	0.090746	0.113758	0.094783	0.175253	0	0.184649	0	0	0	0.208555	0.125676	0	0.043777	0.108333	0.038628	0	0.111349	0
ENSBTAT00000085851	0	0	0.305525	0.327071	0	0	0	0.108197	0.046992	0	0	0	0	0	0	0	0	0
ENSBTAT00000083956	0	0	0	0	0	0	0	0	0	0	0	0	0	0	0	0	0	0
ENSBTAT00000005778	0.040049	0.020001	0.050404	0.02318	0.02357	0.063437	0	0.057482	0.133924	0	0.018404	0	0.019291	0.040873	0.020477	0	0	0.042003
ENSBTAT00000042959	0.808184	0.349694	1.28438	0.641575	0.361623	0.052656	0.048081	0.14479	0.722374	0.055294	0	0.829875	0.096963	0.461008	0.155332	0.370847	0.184265	0.472612
ENSBTAT00000002122	57.9104	44.8219	74.9736	114.643	90.8221	79.9374	74.9827	92.5432	79.3754	111.052	56.6859	94.8044	66.8851	80.7947	81.9584	85.0778	85.5637	64.3112
ENSBTAT00000065515	0	0	0	0	0	0	0	0	0	0	0	0	0	0.055435	0	0	0	0
ENSBTAT00000081299	0	0	0	0	0	0	0	0	0	0	0	0	0	0	0	0	0	0
ENSBTAT00000026562	0.501259	0.344537	0.68358	0.534797	0.137287	0.323189	0.256965	0.442356	0.767456	0.296095	0.281607	0.476929	0.148249	0.979987	0.315901	0.283843	0.70507	0.522912
ENSBTAT00000064645	0	0	0	0	0	0	0	0	0	0	0	0	0	0	0	0	0	0
ENSBTAT00000081781	3.07466	1.42045	2.39105	3.87458	2.24673	1.78065	3.83903	2.4585	3.27484	2.6203	1.4543	3.04262	2.79993	3.06642	2.69673	2.14327	2.1061	4.02325
ENSBTAT00000082469	0	0.103749	0	0.216582	0	0	0	0	0	0	0	0	0	0	0	0	0	0
ENSBTAT00000070532	0	0	0	0	0.147965	0	0	0	0	0	0	0	0	0	0	0.094186	0.141729	0.176111
ENSBTAT00000075112	0	0	0	0	0	0.280436	0	0	0	0	0	0.158715	0	0.154355	0.168983	0	0.164563	0
ENSBTAT00000010959	5.00657	7.13513	5.07143	5.00482	5.08843	6.38575	5.65705	7.3391	6.88923	5.14443	6.34586	6.57752	5.37545	6.47047	5.54676	7.48377	6.82805	6.56208
ENSBTAT00000081557	0	0	0	0	0	0	0	0	0.039426	0.037206	0	0	0	0	0	0	0	0
ENSBTAT00000073304	1.36754	0.606983	1.12904	1.91655	1.37485	1.53376	1.37921	1.14415	1.21201	1.11245	1.03397	1.35036	1.78935	1.30041	1.43788	1.15154	2.23776	1.4609
ENSBTAT00000082725	0	0	0	0	0	0	0.107251	0	0	0	0	0	0	0.128367	0	0	0	0
ENSBTAT00000068998	0.155867	0	0.278522	0.198866	0	0	0	0	0.080519	0	0	0.073261	0.066662	0.231195	0.069082	0.049019	0.531157	0
ENSBTAT00000012652	1.79566	3.59348	3.70861	2.3049	2.18338	4.12056	3.71248	3.47173	3.26738	2.86598	3.486	2.98892	2.67281	1.91995	2.18046	2.63315	1.62028	2.49419
ENSBTAT00000068732	2.22903	1.56332	0.451739	0.97843	0.278718	1.67705	1.43293	0.532038	1.71383	0.984416	1.01885	1.60091	0.736874	0.93393	1.10606	1.10369	1.52558	0.801426
ENSBTAT00000014304	238.559	204.972	283.839	273.875	198.08	189.05	228.504	254.902	368.659	241.558	192.704	238.891	265.192	319.167	181.585	333.847	232.591	224.104
ENSBTAT00000014306	90.9227	66.6595	145.182	111.859	66.0966	83.7788	72.807	53.7699	165.874	87.6095	65.0641	105.72	71.4079	107.308	55.3935	95.1476	110.804	117.956
ENSBTAT00000074690	0.327674	0	0.852815	1.19045	0.361393	1.66299	0.323513	0	2.54695	0	1.17486	0.344025	1.64192	1.52409	0.333022	2.50103	1.34107	1.18412
ENSBTAT00000012287	155.424	122.763	144.44	113.688	115.106	135.897	98.2231	125.66	153.821	160.995	112.726	139.49	125.825	143.689	132.379	126.039	137.85	142.479
ENSBTAT00000017794	5.95261	5.68933	9.22059	9.91078	6.60033	9.66231	6.42577	6.71402	10.194	8.38771	4.8639	9.61538	5.32264	7.90571	6.11636	6.32773	8.58633	9.41116
ENSBTAT00000080654	0	0	0	0	0	0	0	0	0	0	0	0	0	0	0	0	0	0
ENSBTAT00000015892	4.69107	0.560025	1.80936	2.41585	0.476072	0.520911	7.28851	4.35935	14.471	0.71623	1.07178	3.16266	0.475565	0.892932	0.619843	0.718566	2.22385	4.65779
ENSBTAT00000085740	0.111586	0.5516	0.659448	0.514171	1.00093	1.95711	1.01939	0.883989	1.37864	0.842709	0.544138	0.524732	0.346294	2.18243	0.550632	0.559574	0.519066	1.12709
ENSBTAT00000008649	2.00716	2.96292	3.0274	2.77032	2.45223	3.06067	3.76049	2.81727	2.47663	2.06344	2.16232	2.64135	2.64696	2.76817	2.3859	2.78415	2.33146	3.34939
ENSBTAT00000044295	0	0	0	0	0	0	0	0	0	0	0	0	0	0	0	0	0	0
ENSBTAT00000052858	0	0	0	0	0	0	0	0	0	0	0	0	0	0	0	0	0	0
ENSBTAT00000063712	0	0	0	0	0	0	0	0	0	0	0	0	0	0	0	0	0	0
ENSBTAT00000080438	0.780903	1.03743	1.18085	1.4837	0.301637	0	0.224008	0	1.15526	1.66678	1.27439	1.5764	1.39757	0.2466	0.886035	0.228165	0.821288	0.372642
ENSBTAT00000055075	15.5015	13.6132	23.0924	41.8755	14.1725	16.8652	19.2521	11.2134	27.5643	15.4192	11.995	20.6496	9.06766	16.5018	10.6057	14.333	14.9594	20.4965
ENSBTAT00000015392	10.9284	5.3028	14.0783	10.7718	6.64034	17.2467	11.0794	7.93084	6.78608	8.2738	6.00185	12.0233	8.55114	28.1063	8.92066	7.17596	7.70434	11.8578
ENSBTAT00000084746	0.086879	0.136437	0.105605	0	0.245038	0.21895	0.231769	0.064097	0.363168	0.11789	0	0	0	0.379139	0.382545	0.046143	0.243924	0.199775
ENSBTAT00000022193	0	0	0	0	0	0	0	0	0	0	0	0	0	0	0	0	0	0.041748
ENSBTAT00000004918	0.993227	1.08656	1.14027	1.87654	1.47533	1.40002	2.07618	1.98392	1.89149	1.25699	1.02396	2.42009	1.0494	2.24927	2.09478	1.45107	1.52731	2.06056
ENSBTAT00000071911	0.855455	0	0	0	0	0	0	0	0	0	0	0.342222	0	0	0	0.49149	0	0
ENSBTAT00000078780	0.047871	0.042167	0.320396	0.241673	1.87377	3.23387	0.729529	0.22962	3.13659	0.140597	0.640304	0.910622	0.038562	0.543538	0.886462	0.65053	0.1985	0.866392
ENSBTAT00000031033	1.03012	0.630674	0.237293	0.325599	0.494109	1.36436	0.698249	0.71826	0.401763	0.400848	0.60175	1.15045	0.856702	0.44362	0.241963	0.571971	0.992247	0.567009
ENSBTAT00000072067	0	0	0.867975	1.54108	0.339288	0.093654	0.128663	0.567412	0.783115	0.953335	0	0.161521	0	0.543888	0.605801	0.512072	0.184545	0.719876
ENSBTAT00000056358	0	0	0	0	0	0	0	0	0	0	0	0	0	0	0	0	0	0
ENSBTAT00000061359	4.26358	5.69405	8.14566	4.79183	7.73809	4.14227	11.239	7.72046	8.21046	9.54509	4.34655	7.10547	7.32941	3.82335	4.76414	3.46376	15.5567	5.19346
ENSBTAT00000074621	0	0	0	0	0	0	0	0	0	0	0	0	0	0	0	0	0	0
ENSBTAT00000028575	6.26922	6.04206	8.0264	8.49584	6.09356	6.66679	9.68895	8.68133	6.89727	5.63871	6.01178	6.5929	7.00324	4.16485	7.57922	7.04329	6.7657	9.79711
ENSBTAT00000026974	0	0.020159	0.076211	0.046727	0	0.063937	0	0	0.022497	0	0.01855	0.06278	0	0.041197	0.02064	0.016577	0.074101	0
ENSBTAT00000075356	0.027214	0	0	0	0	0	0.025914	0	0	0	0	0	0.026195	0	0	0	0	0
ENSBTAT00000079304	0	0	0	0	0.960266	0	0.975582	0	0	0	0	0	0.239578	0	0.524384	0.407798	0	0
ENSBTAT00000015687	1.20449	1.9837	2.11341	1.9389	1.48349	1.9305	1.89494	1.70326	1.68834	1.64097	1.87295	1.84257	1.1595	1.975	1.58059	1.97582	1.7282	1.67223
ENSBTAT00000055472	0	0	0	0	0	0	0	0	0	0	0	0	0	0	0	0	0	0
ENSBTAT00000003097	9.21657	12.506	11.5018	10.7928	15.0738	9.39112	13.7592	14.7057	13.9605	11.519	8.30129	14.2916	13.8458	9.17867	14.1165	11.4762	10.5345	12.1994
ENSBTAT00000063062	0	0	0	0	0	0	0.066318	0	0	0	0	0	0	0	0	0	0	0
ENSBTAT00000010125	0	0	0	0	0	0	0	0	0	0	0	0	0	0	0	0	0	0
ENSBTAT00000002787	25.0668	29.784	30.8931	38.1627	24.7488	33.5352	39.9792	41.7813	29.0343	30.7879	25.8009	31.3494	30.1121	20.7016	26.407	26.5615	29.3782	36.5864
ENSBTAT00000068228	0	0	0	0.376149	0	0	0.318167	0	0	0.698984	0	0.320736	0	0	0	0.262543	0	0.642263
ENSBTAT00000006285	9.97808	4.64186	13.607	12.9677	10.6094	10.3943	10.6117	4.70272	15.1232	6.95205	4.17178	10.9227	6.29434	8.4916	8.27284	6.77699	10.6181	10.6773
ENSBTAT00000084811	3.04155	2.20435	4.00523	3.95687	2.89335	2.85187	3.63677	3.55652	3.22602	2.37328	2.01064	3.45725	1.83341	2.96719	2.63891	2.11718	2.87282	5.48569
ENSBTAT00000078936	0	0	1.84194	1.20506	0	3.99546	0	1.13994	0	1.11194	0	1.06062	0	0.995664	0	1.86583	1.21584	2.93643
ENSBTAT00000034177	14.3492	10.0832	9.99682	13.5287	11.1094	10.3043	14.956	13.3367	10.1776	11.2246	9.08181	11.7677	12.6584	9.37408	15.8626	14.1878	9.03634	14.5575
ENSBTAT00000066776	0.983112	0.305012	0.723422	0.998793	0.515944	0.903723	0.580506	0.100158	0.441094	0.51261	0.432626	1.00117	0.342397	0.545673	0.319681	0.165085	1.01492	0.481506
ENSBTAT00000025240	4.15429	3.66491	2.542	3.72358	2.8882	2.68338	4.39037	5.4676	3.5004	3.7769	2.44625	4.57551	4.09264	2.79152	3.36525	3.07397	3.05377	4.75476
ENSBTAT00000079875	4.13728	2.66752	4.35253	5.1633	2.65488	2.55445	1.42862	1.54239	4.75207	1.72383	0.891535	4.39455	0.924723	2.98455	1.99182	2.46878	3.73003	1.85563
ENSBTAT00000012738	0	0	0	0	0	0	0.951264	0	0	0	1.21424	3.32143	1.15415	0	0	0	0	0.893684
ENSBTAT00000037101	26.5848	20.984	34.2742	37.5547	38.4018	36.5659	29.5903	28.6199	36.1183	35.1331	22.8974	33.288	26.2329	34.749	27.7525	20.59	38.3598	31.8359
ENSBTAT00000083717	0	0	0	0	0	0	0	0	0	0	0	0	0	0	0	0	0	0
ENSBTAT00000030309	0	0	0	0	0	0	0	0	0	0	0	0	0	0	0	0	0	0
ENSBTAT00000070256	0	0	0	0	0	0	0	0	0	0	0	0	0	0	0	0	0	0
ENSBTAT00000073488	0.286107	0	0.868313	0.484213	0	0	0.163697	0.107004	0.126275	0.266567	0	0.341895	0.282646	0.110855	0	0.10958	0.146402	0.210222
ENSBTAT00000025852	2.89285	1.63633	3.95343	3.59253	2.694	3.52403	3.01937	2.69848	5.5126	3.79084	1.8813	3.56616	1.4703	5.0553	1.42422	2.94986	2.95907	3.95975
ENSBTAT00000078494	0.444161	0	0.216499	0.522868	0	0.302428	0	0	0	0	0	0.116662	0	0.168341	0	0	0.219145	0
ENSBTAT00000077071	0.224145	0	0.356873	0	0.335145	0	0.10667	0	0.245997	0.122562	0.050835	0.05744	0	0.340562	0	0.136968	0.204183	0.46531
ENSBTAT00000081898	0	0	0	0	0	0.052754	0	0	0	0	0	0	0	0	0	0	0	0
ENSBTAT00000018934	1.79669	2.84738	3.75378	4.0726	2.58365	3.52781	2.69522	3.39055	3.36774	2.78798	2.1454	3.51656	2.6067	2.13305	2.19047	2.05977	3.34019	3.78952
ENSBTAT00000014644	0	0	0	0	0	0	0	0	0	0	0	0	0	0	0	0	0	0
ENSBTAT00000087485	0	0.021493	0	0.024919	0	0.045441	0	0	0	0	0	0.022312	0	0	0	0	0	0
ENSBTAT00000029934	0	0	0	0	0	0	0	0	0	0	0	0	0	0	0	0	0	0
ENSBTAT00000025538	0.42767	0.083659	0.110039	0.098485	0.103694	0.35151	0.081381	0.407985	0.185401	0.465278	0.076785	0.173743	0	0.090062	0.087911	0.346217	0.106155	0.264121
ENSBTAT00000044244	2.31188	1.45706	5.37339	3.13549	3.51623	3.43404	3.78519	2.59146	5.10935	3.42872	2.20096	3.68273	1.46721	3.99522	2.47669	2.4814	3.35429	3.14265
ENSBTAT00000073265	0	0	0	0	0	0	0	0	0	0	0	0	0.414762	0	0	0.075589	0.107022	0
ENSBTAT00000019322	0.273725	0.364204	0.804572	1.08235	0.376363	0.384948	0.586481	0.174589	1.01582	0.276038	0.188493	1.41783	0.219673	0.418795	0.326667	0.224676	0.585889	1.60159
ENSBTAT00000069486	0	0	0	0	0	0	0	0	0	0	0	0	0	0	0	0	0	0
ENSBTAT00000083548	0	0	0	0	0	0	0	0	0	0	0	0	0	0	0	0	0	0
ENSBTAT00000014692	1.90665	0.810309	2.65391	2.86445	2.12516	2.74137	1.66117	1.55267	2.44155	2.00921	1.04388	3.07033	1.40686	2.46329	1.38975	1.01658	1.96094	2.74406
ENSBTAT00000064386	0	0	0	0	0	0	0	0	0	0	0	0	0	0	0	0	0	0
ENSBTAT00000072099	0.612918	0.064699	0.312506	0.178603	0	0.066273	0.051136	0	0	0	0	0	0	0.15663	0.194238	0	0.076935	0.161245
ENSBTAT00000014846	0	0	1.11844	1.42675	0.39113	1.34197	0	0	1.08264	0	0	1.06835	0	1.62059	0	0	1.33212	1.64519
ENSBTAT00000074797	0.583191	0.981091	1.41247	1.19008	0.649989	0.998613	0.94814	0.475115	1.16555	0.727966	0.480558	0.988108	0.504632	0.238679	0.740565	0.633528	0	0.429849
ENSBTAT00000014448	0	0	0	0	0	0	0	0	0	0	0	0	0	0	0	0	0	0
ENSBTAT00000069591	0	0	0	0	0	0	0	0	0	0	0	0	0	0	0	0	0	0
ENSBTAT00000067681	0	0	0	0	0	0	0	0	0	0	0	0	0	0	0	0	0	0
ENSBTAT00000068797	0	0	0	0	0	0	0	0	0	0	0	0	0	0	0	0	0	0
ENSBTAT00000064565	0	0	0	0	0	0	0	0	0	0	0	0	0	0	0	0	0	0
ENSBTAT00000006455	0.370641	0.304695	0.329468	0.656087	0.385253	0.391099	0.311428	0.563225	0.412824	0.480283	0.300381	0.474462	0.209991	0.4671	0.423671	0.357992	0.346739	0.639929
ENSBTAT00000008487	0.694051	0.727356	0.390617	0.401098	0.228812	0.484784	0.146837	0.294904	0.426364	0.422993	0.422411	0.357697	0.741246	0.117598	0.157951	0.063076	0.70507	0.60336
ENSBTAT00000007838	0	0	0	0	0	0	0	0	0	0	0	0	0	0	0	0	0	0
ENSBTAT00000053827	0.312538	0.853177	0.841159	0.767596	0.649276	0.695691	0.483515	0.82167	0.950173	0.557098	0.534884	0.603931	0.262844	0.794252	0.840219	0.607063	0.61906	0.814978
ENSBTAT00000037443	1.3418	0.79908	2.2409	2.03879	0.96253	2.0512	1.29003	1.29398	2.23919	1.41961	1.29096	2.77395	0.682366	2.92129	1.03488	1.26704	2.40917	2.74894
ENSBTAT00000086546	1.8374	2.41317	0.587039	1.57855	1.68493	1.14335	1.29604	2.01363	0.720073	0.924516	1.53625	2.59114	2.04242	3.03059	1.63033	2.21461	0.905069	2.03214
ENSBTAT00000081784	0	0	0	0	0	0	0	0	0	0	0	0	0	0	0	0	0	0
ENSBTAT00000004838	0	0	0.209595	0	0.049126	0	0	0	0.091316	0.135987	0	0	0.039723	0	0	0.033793	0	0
ENSBTAT00000005975	0.02612	0.026038	0.164702	0.030221	0.123317	0	0.024872	0	0.058078	0.028719	0	0.081092	0	0.292864	0	0.064272	0.127703	0.164081
ENSBTAT00000002790	336.997	424.745	306.177	257.14	368.212	221.265	503.807	636.778	220.102	329.491	271.057	252.285	467.234	290.385	286.353	300.753	376.212	279.723
ENSBTAT00000067851	0	0.537545	0	0	0.988839	0.597163	0	0	3.34494	0	0	0.589293	0.995513	2.82784	2.13202	0	0	0
ENSBTAT00000084365	1.4565	1.09923	2.20742	0.760424	1.31454	0.556691	2.36978	1.42643	1.84022	1.9185	2.07569	2.07544	1.82682	0.989524	0.804476	1.06172	1.28482	1.70414
ENSBTAT00000085642	1.68251	0	2.73369	3.31164	4.69458	2.57161	1.65316	1.62375	0	2.31919	1.73818	2.41389	1.98939	0	0	3.499	3.79669	4.10465
ENSBTAT00000013946	1.88761	1.38441	2.14862	2.34247	1.98334	2.92654	2.18732	1.91475	2.30415	2.10166	1.41995	2.14399	1.44552	2.13414	1.90744	1.7734	2.61475	3.02684
ENSBTAT00000081182	0	0	0	0	0	0.345974	0	0	0	0	0	0	0	0	0	0	0	0
ENSBTAT00000044652	18.7433	13.1362	28.2908	26.9088	25.0158	24.3149	22.1829	17.7327	22.1102	24.9477	15.6543	27.4564	18.3683	31.0357	24.6985	17.0957	19.2933	22.905
ENSBTAT00000066561	0	0	0	0	0	0	0	0	0	0.038427	0	0	0	0	0	0	0	0
ENSBTAT00000065547	11.3292	7.20869	19.7314	15.4492	15.1515	22.0931	13.5002	11.3514	19.4461	19.2944	10.2318	18.8826	9.5049	13.8837	14.6987	11.6114	18.3181	15.2011
ENSBTAT00000052109	0	0	0	0	0	0	0	0	0	0	0	0	0	0	0	0	0	0
ENSBTAT00000006317	0.964304	0.665286	1.38194	1.0658	0.747516	1.00889	1.07767	1.00191	0.786985	0.873357	0.573433	0.949721	0.644528	1.19261	0.730117	0.685341	0.86826	1.04868
ENSBTAT00000083852	0	0	0	0	0	0	0	0	0	0	0	0	0	0	0	0	0	0
ENSBTAT00000001142	1.67376	0.902226	2.8733	3.30129	2.3331	2.83063	1.51537	1.39104	3.79487	2.32239	1.00603	2.92345	1.3733	3.52295	1.6003	1.55241	3.38628	2.72803
ENSBTAT00000000106	8.74832	6.0959	8.21526	10.3655	8.86513	7.19766	9.74784	8.38697	8.77515	7.44853	5.96956	9.13215	6.54085	9.73722	7.12719	7.85895	7.57053	9.96358
ENSBTAT00000079457	0	0	0	0	0	0	0	0	0	0	0	0	0	0	0	0	0	0
ENSBTAT00000073270	0.069867	0.116183	0	0	0	0	0	0	0	0.051237	0.042761	0.096503	0	0	0	0.019114	0.14241	0
ENSBTAT00000021995	0	0	0.028428	0	0	0	0.064477	0	0.025129	0	0	0	0	0	0	0	0	0
ENSBTAT00000069666	0	0	0	0	0.103399	0.227227	0	0	0	0	0	0	0	0	0	0	0	0.045279
ENSBTAT00000013953	25.634	16.0579	29.4984	30.1807	28.7126	27.3715	20.9921	22.4773	33.5952	34.0868	13.5911	27.6283	20.7413	42.8093	21.0493	19.1334	30.7338	33.5979
ENSBTAT00000074672	2.74866	4.62061	4.68217	6.15621	3.45231	4.38747	4.48668	3.54332	5.50626	4.82626	3.52802	4.94358	2.85937	4.40192	3.05715	3.52542	4.39421	4.82857
ENSBTAT00000006094	4.16829	5.03304	4.27643	5.14052	4.88876	3.86991	6.04869	5.21134	2.91753	3.49458	4.16724	3.85451	5.97295	4.66268	4.84928	5.06233	4.38544	5.35365
ENSBTAT00000075056	0	0.112541	0.093173	0	0	0	0	0.073349	0	0.087704	0	0	0.128939	0	0	0	0	0
ENSBTAT00000052840	1.96128	2.61177	1.55476	1.26846	1.69244	0.907579	1.77241	2.28876	1.4	1.27757	1.06421	1.71612	1.85442	0.981136	2.21188	2.72218	1.29821	1.87548
ENSBTAT00000075759	0.259452	0.166316	0.159673	0.238787	0.160422	0.303866	0.239916	0.240298	0.038507	0.110246	0.200015	0.161419	0.138125	0.028321	0.106497	0	0.228268	0.151262
ENSBTAT00000015397	0	0	0	0	0	0	0	0.169977	0	0	0	0	0	0	0	0	0	0
ENSBTAT00000079275	0.187904	0.075095	0.090283	0.344892	0.194934	0.253154	0.319037	0.668753	0.570588	0.309515	0.076729	0.298961	0.154596	0.643448	0.273897	0.478926	0	0.710993
ENSBTAT00000075652	0	0	0	0	0	0	0	0	0	0	0	0	0	0	0	0	0	0
ENSBTAT00000082141	0.271607	0.108057	0	0	0	0.151442	0.392825	0	0.146132	0	0	0	0	0	0	0	0	0.14522
ENSBTAT00000079482	0.604273	0.838597	1.62421	1.05308	0.889223	0.936037	0.862826	0	0.856052	0.91998	0.723917	0.924931	0.845045	1.18044	0.336884	0.703261	0.767412	1.42531
ENSBTAT00000064061	0	0	0	0	0	0	0	0	0	0	0	0	0	0	0	0	0	0
ENSBTAT00000078360	0	0	0	0	0	0	0	0	0	0	0	0	0	0	0	0	0	0
ENSBTAT00000009084	28.8328	32.9841	25.009	25.9732	26.3678	27.3597	34.478	31.3438	31.5432	33.943	27.8635	27.6796	26.2891	33.7364	26.9197	35.0015	26.996	31.4799
ENSBTAT00000004348	0	0.04961	0.041579	0.057447	0	0	0	0	0.055386	0	0	0	0.015938	0.033781	0	0.04078	0.060762	0.086811
ENSBTAT00000081759	0	0	0	0	0	0	0	0	0	0	0	0	0	0	0	0	0	0
ENSBTAT00000082033	0	0	0	0	0	0.043061	0	0	0	0	0	0	0	0	0	0	0	0
ENSBTAT00000071435	0	0	0	0	0	0	0.068994	0	0	0	0	0	0	0	0	0	0	0
ENSBTAT00000072239	0	0	0	0	0	0	0	0	0	0	0	0	0	0	0	0	0	0
ENSBTAT00000076712	0	0	0	0	0.056554	0	0	0	0	0.026376	0.022009	0	0	0	0	0	0	0
ENSBTAT00000049161	98.6434	48.286	132.973	104.057	98.518	131.212	83.6779	87.1971	113.777	116.584	73.7909	137.521	82.0432	109.847	91.4471	88.7087	110.675	95.2568
ENSBTAT00000054963	1.96277	2.43348	2.39774	2.47993	1.7104	3.12988	1.48697	1.76926	2.53989	1.97024	2.81643	1.96544	1.9464	2.00981	1.09808	1.21024	2.31642	1.97575
ENSBTAT00000012570	17.838	10.7383	18.695	20.8243	14.8972	14.2911	18.752	21.3925	16.6933	22.0534	10.2256	17.0202	13.5499	16.1687	19.7114	14.3883	18.6208	23.8201
ENSBTAT00000070661	1.43315	0.69267	1.6694	1.91887	1.905	2.15663	1.53174	2.55509	2.49068	1.58905	1.04338	2.2805	1.01649	0.890517	1.20686	1.23087	2.51802	1.86148
ENSBTAT00000077323	21.0843	18.7743	21.6616	23.1136	20.8443	21.2614	24.0581	26.1595	21.9294	28.4544	16.1706	24.9751	19.9037	17.3217	24.6254	15.7954	23.257	23.1524
ENSBTAT00000080252	0	0	0.280333	0	0	0	0	0	0	0	0	0	0.124777	0	0	0	0.070524	0
ENSBTAT00000085669	0	0.129909	0	0	0	0	0	0	0	0	0	0	0	0	0	0.123419	0	0
ENSBTAT00000077096	0.312011	0.430367	0	0.215955	0.149717	0.388369	0.118778	0.238366	0.682997	0.204495	0.056481	0.319181	0.239232	0.189374	0.256105	0.152313	0.302768	0.258613
ENSBTAT00000064793	0	0	0	0	0	0	0	0	0	0	0	0	0	0	0	0	0	0
ENSBTAT00000046168	0.276347	0.228085	0	0.478816	0.109693	0.220712	0.113449	0.088034	0.406119	0.353209	0	0.331527	0.265383	0	0	0.225656	0.392409	0
ENSBTAT00000077615	0	0	0	0	0	0	0	0	0	0	0	0	0	0	0	0	0	0
ENSBTAT00000076895	0	0	0.271257	0	0	0.133821	0.223815	0	0	0	0.145175	0	0	0.270048	0.109275	0	0	0.332141
ENSBTAT00000082449	0	0	0	0.096359	0	0	0	0	0	0	0	0	0	0	0	0	0	0
ENSBTAT00000008081	1.73416	2.44459	2.61777	3.34268	3.04876	3.35666	2.7293	1.44988	3.09522	2.43193	2.04817	2.89754	2.1459	2.10599	1.34384	2.03981	2.43598	3.29467
ENSBTAT00000069848	0.686357	0	0	0.70587	0	0.221726	0.216143	0.108197	0.046992	0.96775	0	0	0.215993	0.221711	0	0.360103	0.533822	0.225102
ENSBTAT00000022726	5.41106	4.05504	8.18492	9.02203	7.69199	7.77921	6.92005	6.03629	8.8818	7.31923	3.17507	8.07955	4.5487	10.4455	6.53984	5.70801	6.57778	8.26183
ENSBTAT00000074640	0.175624	0	0	0	0	0.101078	0.129018	0	0	0	0	0	0	0	0	0	0	0
ENSBTAT00000063582	3.98311	2.27496	5.93615	7.78566	6.04854	6.35797	5.94236	3.7474	5.52011	6.45195	2.41837	6.21371	3.4952	6.34326	5.91502	3.34252	5.45145	5.98417
ENSBTAT00000063049	0	0	0	0.189717	0.199412	0	0.078367	0.078583	0	0.17931	0	0.083732	0	0.082975	0	0.066722	0	0.084853
ENSBTAT00000077104	0	0	0	0	0	0	0	0	0	0	0	0	0	0	0	0	0	0
ENSBTAT00000076348	0	0	0	0	0	0	0	0	0.67345	0	0	0	0	0	0	0	0	0
ENSBTAT00000018325	2.69647	2.71184	4.20113	3.86446	3.32315	2.78694	3.8074	3.04964	3.57824	1.95687	2.40925	3.21717	2.89057	3.24306	2.53732	3.10377	3.33725	4.55582
ENSBTAT00000076526	0	0.146252	0.619661	0	0.184665	0.533889	0.328858	0.645737	0.309221	0.786792	0	0.409325	0.146021	0.710775	0.4286	0.447941	0.482072	0.199548
ENSBTAT00000008922	6.58307	2.14603	7.449	13.235	8.35884	8.5588	7.26469	7.88394	10.6006	8.43134	4.1709	8.94023	3.61018	8.70917	7.83995	6.18227	7.68795	10.5545
ENSBTAT00000072408	0	4.67819	0	0	0	0	0	0	0	0	1.14856	0	2.36562	0	0	0	0	0
ENSBTAT00000006451	28.9875	35.708	21.3592	51.6986	29.5044	43.999	23.8747	33.9997	18.1749	31.4968	33.2739	31.1267	13.5592	23.5801	23.7582	18.1769	42.8552	21.9713
ENSBTAT00000003556	6.58932	4.93077	10.0787	10.7012	5.8638	9.67553	7.07234	5.64108	8.10708	7.00069	4.24987	9.27633	5.646	15.8929	6.64608	7.05363	7.76264	9.69049
ENSBTAT00000061207	1.84501	1.72262	3.41181	3.14833	2.33701	2.50372	3.20845	2.36029	4.62867	2.22942	3.57575	1.70798	3.22639	1.39177	1.78419	2.94831	2.57212	2.50696
ENSBTAT00000087187	0	0	0.808346	0.226178	0	0.25888	0	0	0.137796	0	0	0.580011	0	0	0	0	0.6168	0.126861
ENSBTAT00000086525	0	0	0	0	0	0	0	0	0	0	0	0	0	0	0	0	0	0
ENSBTAT00000085586	0	0.087056	0.109823	0.126171	0.154101	0.115029	0.124571	0.083441	0.072658	0.04798	0.020025	0.045187	0.020999	0.066729	0.04462	0.035799	0.266722	0.075287
ENSBTAT00000050192	0.106359	0.159009	0.503062	0.307629	0.125559	0.308004	0.151914	0.279784	0.413763	0.233858	0.09752	0.330147	0.127976	0.298097	0.136025	0.26168	0.194976	0.222675
ENSBTAT00000029195	0.889592	0.697141	0	0.815152	0.864189	0	0.637836	0.761832	1.21637	0.649701	0.618777	0.699737	0.744017	0.775206	0.529777	0.97307	0.600649	0.636783
ENSBTAT00000077222	0	0	0.64312	0.105698	0	0.300839	0	0	0	0	0	0	0	0	0	0	0	0
ENSBTAT00000072103	0.036672	0	0	0	0	0	0	0.036172	0	0.035694	0.034095	0.080162	0.031753	0	0	0	0.046421	0
ENSBTAT00000061304	0.660564	0.389393	0.901526	0.529695	0.610183	0.608547	0.910424	0	0.881117	0.298117	0.287627	0.580668	0.437653	0.650648	0.263132	0.29094	0.489028	0.726082
ENSBTAT00000085453	0.558805	0.228606	0.172927	0.441511	0	0.156797	0.164862	0.434549	0.242327	0.305105	0.497993	0.268651	0.326659	0.083394	0.069922	0	0.102398	0.397084
ENSBTAT00000047640	0	0	0	0	0	0	0	0	0	0	0	0	0	0	0	0	0	0
ENSBTAT00000007997	0.596144	0.245402	1.66577	1.24274	0.758136	0.649955	0.530729	0.354488	3.18041	0.757994	0.616335	0.550045	0.338146	0.847702	0.118074	0.535001	1.97565	1.05301
ENSBTAT00000085696	0.484254	0.155762	0.493175	0.815779	0.335811	0.579959	0.504546	0.19007	0.755206	0.600375	0.604686	0	0.244946	0	0	0.206477	0.32954	0.17264
ENSBTAT00000048816	5.49452	4.27538	4.37409	6.39251	4.51015	5.39768	5.79828	4.56299	4.15139	4.47873	3.27574	5.25767	3.76612	6.6337	4.31372	3.79223	4.14837	5.11291
ENSBTAT00000032175	2.96228	2.06512	3.87472	3.99785	3.22636	3.68146	4.4089	4.03731	3.5083	4.71024	2.55308	4.70966	2.68517	3.70734	2.57945	4.37682	3.82264	4.94371
ENSBTAT00000052059	43.8887	31.1468	49.2086	53.2064	43.1317	38.3859	47.1592	46.4606	49.4553	51.4079	33.0087	45.5407	36.5377	56.5582	45.1474	49.2031	48.3293	52.0229
ENSBTAT00000086288	16.0172	23.3185	12.1009	9.40665	11.7206	12.9236	20.9313	13.9946	15.7991	10.6394	19.2692	15.0423	20.9114	13.2392	13.177	18.8141	11.7214	8.88632
ENSBTAT00000005575	57.7016	48.6413	36.807	79.0201	55.9314	47.2826	47.6994	73.5283	67.0964	71.8248	33.6984	46.1588	44.4973	57.1338	76.9375	46.0282	79.2875	58.785
ENSBTAT00000021155	11.7267	6.98821	11.2711	14.0906	15.3489	11.0234	16.0848	17.3831	11.5312	12.4216	9.13858	12.2741	11.3645	8.21119	12.3396	9.38325	10.0895	13.8111
ENSBTAT00000085287	20.7	33.467	18.1485	22.9336	26.0167	22.4492	35.9744	41.824	23.306	26.2879	28.131	23.345	22.3484	21.837	29.4477	25.9308	24.5954	23.2647
ENSBTAT00000019331	0.218794	0	0.112444	0.392327	0.188819	0	0	0	0.336468	0	0	0	0	0.260187	0	0.11284	0.253641	0
ENSBTAT00000019330	0.245128	0	0.516717	0.196488	0	0.173606	0	0	0.16775	0	0	0	0	0.130946	0.173581	0	0	0.319435
ENSBTAT00000079012	0.084831	0.073366	0.052388	0.111903	0.131387	0	0	0	0.049333	0.081046	0.101198	0.138336	0	0.04348	0	0.036832	0.059224	0.051117
ENSBTAT00000085840	0	0	0	0	0	0	0	0	0	0	0	0.866984	0	0	0	0	0	0
ENSBTAT00000054172	0	0	0	0	0	0	0	0	0	0	0	0	0	0	0	0	0	0
ENSBTAT00000010106	0	0	0	0.105402	0.06394	0.11582	0.121307	0.113222	0	0.080267	0	0	0.096532	0.130283	0	0.074901	0.167388	0.05743
ENSBTAT00000065400	0.086203	0.028798	0.168184	0	0	0	0	0	0.075076	0	0.106042	0.059788	0	0	0.02936	0	0	0
ENSBTAT00000083240	2.15253	0.805603	1.89011	2.17927	1.58368	1.67184	1.80133	1.87043	2.43631	2.77358	1.29247	2.48457	1.48336	2.17327	2.03992	1.66093	2.30904	3.39167
ENSBTAT00000020484	2.63918	1.97104	4.60097	5.65925	3.91376	6.13121	3.59264	2.97845	6.68296	4.62357	1.96378	3.55769	2.54106	6.41993	2.70465	2.62156	3.35854	3.19716
ENSBTAT00000082949	0	0	0	0	0.063516	0	0	0	0	0	0	0	0	0	0	0	0	0
ENSBTAT00000055015	0	0	0	0	0	0	0	0	0	0	0	0	0	0	0	0	0	0
ENSBTAT00000084985	0	0	0	0	0	0	0	0	0	0	0	0	0	0	0	0	0	0
ENSBTAT00000068402	0	0	0	0	0	0	0	0	0	0	0.062491	0	0	0	0	0	0	0
ENSBTAT00000067418	0	0	0.12311	0.067058	0	0.289618	0	0	0.120677	0.033861	0	0.124675	0.03016	0.097713	0.030171	0	0	0.067863
ENSBTAT00000064004	1.51109	0.687001	2.37939	1.2743	1.97158	1.55419	1.41363	0.989003	2.46211	1.25811	1.09386	1.58655	0.998661	1.71019	0.874475	1.23929	1.91157	1.89118
ENSBTAT00000020239	2.04034	1.651	3.70493	3.56083	1.84667	2.08526	2.02478	1.56175	3.70837	2.10337	1.59806	2.35943	1.36782	2.12755	1.36185	2.69799	2.54879	3.10719
ENSBTAT00000013227	0.192742	0.052546	0.176274	0.304306	0.123612	0.185229	0.033374	0.083841	0.332393	0.057884	0.048357	0.127279	0.084426	0.178921	0.340378	0.057597	0.171641	0.42298
ENSBTAT00000066352	0.46806	0.460493	0.598346	1.00238	0.643001	0.969204	1.13823	1.27682	0.730452	0.683978	0.543819	0.609625	0.064052	0.74335	0.754933	0.706538	0.891339	0.622706
ENSBTAT00000013345	0.02845	0	0	0	0	0.029935	0	0	0	0	0	0.029419	0	0	0	0.023322	0	0
ENSBTAT00000063115	0	0	0	0	0	0	0	0	0	0	0	0	0	0	0	0	0	0
ENSBTAT00000082996	0	0	0	0	0	0	0	0	0	0	0	0	0	0	0	0	0	0
ENSBTAT00000009471	0.246577	0	0.330183	0.832287	0	0	0	0.232921	0	0.259694	0	0	0	0.237659	0	0.193447	0.286329	0.241076
ENSBTAT00000018755	0.257223	0.296466	0.672309	0.961992	0.32603	0.188068	0.339168	0.132532	1.4558	0.196014	0.272806	0.16414	0.038124	0.445065	0.1821	0.341288	0.435892	0.643356
ENSBTAT00000013969	10.5969	10.8274	13.055	14.3811	11.3159	10.4473	14.5001	11.8102	13.3223	11.3796	10.9284	11.7533	10.3425	16.2943	8.61262	12.5867	11.1872	12.9288
ENSBTAT00000074168	0.372907	0.757765	0	0.177571	0	0.150418	0	0.717024	0.176414	0.142528	0.928451	0.552562	0.125527	0.45217	0	0.507222	0.246844	0.483361
ENSBTAT00000065849	0	0	0	0.170528	0	0	0	0	0	0.161453	0.263129	0	0.137854	0	0	0	0	0
ENSBTAT00000012088	0.107925	0	0.282217	0.129831	0.134041	0.628512	0	0	0.142673	0.285491	0.104354	0.113423	0.17231	0.390358	0	0	0.281606	0.241302
ENSBTAT00000035608	20.2366	23.358	28.3423	31.018	20.0771	16.8486	27.5479	26.9845	18.6251	20.9936	24.3598	17.4241	25.7455	19.5341	23.3841	27.8151	19.0043	27.224
ENSBTAT00000001141	0.66044	0.449191	1.40677	1.0449	1.35909	0.875461	0.860466	0.498563	1.27048	1.06844	0.254216	1.18379	0.20056	1.62684	0.711742	0.512196	0.932979	1.08904
ENSBTAT00000081833	0	0.886983	0.313369	0.264352	0	0.2267	0	0.886586	0.48063	1.23798	0	0	0.221254	1.58758	0	0.203319	0	0.270675
ENSBTAT00000064085	1.05145	0.898873	1.15344	1.98714	0.683487	0.598551	1.68331	1.14179	1.21067	2.25075	1.04366	0.835008	1.05541	0.678914	0.930627	1.08829	1.33743	1.78136
ENSBTAT00000000104	93.0972	64.4711	87.4597	108.134	101.762	106.812	98.9448	78.5517	107.744	112.374	68.9909	94.6425	93.5822	82.2545	103.486	70.1957	118.973	130.609
ENSBTAT00000070179	0	0.155062	0.230414	0.873269	0	0	0	0	0.555622	0	0.386145	0	0	0.53826	0	0.11252	1.02053	0.207378
ENSBTAT00000073123	0.451282	0.441115	0.65898	0.197712	0	0.256817	0.149238	0.76563	0	0.225872	0.581676	0	0.179577	0.200249	0	0.615697	4.72078	0.186304
ENSBTAT00000074021	0	0	0	0	0	0	0	0	0	0	0	0	0	0	0	0	0	0
ENSBTAT00000065359	0	0	0	0	0	0	0	0	0	0	0	0.086276	0	0	0	0	0	0.086817
ENSBTAT00000071442	0.274372	0	1.7382	0.980221	1.12661	0.276594	0	0.153508	0.62173	1.84578	0	0.96711	0.478083	1.32171	0.141644	0	0.578291	0.330185
ENSBTAT00000084728	0	0	0	0	0	0.218926	0.22174	0	0.189905	0.283608	0.094908	0.061296	0	0.245671	0	0.107717	0	0.18345
ENSBTAT00000014273	12.0463	6.9674	19.1507	5.33197	14.2417	13.0625	11.9677	5.7595	14.6125	22.1341	11.4014	18.5983	11.042	10.6729	0	9.7414	12.8998	6.0479
ENSBTAT00000073674	0	3.0122	0	8.76668	0	0	0	4.86514	0	0	0	0	0	3.34593	9.79975	4.49592	0	5.12627
ENSBTAT00000061134	0.771573	0.781081	2.17997	1.29877	1.59862	1.15879	1.00191	0.760543	1.22931	0.951619	0.729743	1.38037	1.05821	1.59765	0.741394	1.08516	0.805955	1.78837
ENSBTAT00000070743	0	0.259406	0	0	0	0	0	0	0.069422	0	0	0	0	0	0	0.045369	0.077674	0
ENSBTAT00000049648	0.299864	0.097337	0.38765	0.919595	0.609788	0.714632	0.570511	0.667057	0.969114	0.759303	0.357144	0.404291	0.190768	0.601963	0.205683	0	0.601512	0.614787
ENSBTAT00000032129	0	0	0	0	0	0	0	0	0	0	0	0	0	0	0	0	0	0
ENSBTAT00000086044	0	0	0	0	0	0	0	0	0	0	0	0	0	0	0	0	0	0
ENSBTAT00000057237	0	0	0	0	0	0	0	0	0	0	0	0	0	0	0	0	0	0
ENSBTAT00000069330	0	0	0.012514	0	0	0	0	0	0.100521	0	0	0	0	0	0	0	0	0.010494
ENSBTAT00000020366	0	0	0	0	0	0.017775	0	0	0	0	0	0	0	0	0	0	0	0
ENSBTAT00000009484	316.424	359.535	277.906	429.159	375.491	492.551	542.953	564.792	412.998	313.921	398.399	507.177	346.847	109.805	444.823	377.113	396.042	400.67
ENSBTAT00000026109	6.74901	3.80541	13.0932	9.2028	8.48644	16.05	6.11225	5.7331	11.2575	5.54458	5.1617	11.9673	8.73082	19.8821	6.00363	6.92579	7.30048	9.02352
ENSBTAT00000024649	0	0	0	0	0	0	0	0	0	0	0	0	0	0	0	0	0	0
ENSBTAT00000077557	0	0	0	0	0.022961	0	0.018581	0.03734	0.043507	0	0	0	0	0	0.019951	0.016027	0	0
ENSBTAT00000053239	0	0	0.727132	0	0	0.980511	0	0	0.192738	0.454439	0.244596	0.13843	0.131564	0.138945	0.142785	0.12511	0.49824	0
ENSBTAT00000044205	128.153	110.199	846.017	324.951	250.447	229.477	180.819	172.721	117.621	316.101	137.395	69.3253	212.142	505.02	46.0843	409.541	160.636	43.0145
ENSBTAT00000078748	0	0	0	0	0	0	0	0	0	0	0	0	0	0	0	0	0	0
ENSBTAT00000073162	0.087273	0	0.189851	0.157843	0.236884	0.254751	0.03648	0.036713	0.105371	0.151428	0.133065	0.259824	0.037444	0.480924	0.282446	0.073502	0.048822	0.104144
ENSBTAT00000028643	0.613442	0.157817	0	0.772222	0	0.46385	0.632074	0.93945	0.247173	0.612406	0.252408	0	0.431653	2.06142	0	0.322495	0.349947	0.168007
ENSBTAT00000084548	0	0	0	0	0	0	0	0	0	0	0	0	0	0	0	0	0	0
ENSBTAT00000085068	0	0	0	0	0	0	0	0	0	0	0	0	0	0	0	0	0	0
ENSBTAT00000023280	0	0	0	0	0	0	0	0	0	0	0	0	0	0	0	0	0	0
ENSBTAT00000085911	0	0	0.69752	0	0	0.24881	0	0	0	0	0	0	0	0.249459	0	0	0	0
ENSBTAT00000013226	0.09087	0.041414	0.113922	0.067003	0.05804	0.113977	0.062946	0.071181	0.185121	0.063783	0.099128	0.111773	0.055787	0.042259	0.02532	0.054422	0.12162	0.06955
ENSBTAT00000011639	0.795518	0.733308	1.3918	0.885076	1.37435	1.40275	1.27759	1.16443	1.88143	0.893489	0.804132	1.58726	0.887064	0.732977	0.972676	0.795084	1.20377	1.29407
ENSBTAT00000056087	6.22211	2.42257	7.2832	9.6527	4.02923	2.77026	9.39198	3.79975	26.2914	4.34553	4.33649	2.53602	4.20761	4.54654	1.24044	3.60459	8.79862	8.04808
ENSBTAT00000001252	0.533291	0.122088	0.675869	0	0.584885	0.508906	0	0.431355	0.906261	0.629755	0.336753	0	0	0.600364	0.294134	0.26828	0.649773	0
ENSBTAT00000077121	0	0	0	0.846716	0	0.188362	0.365234	0	0	0	0	0.611803	0.435963	0.766278	0	0	0	0.874054
ENSBTAT00000024647	0.06413	0	0.32762	0.073967	0.153981	0.199416	0.244125	0.061236	0.140277	0.07003	0.058009	0.196703	0.122902	0.194546	0.065808	0.208627	0.155519	0.06641
ENSBTAT00000023382	0	0	0	0	0	0	0	0	0	0	0	0	0	0	0	0	0	0
ENSBTAT00000078492	0	0	0.091462	0	0	0	0	0	0	0	0	0	0	0	0	0	0	0
ENSBTAT00000074763	0	0	0	0	0	0	0	0	0	0	0	0	0	0	0	0	0.064699	0
ENSBTAT00000072609	0	0	0	0	0	0	0	0	0	0	0	0	0	0	0	0	0	0
ENSBTAT00000021485	0.297707	0.1461	0.190782	0.514651	0.179551	0.153637	0.424939	0.35519	0.162089	0.730164	0.067078	0	0.142467	0.300413	0.305731	0.120794	0.180111	0.461102
ENSBTAT00000080529	0	0	0	0	0	0	0	0.014513	0.016938	0	0	0	0	0.030983	0.031001	0	0	0
ENSBTAT00000021322	0	0	0	0	0	0	0	0	0	0	0	0	0	0	0	0	0	0
ENSBTAT00000065633	0	0	0	0	0	0	0	0	0	0	0	0	0	0	0	0	0	0
ENSBTAT00000067507	2.23128	2.43778	3.63315	2.75446	2.50428	2.86193	2.09374	2.51717	3.90177	2.39095	2.48884	2.44272	2.66892	2.37061	1.56811	3.1783	3.02586	2.47898
ENSBTAT00000003856	0	0.145868	0.067282	0.594281	0.734657	0.221819	0.591073	0.064569	0.200004	0.088489	0.13398	0.521336	0.335349	0.783382	0.178965	0.10533	0.369771	0.306829
ENSBTAT00000032168	1.33255	1.03004	1.67585	1.9748	1.29536	1.72779	0.812182	0.544089	1.74454	1.09559	0.686419	1.54861	0.804693	1.79604	1.07179	0.861403	2.00142	2.06978
ENSBTAT00000066491	0.073956	0.193743	1.03939	0.717304	0.376536	0.739138	1.0246	0.656883	0.982293	0.568607	0.262254	1.08159	0.445158	0.629672	1.08879	0.368558	0.853842	0.630261
ENSBTAT00000075478	8.41367	5.48938	11.5316	7.96602	9.08003	10.8225	9.51758	7.90849	10.7711	8.57857	7.54034	10.4376	8.26519	10.5684	7.52962	7.1946	9.90264	8.90045
ENSBTAT00000018128	3.50642	0.264604	3.23231	2.72763	3.0425	3.52542	2.54971	2.71456	3.39834	3.6571	1.06444	3.73699	1.66429	2.11622	2.14513	1.47108	3.05392	2.24747
ENSBTAT00000064541	0	0	0	0.104462	0	0	0	0.215521	0	0	0	0	0	0	0	0	0.568783	0
ENSBTAT00000013338	0.542432	1.01815	1.45191	0.560303	1.28814	0.428624	0.94958	0.370919	0.880745	1.31383	0.709419	0.730281	0.539738	0.653506	0.943998	0.530511	0	0.354469
ENSBTAT00000072852	1.34073	0	0	0.948797	0	0.747595	0.807067	0.906272	0.808195	0	0.470145	0.597941	0.570948	0.790487	0	0.981196	0.908235	1.86446
ENSBTAT00000030507	0	0	0	0	0	0	0	0	0	0	0	0	0	0	0	0	0	0
ENSBTAT00000012710	8.70577	0.99145	0	1.92837	1.22609	5.07048	3.80082	1.58805	10.4879	1.62991	3.39686	1.71404	3.71378	5.25629	3.57284	4.62679	5.33321	2.35383
ENSBTAT00000055519	13.9335	19.5846	29.5752	32.6242	20.6035	27.9714	26.4662	15.6385	21.3176	22.6215	15.7032	24.137	17.3056	17.6825	18.9025	15.726	26.2568	25.3308
ENSBTAT00000066688	0.712389	0.615467	0.843714	0.769414	1.05146	1.44144	0.787416	0.728425	1.64317	1.27022	0.954323	0.922455	0.581763	0.804756	1.19803	0.532828	1.19325	1.12355
ENSBTAT00000000744	2.25616	1.63342	2.54332	6.71304	2.97	3.36254	3.02923	2.0552	3.49406	2.54262	2.5672	3.65998	1.98443	2.77509	3.19905	1.80812	2.97493	3.98328
ENSBTAT00000086813	0	0	0	0	0	0	0	0	0	0	0	0	0	0	0	0	0	0
ENSBTAT00000015500	0	0	0	0	0	0	0	0	0	0	0	0	0	0	0	0	0	0
ENSBTAT00000064012	0	0	0	0	0	0	0	0	0	0	0	0	0	0	0	0	0	0
ENSBTAT00000026319	8.37271	9.70548	7.21166	7.60899	8.16645	5.65976	15.2895	9.83818	6.34784	5.71674	7.31168	5.32527	11.2213	6.73314	8.35445	7.64569	6.35434	11.1955
ENSBTAT00000081462	0	0	0	0	0	2.60984	0	0	2.06285	0	0	1.52647	0	0	0	0	0	0
ENSBTAT00000008217	0	0	0	0	0	0	0	0	0	0	0	0	0	0	0	0	0	0
ENSBTAT00000066639	0	0	0	0	0	0	0	0	0	0	0	0	0	0	0	0	0	0
ENSBTAT00000021704	15.2588	10.7115	31.0667	19.6863	12.8401	11.8441	9.44807	6.43436	23.9847	6.84011	6.58818	19.8905	9.08602	13.5908	6.05356	11.4917	11.9014	14.1349
ENSBTAT00000007294	0	0	0	0	0	0	0	0	0	0	0	0	0	0	0	0	0	0
ENSBTAT00000068092	0.246577	1.16419	0.330183	0.277429	1.49566	0.303357	0.465242	0.232921	0.503491	0.519387	0.639011	0.477427	0.567275	0.712978	0.255574	0.193447	0.858986	0.723229
ENSBTAT00000037423	3.00587	0.626267	4.24039	3.79356	3.06561	3.13558	2.21169	2.35245	6.6192	2.79491	2.37961	3.44864	1.23618	2.7846	1.6776	1.90458	4.47437	3.83229
ENSBTAT00000069238	0.17287	0.113457	0.368629	0.443022	0.098419	0.229628	0.201282	0.190842	0.263584	0.236223	0.133214	0.229568	0.248062	0.1985	0.070457	0.289999	0.329071	0.283285
ENSBTAT00000067839	0	0	0	0	0	0	0	0.048649	0.108061	0.071735	0.071228	0	0	0.07024	0	0	0	0
ENSBTAT00000075602	0.585758	0.243346	0.640094	0.720587	0.255651	1.09739	0.35254	0.382368	1.88795	0.614929	0.121861	0.768474	0.153338	0.505497	0.114785	0.174167	0.806629	0.649593
ENSBTAT00000016923	1.19871	0.901316	1.01779	1.16094	0.91853	0.966972	0.764801	1.51573	0	0.738531	0.866293	1.13083	0.937548	0.704388	0.957006	1.41684	1.39102	0.547585
ENSBTAT00000084281	0	0	0	0	0	0	0	0	0	0.135165	0	0	0	0	0	0	0	0
ENSBTAT00000083011	0.167705	0.083161	0.212606	0.157019	0.049834	0	0.119741	0.160306	0.046661	0	0.114687	0.302184	0.080566	0.170373	0.085896	0.171335	0.204296	0.175463
ENSBTAT00000084560	0	0	0	0.570913	0	0	0	0	0	0	0	0	0	0	0	0	0	0.47266
ENSBTAT00000064067	1.31936	0.339649	0.58478	1.3902	0.617919	0.89441	0.272987	0.98627	0.755041	0.439022	0.520144	0.411427	0.440099	0.348532	0.941328	0.513961	0.139307	1.13086
ENSBTAT00000064013	0	0	0	0	0	0	0	0	3.71499	0	0	0	0	4.44905	0	4.06252	0	0
ENSBTAT00000063110	6.78053	4.11883	8.28652	8.87663	4.7584	4.60511	4.08197	4.40047	9.22515	3.01388	3.04472	13.9411	5.17627	5.12792	4.95611	3.72515	7.84635	7.64658
ENSBTAT00000044160	8.15148	5.04472	14.0404	15.5436	10.6417	10.4723	9.58576	6.71569	22.7436	9.15253	5.64262	10.5399	6.45746	10.9656	7.31399	7.74566	13.3841	14.1723
ENSBTAT00000037393	0	0	0	0	0	0	0	0	0	0	0.061098	0	0	0	0	0	0	0
ENSBTAT00000001325	0	0.055675	0.035259	0	0	0	0	0	0	0	0	0	0	0	0	0	0	0
ENSBTAT00000032726	0	0	0	0	0	0	0	0	0	0	0	0	0	0	0	0	0	0
ENSBTAT00000067090	0	0.016923	0	0	0	0	0	0	0	0	0	0	0	0	0	0	0	0.017768
ENSBTAT00000026556	4.83765	2.74506	5.95291	6.06955	5.19781	5.77611	4.78443	4.89989	6.26237	3.00421	2.25309	4.75826	3.05145	6.09184	2.04504	3.88118	5.76689	6.34815
ENSBTAT00000026554	1.23647	0.687715	1.71955	2.0567	1.07746	1.29677	1.17141	3.22465	2.3688	2.52118	1.13465	2.2677	1.32001	2.20622	2.73138	0.852511	2.85162	1.8867
ENSBTAT00000049050	13.0224	5.85822	11.0592	14.2687	11.5178	6.55795	11.495	10.8185	8.32682	11.9353	6.80687	9.21741	9.04873	13.8626	12.0093	8.93985	9.42253	14.2538
ENSBTAT00000081978	30.3042	19.8476	28.5657	39.7633	31.779	37.0183	28.2837	28.8879	34.5282	40.1104	18.2857	38.574	20.5327	40.771	32.9475	23.0028	33.0682	31.7236
ENSBTAT00000023260	0.107003	0.106335	0.225615	0.08247	0.084554	0.299324	0.20375	0.034104	0.039489	0.039148	0.130383	0.478376	0.171478	0.253977	0.219113	0.029192	0.087014	0.372393
ENSBTAT00000076585	13.9384	10.5146	22.0924	24.2391	22.369	24.0301	20.6188	14.9649	20.9501	25.1326	13.2176	26.8173	15.5594	24.2189	20.8344	17.9159	21.1721	24.046
ENSBTAT00000084860	2.85537	4.35302	2.68179	3.14386	0.23649	2.69656	1.46956	2.41295	4.31888	0.703372	2.67652	1.85098	0.246348	1.8087	2.16968	1.15309	1.25509	3.57879
ENSBTAT00000027078	0	0	0.105962	0	0	0	0	0	0.08496	0	0	0	0	0	0	0	0	0
ENSBTAT00000019328	0.837484	0.522651	0.764626	1.551	0.665678	1.08295	0.976969	0.621026	1.32974	1.29031	1.00031	1.04173	0.665537	1.38866	0.899305	1.03155	0.768549	1.27328
ENSBTAT00000009741	0	0	0	0	0	0	0	0	0	0	0	0	0	0	0	0	0	0
ENSBTAT00000057506	0	0	0	0	0	0	0	0	0	0	0	0	0	0	0	0	0	0
ENSBTAT00000055268	0.696898	0.961669	1.69049	2.69787	1.26582	0.987811	1.50584	1.4358	2.47254	2.00371	1.30244	1.38659	1.18682	1.09266	1.67289	1.60462	1.343	1.76758
ENSBTAT00000018107	2.13204	2.29848	2.67102	3.55669	2.59325	3.34946	2.27099	2.44953	1.7034	2.51233	2.05493	2.23851	1.65358	2.72707	2.87517	2.46628	2.41627	3.11172
ENSBTAT00000087394	0.862192	0.131063	1.20868	0.79713	0.640561	0.95042	0.909321	0.399058	1.1145	0.578421	0.655262	1.03654	0.570672	0.945991	0.5781	0.439532	1.01125	1.23755
ENSBTAT00000011036	1.29114	1.37382	1.97686	3.00918	1.59526	1.82061	2.12818	1.31485	2.10662	1.64079	1.29481	1.89008	0.909338	2.63735	1.33689	1.68713	1.27719	1.45978
ENSBTAT00000006089	0	0	0	0	0	0	0	0	0	0	0	0	0	0	0	0	0	0
ENSBTAT00000001867	7.57311	8.5406	11.3769	10.5708	7.51922	13.2535	13.2663	11.2016	11.4494	11.7633	10.1873	12.6633	10.3849	11.1279	11.0875	10.6599	12.1222	14.2861
ENSBTAT00000004431	5.70139	5.61099	8.56699	10.466	6.82694	7.05794	7.64616	5.47654	6.62788	8.09009	5.1021	7.55169	4.91674	8.98503	7.3974	7.75839	7.25402	10.4322
ENSBTAT00000078636	25.1641	9.90713	39.9051	44.8299	29.8261	38.7933	23.4711	21.6801	39.2626	41.1695	12.4325	41.9263	16.2776	42.026	27.567	21.3225	46.6014	40.6717
ENSBTAT00000005577	1.98283	0.652594	2.39581	6.79518	2.78407	2.59175	0.987689	0	2.04607	4.66892	0.967806	4.83167	1.38352	1.0533	1.93208	0.499021	0.275313	0.641033
ENSBTAT00000067345	1.41584	1.89765	2.26512	0	1.80377	1.43396	2.52405	3.01515	3.77402	0	2.18611	3.38899	2.85024	3.03695	2.14858	4.93592	3.44215	5.49419
ENSBTAT00000075837	0	0	0.089589	0	0	0	0	0	0	0	0	0	0	0.072537	0	0	0	0
ENSBTAT00000057256	0.189628	0.401999	0.627238	0.246871	0.111786	0.424857	0.632005	0.272125	0.633105	0.365017	0.435129	0.613713	0.456496	0.410936	0.242464	0.447398	0.521753	0.521509
ENSBTAT00000081118	10.7563	15.4932	19.5114	15.6095	11.9559	15.0246	15.0685	15.6632	17.0533	11.7882	13.8601	17.6415	13.0306	13.9229	9.09877	10.738	13.1644	12.1187
ENSBTAT00000050119	0	0	0	0	0	0	0	0	0	0	0	0	0	0	0	0	0	0
ENSBTAT00000002124	3.28679	3.0155	3.05235	3.26476	4.39553	1.82966	4.06726	5.57468	4.47448	4.2557	3.43911	2.36852	2.53412	2.18267	3.16224	2.06434	6.37571	6.0515
ENSBTAT00000067293	5.69707	6.52738	7.44342	7.78175	5.93634	11.6518	7.13664	7.54773	9.38456	7.9657	7.63864	7.41956	7.1955	6.81032	5.41609	4.81748	8.90345	6.88829
ENSBTAT00000079872	0	0	0	0	0	0	0	0	0	0	0	0	0	0	0	0	0	0
ENSBTAT00000066310	0	0	0	0	0	0	0	0	0	0	0	0	0	0	0	0	0	0
ENSBTAT00000000814	509.502	510.432	624.959	665.237	493.361	650.938	457.921	529.897	726.642	602.765	456.076	642.169	495.512	769.701	430.691	530.99	637.748	653.801
ENSBTAT00000051893	0	0.703722	0	0	0	0	0	0	1.33665	0	0	0.655046	1.38807	0	0	1.10748	1.54461	0
ENSBTAT00000011406	0.562559	0.455125	0.780406	0.708596	0.427279	0.213196	0.535481	0.195457	0.899926	0.167932	0.092954	0.420031	0.245413	0.155566	0.314557	0.375422	0.18654	0.691055
ENSBTAT00000019323	4.79771	4.03041	0.156559	0.646822	0.543152	2.31495	4.09408	10.8899	3.91473	3.47692	2.58773	2.54128	2.92542	0.762105	2.26319	2.2855	0.173683	5.23886
ENSBTAT00000073586	23.4507	32.1655	35.73	34.6076	35.5754	39.8487	36.1227	22.3974	37.6808	34.0789	25.2307	38.1606	33.1819	33.2638	33.221	32.4142	36.8808	36.5654
ENSBTAT00000086540	1.89879	0.986931	1.86401	1.22449	1.39903	2.07227	1.92312	2.24345	2.16052	1.51054	0.862743	2.29782	1.09918	0.768723	1.22487	0.750626	1.44561	1.9841
ENSBTAT00000055184	0	0	0	0	0	0	0	0	0	0	0	0	0	0	0	0	0	0
ENSBTAT00000077306	0	0	0	0	0	0	0	0	0	0	0	0	0	0	0	0	0	0
ENSBTAT00000021483	0.638404	0.164358	0	0	0.358468	0	0.328152	0	0.982965	0.407807	0	0	0	0	0.891298	0	0	0
ENSBTAT00000086213	0	0	1.19602	0.529628	0.202371	1.10259	0	0.271462	0	0	0.264287	0.326692	0	1.10532	0	0.619851	0.655651	0.811813
ENSBTAT00000070710	1.70029	1.78474	2.57604	3.32679	2.02029	2.37947	2.41998	2.975	1.54315	2.18999	1.73608	4.23614	1.83528	0.76891	1.42846	2.21723	1.22711	1.74464
ENSBTAT00000084159	2.72984	1.2159	2.65115	3.91681	3.19087	2.71366	1.95305	3.41665	3.14003	2.03542	1.73405	4.46235	1.77117	3.11499	3.01897	2.29321	3.272	2.73211
ENSBTAT00000069454	0.068189	0	0.071805	0	0.057991	0	0	0	0	0	0.441512	0.041251	0.150494	0	0	0	0	0
ENSBTAT00000029894	22.0913	17.1983	25.0071	38.6194	30.7566	37.5351	25.6842	20.9731	35.6402	35.1478	15.9942	37.6955	19.5286	36.1963	21.2661	18.4818	28.9574	31.7497
ENSBTAT00000086965	29.306	25.0009	40.8151	42.1808	40.2872	37.5039	36.7105	34.1068	37.85	49.2182	23.6735	36.7232	31.0155	43.9573	41.7643	32.0127	42.3906	44.7303
ENSBTAT00000086720	14.5958	42.3534	8.46398	0	0	9.39737	27.7313	22.6544	4.46871	11.3311	28.7562	6.14947	27.9224	6.36102	16.797	31.0564	7.01424	10.2782
ENSBTAT00000074723	0.568167	0	0	0.829907	1.80674	0.459355	0	0	1.4155	0	0	0	0	0.116666	0.246361	0	0.562538	0
ENSBTAT00000066905	2.73208	0.895791	3.53895	13.801	7.48549	2.38039	0.548566	0.392916	16.4827	0.448274	0.666611	6.91363	0	4.18502	0	1.06755	3.76303	1.15205
ENSBTAT00000072131	0	0	0	0	0	0	0	0	0	0	0	0	0	0	0	0	0	0
ENSBTAT00000010714	1.19659	0.421635	0.876482	0.710137	0.814565	0.456028	0.456675	0.350632	1.52208	0.481331	0.499282	1.41164	0.735576	4.32517	0.661865	0.403748	0.720501	0.945093
ENSBTAT00000081276	0	0	0	0	0	0	0.097874	0	0	0	0	0	0	2.09341	0	0	0.354322	0
ENSBTAT00000083047	0.403057	0.863073	1.067	0.703127	0.333687	0.515896	0.349852	0.163335	0.451872	0.037505	0.286246	0.28235	0	2.7979	0.156808	0.263186	0	0.7427
ENSBTAT00000079574	0	0	0	0	0.036585	0	0	0	0	0	0	0.080841	0	0	0	0	0	0
ENSBTAT00000030214	0.178642	0.211132	0.16331	0.131635	0	0.137419	0.061866	0.12434	0.181324	0.125212	0.074734	0	0.125219	0.099526	0.049807	0.200245	0.258583	0.204618
ENSBTAT00000066139	0	0	0	0	0	0	0	0	0	0	0	0	0	0	0	0	0	0
ENSBTAT00000001978	0.772256	1.10002	5.08588	4.04169	1.8574	4.49407	1.7253	0.565417	6.48604	1.81319	0.803427	5.1513	2.06073	3.10543	2.68959	1.78588	5.93337	2.65673
ENSBTAT00000071778	29.1807	47.1006	70.8081	78.5232	40.7815	59.6884	53.761	28.5859	55.673	36.506	48.853	49.3406	62.7331	58.8296	46.2426	49.616	51.3563	63.0982
ENSBTAT00000054480	0	0	0	0	0	0	0	0	0	0	0	0	0	0.028725	0	0.046228	0	0
ENSBTAT00000027653	7.61484	6.78166	8.22627	10.5834	7.80621	6.31736	11.1522	10.8564	6.4535	6.45636	5.90468	6.90348	8.4111	9.02911	8.02251	10.1096	8.56757	12.0631
ENSBTAT00000074623	0.223657	1.0189	0.193777	0.270203	0.137147	0.232367	0.245288	0.414758	0.303145	0.388641	0.343714	0.363314	0.542905	0.066444	0.064734	0.26597	0.53934	0
ENSBTAT00000068033	0.182965	0.524992	0.243132	0	0	0.375496	0.173329	0.172622	0.394716	0	0	0.181438	0	0	0	0.145655	0	0.186703
ENSBTAT00000081197	0	0	0	0	0	0	0	0	0	0	0	0	0	0	0	0	0	0
ENSBTAT00000071248	0	0	0.61105	0	0.581057	0	0	0	0.046992	0	0	0	0	0	0	0	0	0
ENSBTAT00000023595	13.6937	12.08	18.0416	16.7027	14.4337	12.9839	17.6172	14.2228	15.9303	10.7438	11.1769	13.2301	11.6576	13.2421	10.9604	11.8738	13.6411	16.9975
ENSBTAT00000078371	0	0	0	0	0	0.216122	0	0	0.380041	0	0	0.112953	0	0	0	0.169763	0	0
ENSBTAT00000012546	0.098298	0	0	0	0.2397	0	0.093512	0	0	0	0.087855	0.239805	0	0	0	0	0.11835	0
ENSBTAT00000074394	0	0	0	0	0	0	0.058164	0	0	0	0	0	0	0	0	0	0	0
ENSBTAT00000037192	0.015746	0.078745	0	0	0	0	0	0	0	0	0.014495	0	0	0.048253	0	0	0	0
ENSBTAT00000066337	2.45593	1.67268	2.4026	2.27467	1.54053	1.96103	2.75464	2.85504	2.07002	1.70257	2.22526	2.26487	2.13859	1.91309	2.43669	2.10761	1.82634	3.0544
ENSBTAT00000077685	0	0	0	0	0	0	0	0	0	0	0	0	0	0	0	0	0	0
ENSBTAT00000001868	15.6622	18.382	17.8205	21.2118	17.6812	15.9324	21.6348	21.1299	15.9351	16.0832	16.6779	15.7925	19.4433	17.19	18.0429	18.4752	18.3181	21.2777
ENSBTAT00000032730	1.64879	2.14647	2.69277	2.71118	1.72157	2.22086	3.05069	0.665214	3.2125	1.86792	2.17666	2.4878	1.68479	2.64549	1.92389	2.19365	2.69553	3.06697
ENSBTAT00000072563	0.255645	0	0	0.735315	0.320285	0	0	1.358	0.503868	0	0	0	0	0	0	0	0	0
ENSBTAT00000079994	0	0	0.023401	0	0	0	0	0	0	0	0	0	0	0	0	0	0	0.02125
ENSBTAT00000081095	0.03665	0	0	0.732714	0.486678	0	0.25843	0.639289	0	0	0	0	0	0.353597	0	0	0	0.911002
ENSBTAT00000061355	0.038034	0	0.422621	0	0	0.600933	0	0	0	0.672284	0	0.352634	0.391894	0	0.199468	0.495757	0.732727	0
ENSBTAT00000073760	0	0.770612	0	0	0	0	0	0	0	0	0	0	0	0	0	0	0	0
ENSBTAT00000086986	0.290304	0	0.10277	0.179676	0	0.223563	0.517131	0.062042	0.857902	0	0.577394	0.308183	0.328995	0	0	0.332457	0	0.374136
ENSBTAT00000000819	0.459201	0.136031	0.983641	1.29968	0.439835	0.503522	0.728861	0.569664	1.32878	1.21744	0.21908	0.564852	0.262245	1.16369	1.00849	0.181713	0.645646	0.910505
ENSBTAT00000062955	0	0	0	0	0	0.027405	0	0	0	0	0	0	0	0	0	0	0	0
ENSBTAT00000012432	20.1829	12.9495	24.4945	27.1158	22.6274	26.9278	23.6429	21.8072	22.4683	25.3647	16.6938	26.1551	18.1789	25.6799	24.5233	21.1073	22.6177	26.0058
ENSBTAT00000072016	0	0	0	0	0	0	0	0	0	0	0	0	0	0	0	0	0	0
ENSBTAT00000006810	2.7408	1.4239	4.20822	5.74428	2.30619	4.71293	3.36924	2.95237	2.36205	3.76826	1.72383	4.43793	2.30627	2.42029	2.93814	2.06757	3.14373	2.62303
ENSBTAT00000070412	0	0.091994	0.285364	0	0.046775	0.233425	0	0	0.046035	0.544702	0	0.172844	0.044134	0.127718	0	0	0.174403	0.110314
ENSBTAT00000070881	9.56925	5.24971	11.4251	14.6139	7.74187	11.1104	11.6354	9.16996	8.9056	13.5613	6.87888	10.1546	8.51359	9.04043	10.8342	11.0718	9.5319	14.9671
ENSBTAT00000082778	0	0	1.02982	0	0.987329	0	0.666788	0	0.652965	0	0	1.27866	0	0	0	0	0	0.61774
ENSBTAT00000083220	5.82045	3.29558	7.79053	7.02715	12.8817	10.6988	9.11662	9.41523	9.19782	9.50491	5.98105	12.06	6.04254	11.2704	7.30089	6.31058	9.07783	6.0637
ENSBTAT00000027654	24.654	21.7989	34.2831	40.245	41.1329	37.2987	40.955	38.7332	34.1998	38.5771	27.8906	36.0582	33.0768	37.0885	32.7379	33.7123	28.3598	32.6178
ENSBTAT00000052402	0.525854	0.085666	0.338499	0.605376	0.425403	0.44983	0.583696	0.501606	0.854118	0.571891	0.078619	0.355821	0.335003	0.70557	0.720738	0.496424	1.1633	1.08188
ENSBTAT00000079691	0	0	0	0	0	0	0	0	0	0	0	0	0	0	0	0	0	0
ENSBTAT00000025992	50.2603	41.4187	47.5713	53.9778	43.8273	47.6315	52.499	50.4775	51.8961	48.0827	37.3828	55.1863	48.765	57.4144	41.1004	46.8274	59.8715	57.7917
ENSBTAT00000084296	0	0	0	0	0.164878	0.313614	0.122423	0.114408	0.445586	0	0	0	0	0	0	0	0	0
ENSBTAT00000019934	0	0	0	0	0	0	0	0	0	0	0	0	0	0	0	0	0	0
ENSBTAT00000067656	4.1353	3.89243	5.04902	6.96114	2.92457	4.29395	6.82108	3.39024	4.5017	3.5033	3.61262	9.50398	3.83644	5.97704	2.74852	4.56988	5.62768	6.05863
ENSBTAT00000067925	0	0	0	0	0.13256	0	0	0	0.125891	0	0	0	0	0	0	0.255323	0	0
ENSBTAT00000072682	1.10728	0.69109	0.682208	0.911451	0.62593	0.508983	0.841959	1.19016	0.587243	0.449832	0.492823	0.949784	0.449686	0.764919	0.843551	0.527369	0.774312	1.14431
ENSBTAT00000052562	1.38228	0.707761	1.33192	2.31213	1.30643	1.84068	1.04357	0.865439	2.30999	0.991874	0.563827	1.02875	1.09835	0.19346	2.44242	1.36176	1.50786	1.83496
ENSBTAT00000045053	0.259925	0	0	0.292739	0	0	0	0	0	0	0	0	0	0	0	0	0	0
ENSBTAT00000061032	0.077117	0	0	0.044566	0.045762	0.080797	0.110128	0.110589	0.042636	0.296095	0.105603	0.079488	0.037062	0.156798	0	0.063076	0.282028	0
ENSBTAT00000064762	46.489	45.0601	47.8463	55.4823	54.0194	50.1419	80.2865	63.868	42.6289	40.191	48.697	31.5747	44.6753	57.2505	41.5077	51.4225	39.5893	39.9963
ENSBTAT00000055822	0	0	0	0	0	0	0	0	0	0	0	0	0	0	0	0	0	0
ENSBTAT00000010802	0.312035	0.146745	0.387636	0.786253	0.302252	0	0	0	0	0	0.202562	0.704553	0	0	0	0	0	1.17486
ENSBTAT00000072262	0	0	0.12662	0	0	0.428415	0.073568	0.147844	0.193809	0.085041	0	0	0.31632	0.906822	0.059246	0.253835	0.330949	0
ENSBTAT00000068106	3.31795	2.74382	1.88834	2.17326	2.54137	1.29124	3.15857	1.75097	2.83429	2.33162	2.34178	4.57836	0.522947	1.15537	4.36561	4.28646	2.71059	2.16308
ENSBTAT00000071477	0	0	0	0	0	0	0	0	0	0	0	0	0	0	0	0	0	0
ENSBTAT00000087160	0	0	0	0	0	0	0	0	0	0	0	0	0	0	0	0	0	0
ENSBTAT00000028045	1.1304	1.3295	0	12.3034	0.578917	0.448286	5.27725	0.308548	0.59132	0.412227	0.586453	0.055215	0.36151	0.163647	0.055192	0.263272	0.130819	8.88929
ENSBTAT00000080120	0	0.06777	0	0	0	0	0	0	0	0	0	0.163331	0	0	0	0	0.077455	0.065938
ENSBTAT00000004699	7.96079	6.67835	10.4694	13.9744	10.32	12.7279	11.8754	9.61987	10.9122	9.8934	8.16372	13.354	7.90212	10.9243	10.1608	10.2103	9.48956	10.5824
ENSBTAT00000061606	0.029594	0	0	0	0	0.031321	0	0.014162	0	0.016302	0	0	0.028528	0	0	0	0.018129	0
ENSBTAT00000028697	0.469585	0.714793	0.62307	0.600565	0.466436	0.74474	0.964541	0.614735	0.63237	0.380524	0.521561	0.614108	0.380735	0.503978	0.227548	0.832285	0.725184	0.983665
ENSBTAT00000053413	0.94609	1.08919	1.42214	1.47645	1.08949	1.84486	0.940984	0.83049	2.09752	1.14617	0.667128	2.04978	0.720673	0.918178	0.649227	0.613522	1.23551	1.48789
ENSBTAT00000004128	0	0	0	0	0	0	0	0	0	0	0	0	0	0	0	0	0	0
ENSBTAT00000053537	0	0	0	0	0	0	0	0	0	0	0	0	0	0	0	0	0	0
ENSBTAT00000003986	6.44152	5.95819	6.75787	7.99036	6.09336	5.72945	6.93471	7.93656	5.31004	8.24402	6.09252	5.33621	5.73732	6.37954	5.6514	5.66523	6.96316	7.27401
ENSBTAT00000005692	0	0	0	0	0	0	0	0	0.028527	0	0	0	0	0.026152	0.026247	0	0	0
ENSBTAT00000051986	0	0	0	0	0	0	0	0	0	0	0	0	0	0	0	0	0	0
ENSBTAT00000072641	0	0	0	0	0	0	0	0	0	0	0	0	0	0	0	0	0	0
ENSBTAT00000076540	0.291098	0.354809	0.619715	0.806276	0.267287	0.656955	0.638864	0.339211	0.495359	0.209237	0.174956	0.447242	0.353906	1.20314	0.478599	0.478957	0.620533	0.545498
ENSBTAT00000063607	0	0	0	0	0	0	0	0	0	0	0	0	0	0	0	0	0	0
ENSBTAT00000078007	0.336145	0.246226	0.07175	0.069399	0	0.293465	0.053279	0.047971	0.383829	0	0.118832	0.50463	0.053401	0.337656	0.058132	0	0.175776	0.284611
ENSBTAT00000010178	2.82468	3.16993	2.43144	2.63861	1.65521	1.41124	2.56531	1.42726	2.60122	0.96418	1.99433	2.53474	3.19493	2.19555	1.85926	2.41376	2.56613	3.66918
ENSBTAT00000081867	5.53766	5.60465	8.29861	7.2942	5.2329	6.2165	8.31751	7.96327	7.71062	5.10276	5.06707	8.08154	5.30751	6.66584	5.20546	6.41102	5.8384	7.86644
ENSBTAT00000064954	1.11011	1.39618	1.64235	1.70349	1.76442	1.8571	2.25208	2.35492	2.33615	1.4864	1.78154	1.69931	1.8125	1.05816	1.25901	1.24756	1.26888	2.14956
ENSBTAT00000063965	0	0	0	0	0	0	0	0	0	0	0	0	0	0	0	0	0	0
ENSBTAT00000020154	4.16137	3.26812	5.89583	4.09613	4.4922	2.61776	4.73397	5.87218	2.40802	0	2.14316	2.95291	3.85474	3.10571	0	4.70832	3.50064	1.9556
ENSBTAT00000081925	0	0	0.208417	0	0.196877	0.182224	0.160982	0	0.550506	0	0	0	0	0.173513	0	0	0.216514	0
ENSBTAT00000079323	0.65691	0.669657	0	0.779333	0.272377	2.61043	2.27438	0	2.82647	3.36265	0.636481	2.52833	1.47923	1.13199	4.26963	0.534727	2.56095	5.5637
ENSBTAT00000023020	0	0	0	0	0	0	0	0	0	0	0	0	0	0	0	0	0	0
ENSBTAT00000049842	0.108922	0.078499	0	0.080516	0.095825	0	0.117179	0.187131	0.031058	0.122715	0.028394	0.196006	0.031682	0	0.02862	0.055746	0.036747	0.362687
ENSBTAT00000012910	1.9925	2.52352	4.14141	4.75954	1.83405	2.30508	2.83382	1.96129	3.31096	2.27609	1.22596	4.13347	2.15355	2.26774	1.95091	1.73181	3.41457	6.61432
ENSBTAT00000048444	0	0	0.206347	0	0	0	0	0	0.165228	0	0	0	0	0	0	0	0	0
ENSBTAT00000045309	0	0	0	0	0	0	0	0	0	0	0	0	0	0	0	0	0	0
ENSBTAT00000064106	0	0	0	0	0	0	0	0	0	0	0	0	0	0.038052	0	0	0	0
ENSBTAT00000008189	0.063535	0.148017	0.319973	0.049026	0.14965	0.06706	0.04047	0.020264	0.117976	0.023306	0.097284	0.087805	0	0.216092	0.064978	0.03478	0.181386	0.177636
ENSBTAT00000012550	1.53987	1.3987	2.19644	2.19736	1.7709	1.87486	1.42875	1.92995	2.9373	2.06477	1.64882	2.3266	1.2995	2.84515	2.13482	2.0198	2.49857	2.03942
ENSBTAT00000082067	93.4571	137.39	82.3009	107.235	59.6996	115.313	104.847	113.712	122.067	82.1856	111.197	100.007	108.694	126.26	77.1637	124.862	102.308	118.514
ENSBTAT00000081495	0.490269	0	0.726408	1.09682	0.67732	0.228153	0.972864	0.782354	1.32068	0.653605	0.199029	0.779943	0.354799	0.256964	0	0.169499	0.26581	1.54863
ENSBTAT00000017803	0	0.446725	0.539493	0	0	0.720099	0	0	0	0	0.619179	0	0	0.470919	0.696656	0.652202	0.804373	0
ENSBTAT00000070917	0.122991	1.08683	0	0.140081	0.315085	0	0	0.324263	0.198733	0.194693	0	0	0	0.586501	0	0.373255	0.766976	0.657195
ENSBTAT00000053874	3.70743	3.92921	5.47244	3.86208	2.55904	4.65062	5.43134	4.95144	3.67654	2.61342	3.80552	4.15717	4.71194	2.784	3.91603	4.01076	3.6458	5.08359
ENSBTAT00000027308	37.1268	47.3001	33.1126	42.1108	51.7325	23.293	47.9264	61.8659	33.081	47.3382	29.8808	44.7127	45.209	33.4845	52.3943	47.9337	46.4861	31.8902
ENSBTAT00000070054	10.0172	7.0503	10.365	16.429	12.9408	16.7983	10.4898	5.54627	17.3184	16.0504	5.7718	14.5352	9.57046	17.0072	10.5343	11.3418	12.7731	13.2
ENSBTAT00000077373	0.23385	2.42188	0	2.40218	2.22084	3.40518	1.75162	2.53726	5.55339	2.6227	2.4329	1.48313	1.5191	3.70394	1.02974	2.36423	0.284562	3.76719
ENSBTAT00000028645	66.86	48.1941	85.2593	66.9536	54.3889	74.4493	54.3912	57.5552	65.8487	75.7896	61.4863	70.6721	57.6135	56.0942	66.9489	42.129	78.7726	73.6861
ENSBTAT00000043714	1.91068	5.56005	0	0	0	0	3.21626	1.19569	0	0.370757	1.81624	0.390711	4.8155	0	0	2.47696	0	0
ENSBTAT00000044171	0.262066	0.085392	0.224904	0.301703	0	0	0.083112	0	0.37841	0.095008	0	0	0	0.087912	0	0.07069	0	0
ENSBTAT00000022710	12.6907	10.2648	16.4507	19.5493	13.2603	15.4389	17.4471	13.0178	18.0417	13.114	9.537	15.9052	11.3835	14.7296	12.7486	14.7586	17.601	20.7607
ENSBTAT00000004929	3.13736	1.77002	4.16571	4.11368	2.81796	4.53658	2.91304	2.12916	4.91295	3.91075	2.50147	4.787	2.47152	3.49078	2.61547	3.20795	5.249	5.09427
ENSBTAT00000073552	1.40573	2.11132	3.03877	3.77603	2.44648	2.54617	2.85719	2.50852	1.92461	1.90321	1.62589	2.0921	1.7681	2.82965	1.23425	2.48693	2.06761	2.84204
ENSBTAT00000065743	0	0	0	0	0	0	0	0	0	0	0	0	0	0	0	0	0	0
ENSBTAT00000043104	0	0	0	0	0	0	0	0	0	0	0	0	0	0	0	0	0	0
ENSBTAT00000071351	0	0	0	0.167188	0.089785	0	0.11788	0	0	0	0	0.06371	0.297201	0.80583	0	0.116058	0	0
ENSBTAT00000007488	0.552412	0.221007	0.495906	0.249759	0.483212	0.434127	0.465931	0.256792	0.208354	0.730191	0.363217	0.443005	0	0	0.403367	0.491419	0.56066	0.546937
ENSBTAT00000068470	0	0	0	0	0	0	0	0	0.400586	0	0	0	0.207004	0	0	0	0	0
ENSBTAT00000083818	0.187392	0.714557	1.48998	0.639587	0.471546	1.1082	1.24349	0.355689	2.53803	0.199999	0.327022	0.553805	0.887118	0.919693	1.16308	0.445783	1.10485	1.122
ENSBTAT00000068724	0.236778	0	0	0	0	0.188686	0	0.497286	0.176975	0	0	0.08275	0	0	0	0	0.0993	0.312644
ENSBTAT00000025989	0.480559	0.475222	0.947984	0.734308	0.279978	0.468497	0.641842	0	0.761312	0.501854	0.27331	0.672204	0.458337	0.505803	0.121626	0.227946	0.500494	0.310739
ENSBTAT00000081103	0.649878	1.1925	1.10511	1.04301	0.729151	0.975348	1.05989	1.27412	1.21726	0.498452	0.97543	0.837464	0.900692	0.713103	0.817981	0.894242	0.78808	1.34914
ENSBTAT00000071751	0	0	0	0	0	0	0	0	0	0	0	0.060502	0	0	0	0	0	0
ENSBTAT00000074307	0.336674	7.5587	0.413797	0.62394	1.08508	1.22688	2.30587	1.53176	0.81203	0	4.29204	0.135169	4.45498	1.40626	1.17816	1.45746	0.669047	0.350751
ENSBTAT00000075477	0	0	0	0	0	0	0	0	0	0	0	0	0	0	0	0	0	0
ENSBTAT00000063874	6.68936	0	11.0732	10.2327	7.55859	9.87646	5.63028	5.27588	9.78783	8.03325	2.16961	10.9753	3.22914	11.0796	6.55342	9.38033	9.14497	14.0024
ENSBTAT00000086776	0.107486	0	0	0	0.151453	0	0	0	0.145171	0	0	0.112159	0	0	0.143468	0.099693	0	0
ENSBTAT00000071350	0	0	0	0	0	0	0	0	0	0	0	0	0	0	0	0	0	0
ENSBTAT00000011682	0	0	0	0	0	0	0	0	0	0	0	0	0	0	0	0	0	0
ENSBTAT00000083844	0	0	0	0	0	0	0	0	0	0	0	0	0	0	0	0	0	0
ENSBTAT00000075472	0	0	0	0	0	0	0	0	0	0	0	0	0	0	0	0	0	0
ENSBTAT00000084883	0	0	0	0	0	0.114712	0	0	0	0.120568	0	0	0	0.054637	0	0.088769	0.138607	0
ENSBTAT00000017943	0.028111	0.056264	0.052964	0.032556	0.033001	0.01488	0.040158	0.013453	0.015708	0.015487	0.064732	0.029203	0.040651	0.086176	0.114931	0.011559	0.034446	0.162435
ENSBTAT00000084300	0	0.13143	0	0	0	0	0	0	0	0	0	0	0	0	0	0	0	0
ENSBTAT00000076538	0.12385	0	0	0	0	0	0	0	0	0	0	0	0	0	0	0	0	0
ENSBTAT00000009038	0	0	0.192905	0.352212	0.045197	0.199578	0	0	0.294888	0.125366	0.069558	0.431936	0	0.116181	0.039006	0.218106	0.046438	0.238443
ENSBTAT00000065248	0	0	0	0	0	0	0	0	0	0	0	0	0	0	0	0	0	0
ENSBTAT00000016935	0.11746	0.155461	0.347133	0.181008	0.325366	0.328094	0.223652	0.224585	0.476116	0.34358	0.142946	0.403497	0.188158	0.159198	0.240593	0.192123	0.429517	0.163354
ENSBTAT00000076034	0	0	0	0	0	0	0	0	0	0	0	0	0	0	0	0	0	0
ENSBTAT00000030538	0	0	0.092478	0	0	0.074597	0	0	0	0.078742	0	0	0	0	0	0	0	0
ENSBTAT00000053034	0	0	0	0	0	0	0	0	0	0	0	0	0	0	0	0	0	0
ENSBTAT00000070071	0	0	0	0	2.46195	2.17994	0.2026	0	0.997861	0	0.804199	0.124581	0	0	1.006	0.405337	0.053207	0
ENSBTAT00000031093	0	0	0	0	0	0	0.086211	0	0	0	0	0	0	0	0	0	0	0
ENSBTAT00000013796	35.4878	37.0977	41.9967	48.5546	35.4637	35.7969	39.8716	37.2049	46.9267	48.7358	33.4123	45.3623	36.7654	63.7074	34.1276	42.2272	41.1393	47.4108
ENSBTAT00000045760	0.740087	0.324242	1.53242	1.06148	0.419933	1.02743	0.394625	0.396393	1.51162	0.422862	0.385267	1.40765	0.284858	0.633196	0.424138	0.533763	0.397719	0.712131
ENSBTAT00000053463	63.6398	47.1664	69.3874	65.2525	55.3444	52.7828	70.9916	63.0555	46.6804	63.6213	43.903	45.8855	56.6297	70.2092	73.7366	56.0448	51.8456	76.4343
ENSBTAT00000080576	0	0.586837	0.452794	0	0.402859	0.321604	0.345379	0.570469	0	0	0.996945	1.05882	0.392883	0.163755	0.79224	0.804809	0.196273	0.907605
ENSBTAT00000056752	0	0	0	0	0	0	0	0	0	0	0	0	0	0	0	0	0	0
ENSBTAT00000084602	0	0	0	0	0	0	0	0	0.084783	0	0	0	0	0	0	0	0	0
ENSBTAT00000086214	0.008807	0.052973	0	0.061225	0	0.022921	0.033554	0.016863	0	0.019427	0	0	0.016992	0	0	0.029006	0	0.037068
ENSBTAT00000048409	0	0	0.034966	0	0.098041	0.052277	0	0	0.083173	0	0.051287	0.057844	0	0.085346	0.042682	0	0.051171	0
ENSBTAT00000001558	1.63554	1.7593	3.78084	2.67477	2.68357	3.12776	2.36914	2.0307	2.74839	2.16097	1.92624	2.75821	2.41605	5.51194	1.99303	2.07626	1.91244	2.78783
ENSBTAT00000039371	0.115397	0	0	0	0	0.464284	0	0.152589	0.131238	0	0.240823	0	0	0	0	0	0.130782	0
ENSBTAT00000028637	3.61449	3.00885	4.89582	7.62068	2.72384	4.27558	3.74257	2.01358	7.38541	3.0961	2.9119	4.01299	2.4792	4.17387	2.73364	2.80185	4.1579	5.7778
ENSBTAT00000023863	0.282412	0	0	0.32495	0	0.096378	0	0	0.203319	0	0.084257	0.190716	0	0	0	0.076066	0	0
ENSBTAT00000047877	0	0	0	0	0	0	0	0	0	0	0	0	0	0	0	0	0	0
ENSBTAT00000053465	2.15199	1.99971	2.7471	2.23531	2.60424	2.87499	4.46049	4.24964	2.50703	2.99187	2.69602	2.82897	2.52504	2.73212	2.44336	3.02506	2.61222	2.51591
ENSBTAT00000082257	13.4736	10.811	18.7255	14.3616	14.1129	18.752	11.6692	16.6682	15.9435	14.4469	7.36555	19.4016	10.8319	18.2951	13.4998	16.4294	17.4768	22.9672
ENSBTAT00000047077	17.8193	11.9458	19.7401	22.9713	14.0189	14.936	8.8851	16.2085	14.7037	24.616	10.8343	16.486	10.6856	16.2585	8.3909	18.4928	12.7885	23.0968
ENSBTAT00000070276	0	0	0	0	0	0	0	0	0	0	0	0	0	0	0	0	0	0
ENSBTAT00000012679	0	0	0	0	0	0	0	0	0	0	0.051365	0	0	0.057356	0	0.046135	0	0
ENSBTAT00000003332	1.92388	1.49195	3.0434	3.26802	2.28531	2.16945	3.52608	3.82382	2.92388	2.38139	1.43431	2.96648	1.87898	3.31232	2.249	1.90255	2.15427	3.35491
ENSBTAT00000081147	1.0073	0.845822	0	0	0	0	0	0	0	0	0.92143	0	0.747089	0	0	1.01936	0	0
ENSBTAT00000065293	0	0	0	0	0	0	0	0	0	0	0	0	0	0	0	0	0	0
ENSBTAT00000019994	55.05	42.6588	63.9003	73.4028	59.0719	87.7345	66.487	66.516	64.7378	63.4389	46.1925	85.2113	52.3865	58.3676	65.2056	51.4406	73.6521	74.2589
ENSBTAT00000063683	0.671277	0.108573	0.871169	0.771159	0	0.341148	0.106405	0.639607	0.599709	0.121152	0.497751	0.338164	0.106627	0.224009	0.115215	0.720458	0.268648	1.02863
ENSBTAT00000086921	0	0	0	0	0	0	0	0	0	0	0	0	0	0	0	0	0	0
ENSBTAT00000027987	0	0	0	0	0	0	0	0	0	0	0	0	0	0	0	0	0	0
ENSBTAT00000064269	0.020653	0.061873	0	0.047812	0	0.021804	0.039335	0	0.023015	0.068189	0.037955	0.042821	0.099474	0.147528	0.042242	0.01696	0.025272	0.021657
ENSBTAT00000083423	0	0	0	0	0	0	0	0	0	0	0	0	0	0	0	0	0	0
ENSBTAT00000073354	0	0	0	0	0	0	0.055493	0	0	0	0	0	0	0.05903	0	0	0.070783	0
ENSBTAT00000072430	0.053047	0.079309	0.066907	0.061373	0.062621	0.19552	0.050512	0	0.029482	0	0.04864	0	0	0	0.027137	0.043505	0.032416	0.027766
ENSBTAT00000005429	0	0	0	0	0	0	0	0	0	0	0	0	0	0	0	0	0	0
ENSBTAT00000077203	1.40281	4.33346	3.10832	2.89657	1.60625	2.62582	1.67451	1.94931	4.27201	4.39447	4.06653	4.71315	2.81541	2.46726	1.48923	2.50447	3.32443	3.59607
ENSBTAT00000054544	0	0	0	0	0	0	0	0	0	0	0	0	0	0	0	0	0	0
ENSBTAT00000012938	3.42376	1.33275	2.47036	4.08906	3.7099	3.40907	3.12325	4.06961	3.05576	3.85716	2.43637	3.90751	2.53511	5.64832	3.1137	2.41348	2.77985	3.44165
ENSBTAT00000055811	0.440038	0.174446	0.781533	0.254188	0.052352	0.551976	0.586461	0.336465	0.38835	0.530485	0.481117	0.452783	0.676296	0.134053	0.090167	0.287587	0.482234	0.412494
ENSBTAT00000046009	0	0	0	0	0	0	0	0	0	0	0	0	0	0	0	0	0	0
ENSBTAT00000083537	0	0	0	0	0	0	0	0	0	0	0	0	0	0	0	0	0	0
ENSBTAT00000012044	0.795777	0.134784	1.98417	1.24474	2.50205	1.14448	1.16873	1.37377	1.17369	1.64589	0.765937	1.5826	0.762719	1.1871	0.976634	0.286747	1.45507	1.53032
ENSBTAT00000086706	0	0	0	0	0	0	0	0	0	0	0	0	0	0	0	0	0	0
ENSBTAT00000085268	0.892137	0.451901	1.74972	1.76486	0	0	1.18057	1.61293	0.636627	0	0.438391	0	1.04765	1.10793	0	0.995304	0	0
ENSBTAT00000069185	0	0	0	0	0	0	0	0	0	0	0	0	0	0	0	0	0	0
ENSBTAT00000074850	0.621031	1.30851	1.32605	0.787368	0.641256	0.52358	1.08605	0	1.05333	1.38044	1.15	0.797958	1.00457	0.707803	1.09211	0.948684	1.2939	0.739296
ENSBTAT00000003984	0	0	0	0	0	0	0	0.592213	0	0	0.088571	0	0	0	0	0.085339	0.08923	0
ENSBTAT00000069919	0.576096	0.289746	0.40275	0.518714	0.914994	0	0.869557	0	0.275014	0.557469	0.065062	0.271798	0.519191	0.58004	0.833218	0	0.800109	0.825577
ENSBTAT00000066488	0.536535	0.138475	0.577997	1.61105	1.21579	1.8203	0.630812	1.45032	1.26243	0	0.656517	1.19923	1.39236	0.890596	0.452883	0.55331	1.49297	2.06189
ENSBTAT00000003985	0.0848	0	0	0.033317	0.0281	0	0	0	0.033208	0.049045	0	0.034666	0	0.038304	0.040739	0	0	0
ENSBTAT00000076891	0.579636	0	0	0.610813	0.773342	0.502884	0	0	1.0738	0	0	1.03989	0	1.01657	0	0	0	0
ENSBTAT00000066367	2.47823	1.66719	3.50383	4.08269	3.61168	3.4154	3.59339	3.36848	3.93122	3.59837	2.3646	3.89721	2.3945	4.23003	3.35895	2.5867	3.45946	3.60169
ENSBTAT00000060968	1.57926	0.99627	2.56795	2.44306	2.47903	2.51938	1.90885	0.962601	2.72112	2.45302	1.34085	2.11438	1.69359	1.94068	1.6331	2.04442	2.93924	1.58491
ENSBTAT00000082172	0.39344	0.258456	0.265179	1.24932	0.114996	0.472607	0.52179	0.768358	0	0	0.308901	1.2271	0.154606	0.153723	0	0.19398	0	0
ENSBTAT00000077419	0.406363	0	0.824431	0	0	0	0.131297	0.13713	0.172148	0.651552	0	0	0	0.921572	0.092918	0	0.266063	1.20043
ENSBTAT00000076683	0.08375	0	0	0	0	0	0	0	0	0	0	0	0	0	0	0	0	0.076843
ENSBTAT00000021480	0.986132	2.27658	1.92319	1.34106	2.70152	2.68193	1.83761	1.99062	2.3993	1.3945	1.53219	2.31864	2.31567	2.02777	1.53525	2.33781	2.31382	2.10451
ENSBTAT00000006850	0	0	0	0	0	0	0	0	0	0	0	0	0	0	0	0	0	0
ENSBTAT00000056983	30.1043	5.59472	9.21449	9.79489	9.90375	6.77918	7.72476	13.9734	14.9412	15.4776	6.81339	7.31196	8.22223	9.14638	9.67875	9.27225	10.6098	9.24027
ENSBTAT00000023556	3.38923	2.83314	6.46448	7.64715	5.21342	4.46995	4.52901	5.43792	5.73781	6.52689	3.96769	6.98678	4.14215	6.11528	4.59058	2.34187	6.19796	5.73711
ENSBTAT00000083754	0	0	0	0	0	0	0	0	0	0	0	0	0	0	0	0	0	0
ENSBTAT00000012942	0.248661	0.961952	1.45807	0.570703	1.07295	0.502947	0.945707	2.1312	0.663177	1.34325	0.661234	1.37283	0.118344	0.868803	0.640776	2.0963	1.33993	1.39202
ENSBTAT00000054265	0.49383	0.756171	1.08564	0.674205	0.480892	0.516016	0.427366	0.68651	0.891115	0.491933	0.61336	0.738894	0.388067	0.683694	0.505983	0.513354	0.710513	0.93495
ENSBTAT00000066246	4.84984	6.2361	6.84653	6.54086	9.18161	3.77212	13.1194	3.85374	3.24542	8.46623	4.21867	7.24034	8.07105	3.23799	9.29902	18.2136	5.04842	7.41649
ENSBTAT00000080078	0.237998	0.369282	0.659408	0.769204	0.740815	0.115804	1.41096	0.592992	0.168335	1.02871	0.459086	0.802381	0.2692	0.106603	0.384674	1.281	0.184964	0.473403
ENSBTAT00000025985	15.1038	8.16024	20.327	27.4318	16.8906	22.5422	16.8224	15.6193	17.616	23.6366	8.97358	24.1434	10.7198	23.1353	17.791	16.2518	21.2503	18.404
ENSBTAT00000078650	0	0	0.246667	0	0.115153	0	0	0	0.432057	0	0	0.65062	0.139475	0	0.398073	0	0	1.09073
ENSBTAT00000073658	0	0	0	0	0	0	0	0	0	0	0	0	0	0	0	0	0	0
ENSBTAT00000078943	0.575684	0.633197	0.447574	0.290584	0.179683	1.02298	1.05353	0.347923	0.507212	0.169325	0.696801	0.484754	0.501667	1.10388	0.5032	0.567379	0.181902	0.786145
ENSBTAT00000018241	0.146445	0.062669	0.368727	0.266369	0.123176	0.088335	0.139457	0	0.442901	0.023023	0.019222	0.216859	0.020152	0.128084	0.085581	0.068716	0.127991	0.153551
ENSBTAT00000067360	0	0	0	0	0	0	0	0	0	0	0	0	0	0	0	0	0	0
ENSBTAT00000016545	4.40853	4.52025	6.64489	4.36541	4.86	6.00553	6.36281	6.75084	12.7837	7.94719	3.92221	7.41943	4.39965	4.47406	3.48911	5.786	8.85313	5.9536
ENSBTAT00000083274	0.202052	0.164542	0.383533	0.219573	0.282294	0.286743	0.242218	0.360576	0.631444	0.3491	0.216104	0.507033	0.126548	0.171823	0.14718	0.363092	0.737799	0.143735
ENSBTAT00000073969	3.91675	3.58617	5.73203	4.12496	3.80914	5.64352	5.11811	4.87102	5.96354	4.0297	3.95527	3.55134	3.59073	3.87624	2.3436	3.83941	4.83475	4.29956
ENSBTAT00000086817	0.435796	0.337306	0.429989	0.828825	0.657624	0.474647	0.586227	0.763363	0.751414	0.496879	0.379025	0.741414	0.43534	0.844208	0.162873	0.388013	0.552166	0.905708
ENSBTAT00000067541	0	0	0	0	0	0	0	0	0	0	0	0	0	0	0	0	0	0
ENSBTAT00000008894	219.405	148.665	201.185	217.598	200.241	212.384	207.318	206.134	213.965	219.625	151.112	200.37	201.582	176.433	218.618	185.764	227.077	253.7
ENSBTAT00000013790	0.255488	0.264968	0.318964	0.31978	0.394309	1.08931	0.213109	0.126572	0.56934	0.281907	0.17739	0.625224	0.147144	0.447259	0.21824	0.276627	0.434788	0.493536
ENSBTAT00000073582	0.290255	0.057274	0.369953	0.066989	0.069502	0	0.276256	0.055448	1.01849	0.126922	0	0.059467	0.278335	0	0.059541	0.283659	0	0.06022
ENSBTAT00000085720	0	0	0	0	0	0	0	0	0	0	0	0	0	0	0	0	0	0
ENSBTAT00000031518	3.92949	3.91243	5.187	7.19631	2.70982	4.44544	5.72567	4.95408	3.99816	5.00442	3.87142	4.30787	3.78105	3.82027	5.20956	3.85466	6.94419	7.03624
ENSBTAT00000078789	0	0	0	0.279096	0	0.101212	0.091153	0.106817	0.435929	0	0	0	0	0	0	0.075017	0	0.273851
ENSBTAT00000044159	8.0555	7.58019	14.477	15.8403	10.0501	16.0395	9.67123	10.718	40.3363	11.8932	6.12397	16.3379	7.88273	11.4943	5.51064	9.28046	25.8358	24.9619
ENSBTAT00000023734	5.46845	4.08293	9.33188	9.50569	4.65167	5.94897	4.50483	3.33339	8.08945	4.30761	3.14965	8.18765	3.84441	6.71555	3.12249	4.13122	6.06347	8.92244
ENSBTAT00000018809	4.3044	2.40747	3.92952	5.42115	3.79139	4.22632	4.72662	4.11652	3.90311	3.79626	3.13456	3.89507	2.9017	4.99031	4.30919	3.32039	4.79488	5.25501
ENSBTAT00000068285	1.30947	1.31335	1.43603	1.73999	0.805622	1.22268	1.36106	0.914431	1.94846	1.53451	0.947011	1.39935	1.6477	1.71983	0.845384	1.47569	1.36479	0.930005
ENSBTAT00000073361	16.9083	18.1808	34.0602	39.0903	15.2664	22.5129	22.3088	13.6037	40.2926	17.7823	16.2433	23.4586	17.5689	18.0906	14.3597	18.2592	24.2426	27.3589
ENSBTAT00000013963	6.0466	4.44126	0	1.48738	0	1.66631	4.11514	2.67219	0	0	2.19867	1.34256	2.27568	0	0	1.48749	2.15926	0
ENSBTAT00000054007	0.373247	0.396324	0.572998	0.404893	0.317401	0.31332	0.318656	0.566764	0.716394	0.21932	0.318824	0.357233	0.048074	0.35556	0.553705	0.303683	0.487261	1.19772
ENSBTAT00000016009	7.72175	1.56434	6.88766	9.15478	4.24657	3.39249	2.19207	4.61155	8.88402	9.72863	1.8439	9.97596	3.51362	10.3761	2.73046	2.22491	5.94577	5.6456
ENSBTAT00000087279	0	0	0.070258	0	0	0	0	0	0	0	0.076545	0	0	0	0	0.022826	0	0
ENSBTAT00000012046	7.90506	5.39142	11.0859	10.8834	6.47489	11.0428	7.7315	6.32158	10.7399	8.40004	4.89234	9.78596	5.52782	7.859	7.17414	5.26387	9.24756	11.1037
ENSBTAT00000078487	0	0	0	0	0	0	0	0	0	0	0	0	0	0	0	0	0	0
ENSBTAT00000011658	67.2443	52.4725	84.8296	91.6986	68.0166	69.6884	72.0374	64.5504	79.1721	69.6373	51.3455	72.7485	57.9606	91.2955	67.8913	74.6163	68.0367	79.5963
ENSBTAT00000018343	0	0	0	0	0	0	0	0	0	0	0	0	0	0	0	0	0	0
ENSBTAT00000013165	0	1.84952	8.33532	0	4.27527	0	3.71439	2.43273	0	0	2.93061	0	0	0	0	3.04743	0	0
ENSBTAT00000083566	3.61554	0	0.969031	5.76956	1.0414	7.19964	0.795185	2.64588	7.46068	4.57929	0.806845	7.48592	4.10518	4.3217	4.23433	0.793832	5.70052	5.77129
ENSBTAT00000000598	2.09117	2.18826	2.41067	3.10789	1.90469	2.15295	3.19969	3.14183	1.94173	1.72092	2.52382	2.1178	1.97443	0.987294	2.60023	2.32193	1.95796	2.57196
ENSBTAT00000064725	0	0	0.087155	0	0	0	0	0	0	0	0	0	0	0	0	0	0	0
ENSBTAT00000000833	0.41408	0.545398	0.307826	0.501164	0.376433	0.238632	0.358487	0.504306	0.650726	0.269376	0.207679	0.390467	0.181349	0.365068	0.192456	0.247406	0.506888	0.414692
ENSBTAT00000012877	0	0	0	0	0	0	0	0	0	0	0	0	0	0	0.014959	0	0	0
ENSBTAT00000017648	67.5549	30.995	103.996	68.419	64.6317	90.8021	65.7403	63.0076	62.4327	77.3603	43.3848	68.3515	66.5095	86.5407	67.8562	56.6075	59.3711	78.8603
ENSBTAT00000083397	0	0.142175	0.379064	0	0	0	0.288438	0	0	0	0.059291	0	0.057944	0.061201	0	0.116012	0.073752	0
ENSBTAT00000082411	0.045645	0	0.188795	0.20527	0.094012	0.292313	0.040862	0.077236	0.205431	0.124431	0.039571	0.22758	0	0	0	0.09103	0.341676	0.183698
ENSBTAT00000082680	0	0	0	0	0	0	0	0	0	0	0	0	0	0.089671	0	0	0	0
ENSBTAT00000066548	28.661	46.9846	16.1586	22.6874	15.1156	30.1137	41.8092	29.8271	18.9622	9.18606	35.7638	20.2827	46.8895	15.4947	21.9994	44.0824	13.9955	15.1526
ENSBTAT00000069033	0.036349	0	0.045995	0	0	0.038119	0	0	0.120694	0.079782	0	0	0	0	0	0.029745	0	0.037943
ENSBTAT00000023880	0	0	0	0	0	0	0	0	0	0	0	0	0	0	0	0	0	0
ENSBTAT00000064304	0	0	0	0	0	0	0	0	0	0	0	0	0	0	0	0	0	0
ENSBTAT00000008160	0	0	0	0	0	0	0	0	0	0	0	0	0	0	0	0	0	0
ENSBTAT00000078744	0	0	0	0	0	0	0	0	0	0	0	0	0	0	0	0	0	0
ENSBTAT00000003722	10.0965	10.9878	13.6073	15.7551	13.292	18.4905	14.3895	14.0815	12.9884	13.9398	10.8327	10.5671	8.90964	9.41202	11.7364	10.3865	17.1891	18
ENSBTAT00000001935	8.67694	6.04685	13.3698	12.0529	8.08198	11.1698	11.1831	9.90732	10.4427	8.53713	6.17838	12.9061	8.50674	11.1827	8.7666	9.71526	12.5813	10.8257
ENSBTAT00000052383	0	0	0	0	3.05834	0	0	2.12671	0	3.83725	0.836666	0	0	0	0	0	0	3.4406
ENSBTAT00000054840	84.793	73.8004	116.076	136.302	88.5038	129.009	73.9644	82.6085	150.27	111.335	64.5732	128.719	58.6938	135.003	88.3476	75.4974	109.663	137.543
ENSBTAT00000073096	277.016	232.834	328.145	368.302	277.2	374.305	316.953	309.986	396.419	305.254	264.655	319.205	282.448	351.72	278.835	301.355	334.953	325.247
ENSBTAT00000037418	1.00206	0.578304	2.15937	1.40055	1.29139	1.73202	1.0685	0.865406	1.98686	1.24897	0.612691	2.12942	1.02944	1.16944	1.05737	1.06672	1.4424	1.42027
ENSBTAT00000082128	11.1768	3.9211	11.1603	8.16593	11.621	7.40418	11.9995	10.2953	12.4162	9.82102	4.93059	13.7884	7.58997	7.48377	6.73454	15.6632	13.8314	8.59512
ENSBTAT00000024349	0	0	0	0	0	0	0	0	1.36872	0	0	0	0	0	0	0	0	0
ENSBTAT00000054535	0.564663	0.384677	0.487804	0.721867	0.24593	0.406305	0.396165	0.540059	0.8247	0.163271	0.571586	0.522231	0.686318	0.242153	0.669112	0.389697	0.580745	0.559477
ENSBTAT00000010315	1.78861	1.25861	3.09469	3.02368	1.91368	2.2025	1.28913	1.79307	3.447	1.27968	1.34789	2.27386	1.07213	5.04015	1.48209	1.78982	2.85947	3.99532
ENSBTAT00000080220	0	0	0	0	0	0	0	0	0	0	0	0	0	0	0	0	0	0
ENSBTAT00000076209	0.332154	0.178749	0.241057	0.388862	0.551739	0.491724	0.336486	0.382631	0	0.030406	0.056685	0.454195	0.198164	0.448904	0.18601	0.392646	0.441674	0.253314
ENSBTAT00000016684	4.46855	2.69056	4.85321	5.73957	7.42496	6.4785	6.40589	5.67868	5.41415	4.67807	3.90049	6.38629	4.16244	4.93865	4.80555	5.03592	4.38143	4.48127
ENSBTAT00000068144	0	0	0	0	0	0	0	0	0	0	0	0	0	0	0	0	0	0
ENSBTAT00000063572	0	0	0.07593	0	0.071336	0	0.11334	0	0.19575	0	0	0	0	0	0.061079	0	0	0.061742
ENSBTAT00000011730	0.524278	0.591955	0.951983	0.798654	1.09518	1.50571	0.577101	0.542693	0.903476	1.20522	0.693168	1.51804	0.417424	0.577401	0.715202	0.417498	0.588984	1.31856
ENSBTAT00000053743	0.545203	0.690185	1.50865	1.09409	1.11146	1.09475	0.726895	0.486948	1.09478	0.740361	0.468001	0.828161	0.893088	1.7627	0.799009	0.567429	1.29048	1.23959
ENSBTAT00000047505	0.027993	0.126064	0.10548	0.048629	0.032862	0.07409	0.079979	0.241134	0.172065	0.323865	0.193383	0	0.107947	0.042907	0.057224	0.023022	0.068603	0.044115
ENSBTAT00000017541	2.23789	1.50411	1.92934	3.0532	1.69408	1.21708	2.53481	2.141	1.75659	1.68427	0.886541	2.02501	1.02078	2.16214	1.66263	1.12127	2.2182	3.06045
ENSBTAT00000045504	0.121659	0.272486	0.345694	0.316594	0.251764	0.159881	0.347513	0.058177	0.573748	0.2339	0.250635	0.44004	0.117053	0.278758	0	0.099689	0.408546	0.222622
ENSBTAT00000080553	0	0	0	0	0	0	0	0	0	0	0	0	0	0	0	0	0	0
ENSBTAT00000057153	0	0	0	0	0	0	0	0	0	0	0	0	0	0	0	0	0	0
ENSBTAT00000034976	136.983	63.6853	157.823	198.608	177.934	171.601	161.198	147.938	175.344	184.696	88.969	170.134	105.521	133.685	158.746	112.078	172.549	172.861
ENSBTAT00000044683	0.662951	0	1.20515	0.915898	0.991225	0.522548	0.951725	0.973473	1.07714	0.46998	0.07871	0.324678	0.437262	0.774667	0.51016	0.615938	1.15511	0.808134
ENSBTAT00000023329	2.88808	2.29198	3.43984	3.44128	2.57829	1.8196	3.47186	2.88069	2.23423	2.08481	1.92669	2.35249	2.38622	2.89086	2.4399	2.92325	2.74869	4.00364
ENSBTAT00000082940	0.412468	0	0.134291	0.812886	0	0.390128	0.077512	0.328903	0	0.23165	0	0.425193	0	0.226632	0.08694	0.148057	0.60476	0.278369
ENSBTAT00000050230	0	0	0	0	0	0	0	0	0	0.088878	0	0	0	0	0	0	0	0
ENSBTAT00000009846	0.144794	0.080448	0.181994	0.447102	0.170138	0.085088	0.306434	0.246353	0.431132	0.212646	0.192501	0.083512	0.077531	0.262928	0.115128	0.238053	0.354698	0.168926
ENSBTAT00000034843	0.893122	1.09575	1.14469	1.20085	0.359102	0.46091	2.47881	0.923495	0.972536	0.567905	1.14033	0.606816	0.213701	0.67593	0.611461	1.26834	1.08066	1.30646
ENSBTAT00000055368	58.3987	43.4438	40.607	41.8865	58.068	22.9048	73.8314	67.3498	28.408	39.138	31.9789	35.2038	59.3444	43.9233	44.6027	54.2455	34.9042	83.685
ENSBTAT00000025978	6.2734	4.30264	7.71832	11.9418	7.78974	9.96685	9.78281	8.52878	9.29527	9.36978	4.31351	10.1823	4.61111	8.56225	6.45599	6.30364	9.03021	11.0603
ENSBTAT00000080950	0	0	0	0	0	0	0	0	0	0	0	0	0	0	0	0	0	0
ENSBTAT00000014415	3.51072	2.41702	5.55005	5.39682	3.96552	3.24916	3.99214	3.10023	4.43179	4.22514	2.76395	4.32181	3.43323	4.75451	3.72631	3.64953	4.62789	4.76635
ENSBTAT00000078413	0	0	0.122546	0.110375	0.230253	0	0.092422	0.193538	0	0.103314	0	0	0	0.296107	0	0	0.337258	0.100892
ENSBTAT00000057275	0	0	0	0	0	0	0	0	0	0	0	0	0	0	0	0	0	0
ENSBTAT00000004780	0.956696	0	2.06208	1.01185	1.7673	0.758648	1.30157	1.52047	0.800822	0.564411	1.03741	1.11702	0.642086	0.942096	1.83393	0.539011	0.711296	0.555916
ENSBTAT00000075688	0	0.75695	0	0	0	0	0	0	0	0	0	0	0	0	0	0.846885	0	0
ENSBTAT00000073749	0.020495	0.017273	0	0.020006	0	0.036535	0.016908	0	0.019327	0.019027	0	0.017931	0.01665	0	0	0	0.042603	0
ENSBTAT00000030281	1.05907	5.42805	0	0	0	0	0	0	0	0	1.14601	0	1.88159	0.199077	0	0.410149	0	0
ENSBTAT00000082031	14.4266	9.98702	15.0005	20.0465	13.7511	14.6432	17.4584	15.2616	14.1579	16.235	10.5258	19.1162	12.4565	11.5731	15.2484	13.6612	15.273	19.008
ENSBTAT00000038192	1.25262	0.673258	1.71214	2.03552	2.36563	1.77704	1.80506	1.42441	1.688	1.44965	0.743023	2.23666	0.976783	1.65366	1.21301	1.13651	1.69376	1.55605
ENSBTAT00000055644	0.83328	0.592541	0.640658	0.840021	0.381258	0.487929	0.389989	0.553836	0.159013	0.765252	0.602138	0.388916	0	0.509236	0.728394	0.852647	0.288494	1.09373
ENSBTAT00000054598	0.151003	0.165861	0.276994	0.678261	0.484174	0.347657	0.502845	0.301998	0.497229	0.333155	0.388653	0.613951	0.662294	0.496695	0.470101	0.093993	0.595979	0.620547
ENSBTAT00000023175	0	0	0	0	0	0	0	0	0.067606	0	0	0	0	0	0	0	0	0
ENSBTAT00000087424	0	0	0	0	0	0	0	0	0	0	0	0	0	0	0	0	0	0
ENSBTAT00000025979	23.6114	19.3146	25.674	33.5248	24.0118	26.4879	25.0527	25.1957	29.6577	24.3311	17.6696	27.3931	21.1943	31.9669	24.9132	22.3637	29.3597	34.724
ENSBTAT00000082770	0	0	0.038172	0	0	0	0	0	0	0	0	0	0	0	0	0	0	0
ENSBTAT00000086181	0	0	0	0	0	0	0	0	0	0	0	0	0	0	0	0	0	0
ENSBTAT00000034072	0	0.030783	0	0	0.036149	0.227926	0	0.029452	0.085929	0.0339	0	0.047933	0.014831	0.078594	0.015729	0.037951	0	0.032319
ENSBTAT00000069903	0	0	0	0	0	0	0	0	0	0	0	0	0	0	0	0	0	0
ENSBTAT00000078872	0.095967	0.071797	0.120938	0.138815	0.02829	0	0.022846	0	0.08009	0	0	0.110803	0	0.024465	0	0.019687	0	0.050267
ENSBTAT00000015495	0	0	0	0	0	0	0	0	0	0	0	0	0	0	0	0	0	0
ENSBTAT00000073022	0	0	0	0	0	0	0	0	0	0	0	0	0	0	0	0	0	0
ENSBTAT00000048313	0	0	0	0	0	0	0	0	0	0	0	0	0	0	0	0	0	0
ENSBTAT00000013807	1.411	1.23333	3.74842	2.58619	0.899465	0.99352	1.36236	1.33141	1.70418	1.16488	1.26101	1.93064	4.04035	1.32088	1.20237	1.60981	1.65501	1.80894
ENSBTAT00000004739	92.9495	59.1304	144.761	120.661	78.028	118.157	88.2385	91.531	133.356	147.718	60.9822	122.143	76.3635	108.377	90.7488	84.8189	130.118	145.031
ENSBTAT00000061263	0	0	0	0	0	0	0	0	0	0	0	0	0	0	0	0.029685	0	0
ENSBTAT00000021259	0.10772	0.26268	0.523448	0.258736	0.268799	0.183189	0.160261	0.16707	0.506734	0.417538	0.382696	0.419245	0.289304	0.567737	0.103588	0.246511	0.095482	0.609697
ENSBTAT00000075156	0	0.089049	0.175398	0.0623	0	0	0	0.0975	0	0	0	0	0.050946	0	0	0.043415	0.088556	0
ENSBTAT00000078416	0	0	0	0	0	0	0	0	0	0	0	0	0	0	0	0	0	0
ENSBTAT00000085090	0.22375	0	0	0	0	0.252629	0.240232	0	0	0	0.236883	0	0	0	0	0	0	0
ENSBTAT00000030535	0	0	0	0	0	0	0	0	0	0	0	0	0	0	0	0	0	0
ENSBTAT00000006740	0	0	0	0	0	0	0	0	0	0	0	0	0	0	0	0	0	0
ENSBTAT00000066112	0	0	0	0	0	0	0	0	0	0	0	0	0	0	0	0	0	0
ENSBTAT00000026285	2.61857	1.60157	3.01487	3.28959	2.12679	2.22905	3.17023	3.08827	2.87325	2.74801	1.41776	2.44129	2.01413	2.9209	2.11735	1.78379	2.83186	3.02288
ENSBTAT00000008101	5.15239	4.07085	6.33054	6.73314	4.69604	7.36517	6.88894	4.62214	10.6818	5.78172	4.57716	5.74529	4.44565	7.86303	5.54488	4.53196	7.2755	8.38423
ENSBTAT00000000324	0	0	0	0	0	0	0	0	0	0	0	0	0	0	0	0	0	0
ENSBTAT00000079465	0	0	0	0	0	0	0	0	0	0	0	0	0	0	0	0	0	0
ENSBTAT00000003163	0.183142	0	0.065516	0.307662	0.058773	0	0.036229	0.144094	0.326976	0	0	0.063827	0.037571	0	0	0	0	0
ENSBTAT00000068252	0.546405	0.6595	1.63197	0.774651	0.836669	0.810507	0.299583	0.31846	0.971681	0.431991	0.42648	1.24318	0.405236	0.491623	0.437589	0.835255	0.676862	1.32876
ENSBTAT00000085258	0	0	0	0	0	0	0	0	0	0	0	0	0	0	0	0	0	0
ENSBTAT00000068837	0	0	2.01631	1.62876	1.44783	0	0	0	1.45732	0	0	0.693452	0	1.37369	0.192076	0.284628	0	0.346225
ENSBTAT00000012047	4.40815	3.80485	5.12015	5.88475	3.83633	3.91554	5.21554	4.12255	5.42636	4.66318	3.97397	5.95864	4.02201	7.72064	4.67809	3.5574	3.48165	5.69067
ENSBTAT00000079722	0	0	0	0	0	0.157928	0	0	0	0	0	0.045443	0.166903	0	0.044253	0	0	0
ENSBTAT00000075272	0	0.575096	0.744273	0.106171	0	0	0.334764	0.395433	0.694656	0.24279	0.438576	0.15006	0	0	0.160911	0.154532	0	0
ENSBTAT00000069600	0.661048	0	0.669111	0.440064	0	0.71822	0	0	0.690318	0	0	0	0	0.919988	0.33572	0.20645	0.437569	1.07148
ENSBTAT00000031361	0.08217	0.479096	0	0.791763	1.1125	1.15794	0.330539	0.387577	0	0.421448	0.498928	1.25668	0.731478	0	0	0.451487	0.93385	0
ENSBTAT00000087044	0	0.109199	0	0.105416	0	0.307925	0.121398	0	0.086673	0.120304	0	0.283397	0.175474	0.204519	0	0	0	0
ENSBTAT00000014583	0.111048	0	0.162972	0	0.195938	0	0	0.123976	0.262871	0	0.01702	0	0	0	0.151394	0.076031	0.181262	0.116519
ENSBTAT00000081971	0	0	0	0	0	0	0	0	0	0	0	0	0	0	0	0	0	0
ENSBTAT00000009992	1.85906	2.63452	2.96283	3.42476	3.71888	3.24288	1.96876	1.84605	3.71887	1.99879	2.67341	1.93593	2.8071	2.77922	1.4223	2.52554	2.46463	1.36017
ENSBTAT00000071235	0.104288	0	0.051052	0.049273	0.122579	0.11384	0	0.040063	0.047062	0.111136	0	0	0	0.100992	0	0	0	0.183034
ENSBTAT00000084858	0.732666	0	0.130262	0.230466	0	0.156397	0.215737	0	0	0	0	0.153687	0	0	0	0	0	1.69408
ENSBTAT00000083034	1.45867	2.65103	1.60689	2.49292	1.34184	2.35899	2.05576	1.14331	2.34515	0.981144	1.77925	1.97924	1.16153	1.72761	1.26509	1.21789	1.57586	2.05144
ENSBTAT00000036100	53.0672	44.438	62.74	76.0297	70.5455	71.0928	62.8658	83.3931	66.3669	70.3423	58.7462	82.4097	53.0698	62.2219	63.19	54.1269	72.1108	77.6019
ENSBTAT00000074953	6.31222	8.23209	12.3589	13.2412	13.5457	7.32727	10.0778	13.0816	10.8505	7.45871	9.1623	11.6902	7.24037	7.80572	7.89119	12.7733	9.74797	12.4437
ENSBTAT00000077422	19.8713	30.4878	19.4333	22.1864	28.8487	27.5479	34.8479	35.2931	18.6111	22.0771	29.4781	32.7118	20.7005	28.0799	40.2427	27.9632	22.8286	19.4632
ENSBTAT00000003132	0.010578	0.010598	0.013272	0	0.037199	0.044863	0	0.03038	0.071483	0.023326	0	0.137027	0	0.032453	0.01081	0.02612	0	0.02225
ENSBTAT00000002954	0	0	0	0	0	0	0	0	0	0	0.015809	0	0	0	0	0	0	0
ENSBTAT00000085574	0	0	0	0	0	0	0	0	0	0	0	0	0	0	0	0	0	0
ENSBTAT00000085104	0.429649	0	0.589051	0	0	0.387689	0.798503	0	0	0	0	0	0	0	0	0	1.9063	0.788269
ENSBTAT00000079515	0	0	0	0	0	0	0	0	0	0	0	0	0	0	0	0	0	0
ENSBTAT00000021853	0	0	0	0	0	0	0	0	0	0	0	0	0	0	0	0	0	0
ENSBTAT00000017371	1.28215	0.566093	1.3188	0.9833	0.998111	1.23263	1.0149	0.892392	2.10046	0.9903	0.566948	1.97037	0.545626	0.986356	0.629862	0.834868	1.32553	1.59077
ENSBTAT00000056792	0	0	0	0	0	0	0	0	0	0	0	0	0.054488	0	0	0	0	0
ENSBTAT00000018344	0	0.386149	0	2.70018	0.541745	0.749911	0.769395	0.38297	1.00364	1.25246	0	0.383215	1.15809	0	0.428121	0	0.920874	0
ENSBTAT00000026567	0.21314	0.191518	0.134182	0.246698	0.200822	0.157466	0.202969	0.224327	0.403662	0.164181	0.215383	0.397634	0.205299	0.130481	0.10899	0.122504	0.391161	0.245804
ENSBTAT00000043432	0	0	0	0	0	0	0	0	0	0	0	0	0	0	0	0	0	0
ENSBTAT00000064730	0	0	0	0	0	0	0	0	0	0	0	0	0	0	0	0	0	0
ENSBTAT00000038779	9.40092	8.78798	9.28046	10.5296	8.24937	5.78641	9.53027	7.27993	8.85377	7.9698	6.91455	8.69197	6.88318	9.7486	6.90231	9.01998	6.82451	9.00829
ENSBTAT00000056875	0	0	0	0	0	0	0	0	0	0	0	0	0	0	0	0	0	0
ENSBTAT00000014872	0.706278	0.627139	0.64189	0.726749	0.715756	0.455862	0.728642	0.675824	0.328086	0.345529	0.486922	0.549311	0.661534	2.56312	0.501544	0.725164	0.648323	0.679096
ENSBTAT00000028221	10.8319	6.89344	14.0234	26.7533	8.54129	13.3502	10.1044	7.39016	13.8134	11.6858	8.26356	10.3411	5.8238	12.0953	8.488	5.81338	10.7048	15.5699
ENSBTAT00000080191	0	0	0	0	0	0	0	0	0	0	0	0	0	0	0	0	0	0
ENSBTAT00000075561	0	0	0.9735	0.710483	0	0	0	0	0	0.660058	0	1.21868	0.640432	0	0.708409	0	0	0
ENSBTAT00000071756	0	0	0	0	0	0	0	0	0	0	0	0	0	0	0	0	0	0
ENSBTAT00000075940	5.41686	6.20296	6.40664	7.21901	5.49175	8.99553	6.25262	5.21385	8.48686	5.83549	5.82516	7.97499	6.15796	4.53044	3.80988	5.59924	6.6952	5.99636
ENSBTAT00000034807	0	0	0	0	0	0	0	0	0	0	0	0	0	0	0	0	0	0
ENSBTAT00000066055	0	0	0	0	0	0	0	0	0	0	0	0	0	0	0	0	0	0
ENSBTAT00000020673	0	0	0	0	0	0	0	0	0	0	0	0	0	0	0	0	0	0
ENSBTAT00000066136	0	0	0	0	0	0	0	0	0	0	0	0	0	0	0	0	0	0
ENSBTAT00000003140	1.46413	1.19918	2.01979	2.6199	1.63898	1.55676	1.41603	1.35979	2.0898	1.92109	1.26483	2.01776	1.31837	3.09082	0.862749	0.941831	2.19161	1.93382
ENSBTAT00000070472	0	0	0	0	0	0	0	0	0	0	0	0	0	0	0	0	0	0
ENSBTAT00000017022	0.894698	0.828119	2.9201	1.48521	0.267539	0.174482	0.47901	0.694412	0.613732	0.428074	1.06534	1.37571	0.26818	0.962923	0.63079	0.95679	0.950878	1.8574
ENSBTAT00000076364	0	0	0	0	0	0	0	0	0	0	0	0	0	0	0	0	0	0
ENSBTAT00000076906	0	0	0	0	0	0	0	0	0	0	0	0	0	0	0	0	0	0
ENSBTAT00000000184	1.91371	1.4503	3.72063	4.61507	2.15943	2.52618	2.33498	1.81209	2.97765	3.7301	2.08873	3.72061	1.05624	2.76694	2.22197	1.42444	2.83001	2.84346
ENSBTAT00000087445	0	0	0	0	0	0	0	0	0	0	0	0	0	0	0	0	0	0
ENSBTAT00000028908	0.012809	0.012823	0.016082	0	0	0.013568	0.012199	0	0	0.042349	0.023607	0	0.01235	0.013092	0.026181	0.010537	0	0.026924
ENSBTAT00000078546	0	0	0	0	0	0	0	0	0	0	0	0	0.116709	0	0	0	0	0
ENSBTAT00000001290	14.3471	9.49627	21.8926	20.0761	15.0841	15.6061	13.8807	13.9989	14.4218	21.4083	10.5798	21.3565	11.5566	19.1318	15.5406	13.0394	15.4184	19.0837
ENSBTAT00000082078	0	0	0	0	0	0	0	0	0	0	0	0	0	0	0	0	0	0
ENSBTAT00000064582	0	0	0	0	0	0	0	0	0	0	0	0	0	0	0	0	0	0
ENSBTAT00000000092	11.9508	10.7334	11.3394	17.9826	13.828	11.3752	15.0844	13.6485	14.184	13.2201	8.15583	12.0597	12.9607	12.8171	14.8924	11.172	13.6945	13.952
ENSBTAT00000056797	0.418921	2.93102	0.530817	0.887552	0.190196	0.852251	0.34504	1.39087	1.19319	0	1.33842	0.408691	1.06909	0	0	0.580293	0.92495	0.628686
ENSBTAT00000025891	0.544793	0.397525	0.923277	0.897375	0.419464	0.707781	0.319261	0.220537	0.770449	0.299771	0.134762	0.608152	0.28257	0.577279	0.214289	0.550591	0.461491	1.01063
ENSBTAT00000016889	0	0	0	0	0	0	0	0	0	0	0	0	0	0	0	0	0	0
ENSBTAT00000012049	0	0	0	0	0	0	0	0	0	0	0	0	0	0	0	0	0	0
ENSBTAT00000014661	0	0.039053	0.147582	0.040022	0.069011	0.084412	0	0.018896	0.155987	0.025837	0.054754	0.040745	0.038068	0.065039	0.040521	0.08052	0.083039	0.061636
ENSBTAT00000078837	4.25939	5.52773	2.85374	4.50505	5.2482	7.98015	7.13648	4.99343	6.79843	2.8928	4.4043	6.75081	4.40008	2.83866	5.55642	4.54831	6.04241	6.64061
ENSBTAT00000054846	5.76551	4.05485	3.22609	6.53646	5.99127	9.26956	4.65405	4.97127	8.29488	6.09554	2.42025	5.92312	4.7278	2.96012	5.02212	4.17201	7.08038	6.26028
ENSBTAT00000004892	10.5261	5.00964	14.3224	21.0248	9.82321	6.80557	14.0639	5.57662	55.4583	7.48418	9.67522	9.84607	5.8629	12.9859	4.72316	9.13607	24.3824	18.6675
ENSBTAT00000063312	0	0	0	0	0	0	0	0	0	0	0	0	0	0	0	0	0	0
ENSBTAT00000072365	0.062861	0.041845	0.026379	0.07276	0	0.066354	0.079815	0.120293	0.280163	0.069178	0.038503	0.086879	0.020184	0.106904	0.257147	0.017206	0.128192	0.175762
ENSBTAT00000020019	4.19301	2.51066	4.76785	4.56412	4.46054	4.35111	3.58277	4.33691	4.618	4.4883	4.24546	6.10499	3.79799	9.17817	3.3846	3.34874	4.13063	4.99666
ENSBTAT00000080159	2.66014	1.71961	4.74685	3.8709	2.81041	3.84178	2.56628	2.5316	3.78074	2.91226	1.88115	3.79296	2.149	2.88764	2.191	2.02328	3.20686	3.87366
ENSBTAT00000072692	0	0	0	0	0	0	0	0	0	0	0	0	0	0	0	0	0	0
ENSBTAT00000018054	0	0	0.150659	0	0	0	0	0	0	0	0	0	0	0	0	0	0	0
ENSBTAT00000076202	0	0	0	0	0	0	0	0	0	0	0	0	0	0	0	0	0	0
ENSBTAT00000038103	0.059212	0	0	0	0.070929	0	0	0	0	0	0	0	0	0	0	0	0	0
ENSBTAT00000066963	4.11586	3.68567	5.56689	6.0029	4.62825	7.06365	4.85397	4.29603	8.17623	6.20256	4.30938	6.73463	4.22047	4.97991	3.31553	4.34992	5.05166	6.12247
ENSBTAT00000004044	133.662	129.082	194.295	213.09	132.276	138.347	168.025	108.418	250.876	131.775	114.173	148.423	111.9	153.324	117.285	128.304	176.181	191.853
ENSBTAT00000086951	0	0	0	0	0	0	0	0	0	0	0	0	0	0	0.655491	0	0	0
ENSBTAT00000087274	0.384526	0.717658	1.56947	0	1.00161	0.35148	0.716014	1.06936	2.63348	1.17073	0.65617	0.358223	0.3588	0	0.398212	0.588632	0	0.35718
ENSBTAT00000046166	29.357	21.107	35.1209	35.8501	28.3627	28.6942	27.9426	23.747	29.354	36.2826	17.52	28.7619	25.1888	64.7787	30.6597	27.273	27.5759	37.5687
ENSBTAT00000043676	2.46536	2.21362	2.32111	2.25415	2.34178	0.91858	2.60421	3.31044	1.9854	1.64162	1.77037	2.98522	2.15531	3.93217	2.33055	2.99426	2.38295	3.19342
ENSBTAT00000015499	8.55124	1.81476	2.82257	3.57028	7.0547	0.902106	5.17	7.84639	6.47041	5.95039	2.61585	2.59013	3.74753	1.74322	3.56501	1.99144	8.59736	5.53223
ENSBTAT00000008544	12.7937	7.57174	17.2591	19.9678	17.4861	18.0837	16.2322	14.4925	18.2921	19.2729	10.9725	20.2453	12.4579	30.5231	16.5586	13.255	18.0095	19.0923
ENSBTAT00000021969	5.23194	4.44642	8.69326	8.128	5.10474	8.87873	6.18589	5.09751	8.69271	7.3925	5.28788	8.38443	5.53553	9.51033	4.54605	5.66831	7.86191	9.58654
ENSBTAT00000068241	10.2768	17.5894	20.1475	17.766	6.81367	30.6089	11.7698	9.60256	24.1862	19.1941	17.1184	19.5624	9.71597	29.5254	17.3187	20.2917	27.9748	32.4217
ENSBTAT00000035354	0.757598	0.646395	1.23215	0.976248	0.521253	1.23197	0.560572	0.41602	1.13844	0.428151	0.654589	1.11798	0.576812	0.613667	0.420589	0.508159	0.820443	0.798579
ENSBTAT00000034065	0.175491	0.057706	0.372852	0.067502	0.07005	0.18233	0.055675	0	0.128265	0	0.106041	0.119831	0.112184	0.23689	0.060001	0.047635	0.142027	0.242701
ENSBTAT00000018777	89.3081	73.1819	104.455	110.264	103.091	106.501	117.47	104.373	104.667	108.498	77.0977	113.913	86.5477	97.3647	99.4994	91.5894	112.941	119.716
ENSBTAT00000074072	0	0	0	0	0	0	0	0	0	0	0	0.41857	0	0	0	0	1.00529	0
ENSBTAT00000083593	0	0	0	0	0	0	0	0	0	0	0	0	0	0	0	0	0	0
ENSBTAT00000000855	1.27887	0.452932	1.79334	1.84098	1.34307	1.70451	2.38131	1.54941	1.48346	1.4055	1.22389	2.35105	1.47691	0.810689	0.959672	1.09498	1.42359	1.15962
ENSBTAT00000074079	0	0	0	0	0	0	0	0	0	0	0	0	0	0	0	0	0	0
ENSBTAT00000069479	0	0	0	0	0	0	0	0	0	0	0	0	0	0	0	0	0	0
ENSBTAT00000055805	0	0	0	0	0	0	0	0	0	0	0	0	0	0	0	0	0	0
ENSBTAT00000075885	0	0	0	0	0	0	0	0	0	0	0	0	0	0	0	0	0	0
ENSBTAT00000005437	0	0	0	0	0	0	0	0	0	0	0	0	0	0	0	0	0	0
ENSBTAT00000030060	0	0	0.543784	0	0	0.362894	0	0.369278	0.776726	1.61385	0	0.74085	0.372044	0	0	0	0	0.737659
ENSBTAT00000080729	0	0	0	0	0	0	0	0	0	0	0	0	0	0	0	0	0	0
ENSBTAT00000083880	0	0	0	0	0	0	0	0	0	0	0	0	0	0	0	0	0	0
ENSBTAT00000083153	0	0	0	0	0	0	0	0	0	0	0	0	0	0	0	0.02456	0	0
ENSBTAT00000017634	0	0.035681	0	0	0	0.037664	0	0	0	0	0	0	0	0	0	0	0	0
ENSBTAT00000006754	51.9958	43.0607	69.06	72.8576	61.5831	61.6954	62.591	50.5491	60.1375	67.4857	36.9275	63.9012	46.6048	96.6035	63.1383	52.5081	59.0166	68.3703
ENSBTAT00000025874	0	0	0.026643	0.097975	0.074765	0	0	0	0.047153	0.023287	0.038883	0.021934	0	0.021592	0	0.069504	0.051784	0.022187
ENSBTAT00000087179	0	0	0	0	0	0	0	0	0.046992	0	0	0	0	0	0	0	0	0
ENSBTAT00000083485	0	0	0	0	0	0.067741	0	0	0	0	0	0	0	0	0	0	0	0
ENSBTAT00000065739	0.11453	0	0	0.066632	0	0.06053	0	0	0	0	0	0	0.060063	0	0	0	0	0
ENSBTAT00000003850	0.653196	0.649389	0.347791	0.675734	0.651612	0.505165	0.360052	0.558851	0.685501	0.490652	0.188596	0.496764	0.628169	0.734599	0.211174	0.422184	0.545302	0.718142
ENSBTAT00000083426	0	0	0	0	0	0	0	0	0	0	0	0	0	0	0	0	0	0
ENSBTAT00000071839	0.082681	0.041007	0.157197	0	0.098251	0	0	0.118553	0.091316	0	0.037703	0.042574	0.11917	0.084007	0	0.067586	0.050367	0
ENSBTAT00000052524	0	0	0	0	0	0	0	0	0	0	0	0	0	0	0	0	0	0
ENSBTAT00000085532	0	0	0	0	0.029033	0	0	0	0	0	0	0	0	0	0	0	0	0
ENSBTAT00000001940	0.014004	0.054627	0.051864	0	0	0.03213	0.027013	0	0.036367	0.061526	0.012083	0.071532	0.040111	0.13521	0	0.044894	0.050608	0.071626
ENSBTAT00000071559	0	0	0	0	0	0.022547	0	0	0	0	0	0	0	0	0	0	0	0
ENSBTAT00000015465	48.965	42.0801	50.1191	66.4713	59.2214	51.2136	64.2239	54.7032	69.0955	64.0091	44.4123	67.4644	43.4692	64.9932	59.9563	59.6104	57.2104	63.624
ENSBTAT00000068582	7.23303	9.88135	5.07972	10.55	6.29103	9.25577	6.56131	8.63681	9.42834	7.29401	10.3038	9.61448	6.24228	16.4402	7.08684	13.3713	7.68449	7.55297
ENSBTAT00000084867	0	0	0	0	0	0	0	0	0	0	0	0	0	0	0	0	0	0
ENSBTAT00000068082	0	0	0	0	0	0	0	0	0	0	0	0	0	0	0	0.268528	0	0
ENSBTAT00000065465	4.35343	0	5.92151	13.9581	3.58368	2.11509	0.312983	0	2.66259	0.904531	0.88692	6.78706	0	1.32559	0.253503	0	0.219018	3.13482
ENSBTAT00000020555	0	0	0	0	0	0	0	0	0	0	0	0	0	0	0	0	0	0
ENSBTAT00000070142	0	0	0.228632	0	0	0	0	0	0	0	0.111297	0.051642	0	0	0	0	0	0
ENSBTAT00000026865	0.085992	0.114199	0	0.364727	0.203217	0.211106	0.08188	0.054833	0.795782	0.157504	0	0.371439	0.193093	0.087603	0.029332	0.093987	0.245109	0.149938
ENSBTAT00000067859	0.112851	0	0	0	0	0	0	0	0	0	0	0	0	0.403213	0	0	0.161169	0
ENSBTAT00000045860	0	0.119559	0.25776	0.257146	0.040166	0.144504	0.130157	0	0.495747	0.094069	0.251494	0	0.148174	0	0.122262	0.182526	0	0.165093
ENSBTAT00000075643	0	0	0	0	0	0	0	0.082485	0	0	0	0	0	0	0	0	0	0.10613
ENSBTAT00000070295	0	0	0	0	0	0	0	0	0	0	0	0.191981	0	0	0	0	0	0
ENSBTAT00000046677	0.233514	0.11315	0.151764	0.134077	0	0	0.111034	0.111226	0.624629	0.252638	0.103729	0	0.111219	0.583784	0.481117	0.281662	0	0.238204
ENSBTAT00000011595	13.244	8.11465	14.9193	18.4474	17.2979	15.2755	17.8949	18.1004	14.2309	15.9873	10.8298	13.6905	14.1214	16.7023	15.9751	14.1671	13.0627	15.986
ENSBTAT00000080497	3.31651	4.63513	5.93083	5.9027	4.8176	6.30812	4.783	3.86191	6.54021	6.19119	4.28241	5.73407	2.41653	5.01042	2.92971	4.10981	7.1169	5.29167
ENSBTAT00000085500	0	0	0	0	0	0	0	0	0	0	0	0	0	0	0	0	0	0
ENSBTAT00000064255	0	0	0	0	0	0	0	0	0	0	0	0	0	0	0	0	0	0
ENSBTAT00000083331	12.1682	37.6957	1.99515	6.79972	0	8.38478	28.4728	17.834	16.9346	10.2989	32.0196	12.3804	23.4466	0	7.18042	32.2836	8.12975	4.93076
ENSBTAT00000049576	46.6091	22.6063	64.1766	53.09	62.278	52.6299	37.0473	40.9718	71.625	76.2381	18.7329	65.5155	28.9302	53.2178	42.1611	30.4779	79.5605	54.2533
ENSBTAT00000016239	77.7578	26.2265	114.246	133.209	102.533	121.893	80.5967	86.249	108.191	110.74	41.6673	121.669	62.8421	81.8233	117.254	74.2354	105.631	116.183
ENSBTAT00000003766	95.6233	62.5654	129.274	115.92	92.5933	127.964	127.931	111.271	105.762	108.299	79.1091	129.491	91.3078	86.3328	120.878	111.55	147.9	153.461
ENSBTAT00000003977	18.6151	24.9154	23.9549	22.4454	18.9122	18.0654	27.5209	21.5674	21.4012	20.1745	16.7594	19.8719	20.835	23.6324	22.9828	22.7503	18.3638	22.0738
ENSBTAT00000006085	2.49783	2.00021	3.24673	3.32916	1.91238	3.27666	3.6003	3.78169	2.65135	2.78016	2.50554	3.6161	1.83489	2.68261	3.12553	3.09562	3.72468	3.37795
ENSBTAT00000049737	0	0	0	0	0	0	0	0	0	0	0	0	0	0	0	0	0	0
ENSBTAT00000064777	0.157507	0.207568	0.801533	0.30307	0.564319	0.328115	0	0	0.346249	0.22981	0	0.323265	0	0.63864	0	0	0	0
ENSBTAT00000046525	0	0	0	0	0	0	0	0	0	0	0	0	0	0	0	0	0	0
ENSBTAT00000086515	1.26558	0	0	0	0	0	0	0.994552	0	0	0	0	0	0	0	0	0	0
ENSBTAT00000084666	0	0.27341	1.24729	1.48418	1.00621	0.413399	0.992292	0	1.70376	1.12892	0.783517	1.10252	0.674846	1.11238	0.735202	0.60133	2.18546	1.37432
ENSBTAT00000047351	0.064368	0.418357	0.569681	0.285187	0	0	0.556053	0.322792	0.374658	0.377217	0.379306	0.681881	0	0.476195	0	0.169541	0.472969	0.357508
ENSBTAT00000075645	0.486887	0.406267	0	1.50866	0.540416	1.25884	0	0.537001	0	0	0	0.658276	0.979368	0.558691	0.432574	0.471244	0	0.900843
ENSBTAT00000010706	0.547646	0.463836	0.587285	0.665235	0.485051	0.461205	0.547541	0.471457	0.882324	0.451489	0.401592	0.764779	0.52711	0.837084	0.532334	0.538864	0.635722	0.401205
ENSBTAT00000005252	2.22257	2.02059	3.75091	4.11383	2.0017	2.90081	2.69829	1.54129	3.88884	2.19863	1.68051	2.67236	2.0589	4.10474	2.18892	2.02728	3.12291	3.92479
ENSBTAT00000001859	3.30979	2.17802	4.34778	13.2021	3.09608	0.841561	6.45999	3.0093	22.47	2.11732	3.38294	1.60462	1.6275	3.35154	0.408186	3.44835	11.1669	7.35385
ENSBTAT00000074931	0	0.016775	0	0	0	0	0	0	0	0	0	0.017414	0	0	0	0	0	0
ENSBTAT00000064700	0	0	0	0	0	0.016931	0	0	0	0	0	0	0	0	0	0	0	0
ENSBTAT00000075032	0	0	0	0	0	0	0	0	0	0	0	0	0	0	0	0	0	0
ENSBTAT00000069602	0	0	0	0	0	0	0	0	0	0	0	0	0	0	0	0	0	0
ENSBTAT00000085869	0.481167	0.47374	1.27014	3.17394	0	0.55446	1.53548	0.749359	2.40284	1.76828	0	0.504849	1.18868	1.37757	1.79871	0.889911	0	1.76456
ENSBTAT00000084622	0	0	0.708625	0	0.610516	0	0	0	0	0	0.379125	0	0	0	0	0	0	0
ENSBTAT00000026641	2.18623	2.55445	0	0	2.20005	1.20729	0.867054	2.06703	0	1.19965	2.04167	1.82728	0	0	0	2.05692	3.27604	0.893129
ENSBTAT00000068371	1.01939	1.41305	1.47956	1.2934	1.13376	0.786875	1.41936	1.25441	0.894682	0.765069	0.621755	0.600121	1.44293	1.68195	0.591198	0.917144	0.944178	1.28274
ENSBTAT00000073117	0	0	0	0	0	0	0	0	0	0	0	0	0	0	0	0	0	0
ENSBTAT00000011594	4.78489	2.67779	6.305	6.81173	5.61596	6.86394	4.92085	5.22497	7.81549	6.82307	3.20813	5.61078	4.36213	8.27928	5.69701	3.93852	6.49084	6.03307
ENSBTAT00000070814	0	0	0.985438	0.140286	0.172066	1.04794	0.145571	0.095089	0	0.457572	0	0	0	0	0	0.110666	0.193049	0.110028
ENSBTAT00000030288	0	0	0	0	0	0	0	0	0	0	0	0	0	0	0	0	0	0
ENSBTAT00000027039	0.065222	0.162199	0.123644	0.113133	0.077203	0.034254	0.15525	0.15593	0.216918	0	0.089507	0.067356	0.094105	0.099584	0.033382	0.186963	0.079609	0.068157
ENSBTAT00000005457	2.06331	2.31668	2.67959	2.9909	2.49127	3.00142	2.56758	1.95535	2.61153	2.38264	2.18996	2.34018	2.95008	2.34334	1.61041	2.85946	2.17426	3.42415
ENSBTAT00000069520	0	0	0	0	0	0	0	0	0	0	0	0	0	0	0	0	0	0
ENSBTAT00000079686	10.7099	8.06287	11.6384	14.4146	13.2563	10.7306	15.2282	14.9719	7.20776	11.8503	7.12837	12.4763	10.6337	13.2036	15.2479	8.97196	11.5086	19.7789
ENSBTAT00000000364	0	0	0	0	0	0	0	0	1.23297	0	0	0	0	0	0	0	0	0
ENSBTAT00000078440	0.098994	0	0	1.01103	0.133708	3.13671	0	0.429042	0.795571	0	0.760562	1.58064	0.089284	0	0.565049	0.076117	0.704209	0
ENSBTAT00000070859	0	0	0	0	0.382687	4.32425	0.244394	0.584372	2.03925	0	0.417509	0.716088	0	3.55972	0	0.228166	2.07623	0.954289
ENSBTAT00000072573	0	0	0	0	0	0	0	0	0	0	0	0	0	0	0	0	0	0
ENSBTAT00000017545	7.98333	6.82139	6.67434	9.79421	7.53353	4.24906	11.2069	10.6048	5.61946	7.45087	6.3914	6.02112	8.67311	7.38718	9.1406	10.5564	5.75313	11.0295
ENSBTAT00000043775	2.66628	3.62147	3.9552	4.05605	4.02698	4.7163	4.26333	3.56433	5.25845	4.33523	2.29634	4.63291	1.87789	3.97034	1.90653	3.77357	4.4057	4.88993
ENSBTAT00000082062	0	0.125857	0	0.72532	0	0	1.31151	0.620082	0	0	0.771364	0.761786	1.57531	0.271966	1.1699	0.433663	0	0
ENSBTAT00000003173	0.216745	0.296276	0.450413	0.229834	0.167134	0.269611	0.144956	0.132476	0.165609	0.02036	0.144922	0.552617	0.186941	0.476903	0.070652	0.216639	0.322744	0.558711
ENSBTAT00000081770	0	0	0	0	0	0	0	0	0	0	0	0	0	0	0	0	0	0
ENSBTAT00000009854	0	0	0	0	0	0	0	0	0	0	0	0	0	0	0	0	0	0
ENSBTAT00000004746	0	0.054701	0	0.063939	0.15923	0.345927	0	0.052918	0.123959	0.172599	0	0.113588	0	0.114993	0	0	0.134583	0
ENSBTAT00000066174	0	0	0	0	0	0	0.092482	0	0	0.114433	0	0	0	0.049282	0	0.079289	0	0
ENSBTAT00000067344	0.394489	0.422911	0.090662	0.24568	0.179416	0.22333	0.231148	0.348267	0.303066	0.133354	0.141828	0.25961	0.126519	0.278127	0.217396	0.323256	0.239819	0.412507
ENSBTAT00000082969	0	0	0.046858	0	0	0	0	0	0	0	0	0	0	0	0	0	0	0
ENSBTAT00000067281	0	0	0	0	0	0	0	0	0	0	0.160246	0.232772	0.156223	0	0	0	0.113322	0
ENSBTAT00000023036	5.45197	2.45804	6.44737	8.55319	6.23116	5.33987	6.10618	4.95375	6.87163	6.39476	2.76567	6.62943	3.23753	5.73402	4.27931	4.17246	5.75364	6.82683
ENSBTAT00000081782	0	0.84021	0	0	0	0	0	0	0	0	0.87011	0	0	0	2.30962	0	0	0
ENSBTAT00000083430	0.116098	0	0	0	0	0	0	0	0	0.195322	0	0.108058	0	0	0	0	0	0
ENSBTAT00000066544	0	0	0.427783	0	0.141725	0	0	0	0.389061	1.01607	0	0	0	0	0.135604	0.102906	0	0
ENSBTAT00000071462	1.60077	1.21116	2.53259	1.7239	1.4846	1.26604	1.47849	1.2074	1.96935	0	1.24543	1.77454	1.09248	1.80497	0.755944	1.04537	1.28696	1.9131
ENSBTAT00000012565	0	0	0	0	0	0.049211	0	0	0	0	0	0	0	0	0	0	0	0
ENSBTAT00000013673	0	0	0	0	0	0	0	0	0	0	0	0	0	0	0	0	0	0
ENSBTAT00000022417	0	0	0	0	0	0	0	0.077241	0.044638	0.044305	0.073716	0	0	0.041056	0.04138	0	0	0
ENSBTAT00000080209	0.050675	0.05933	0.311308	0.121286	0.136226	0.308664	0.162682	0	0.517825	0	0.060259	0.056274	0	0.051641	0	0	0.146103	0.110495
ENSBTAT00000067467	0	0	0.715572	0	0	0	0	0	0	0	0	0	0	0	0.154865	0	0	0
ENSBTAT00000025423	0.789051	0.479998	1.40085	2.00948	1.53634	2.19556	1.16897	0.626324	1.49329	1.40527	0.73448	2.5719	0.946827	3.74215	1.24281	1.31675	1.89806	1.3349
ENSBTAT00000072193	0	0	0	0	0	0	0	0.402337	0	0	0	0	0	0	0	0	0	0
ENSBTAT00000024770	5.22798	5.39027	4.87839	5.97591	4.91092	3.88019	5.73654	6.0906	5.14839	4.75581	3.62796	5.85292	3.68312	5.78771	4.35721	4.52663	4.7161	7.08439
ENSBTAT00000033370	0.246577	0	0	0.554858	0	0	0	0	0.251746	0	0	0.238714	0	0	0.511148	0	0	0
ENSBTAT00000070764	0	0	0	0	0	0	0	0	0	0	0	0	0	0	0	0	0	0
ENSBTAT00000078052	3.96708	2.75125	4.88773	7.38459	7.43305	6.43489	6.49534	6.65779	7.92099	5.82826	4.11253	7.4681	5.04591	4.81962	4.72157	5.08961	7.20154	9.27322
ENSBTAT00000000688	2.69873	3.29343	3.87399	6.48737	5.71932	6.13438	5.83335	5.5403	6.03956	5.30145	3.70765	4.28621	3.90014	4.63995	3.33554	4.15912	3.70641	6.72006
ENSBTAT00000005265	1.71756	1.08914	1.91495	1.55162	1.55444	0.869503	1.5916	1.40556	0.668269	0.790871	0.857224	0.983494	2.03526	1.35345	1.54103	2.17859	0.333331	2.28917
ENSBTAT00000086522	0	0.881784	0.576714	0.794653	0	0.590977	0.191378	0	0.955748	1.16967	0.782385	0.961911	0	0	0	0	1.0061	0.451983
ENSBTAT00000069076	0	0	0	0	0	0.29781	0	0	0	0	0	0	0	0	0	0	0	0
ENSBTAT00000005250	0.055212	0.08042	0.203582	0.062239	0.031759	0.028322	0.153677	0.07719	0.269043	0.02957	0	0.055658	0.025891	0.137063	0.055043	0	0.131485	0.11262
ENSBTAT00000080714	0.103674	0	0	0	0	0	0	0	0	0	0	0	0	0	0	0	0	0
ENSBTAT00000047061	3.50886	2.62641	3.25812	4.24315	3.10357	1.87445	3.57698	3.83055	2.35424	3.06853	2.80898	4.10144	3.14101	4.12988	4.00299	4.15428	3.08142	4.52611
ENSBTAT00000008997	0.833821	0.669314	2.8188	3.66875	1.09791	1.09472	0.432788	0.651125	3.13481	0.578268	0.75113	1.31276	1.08808	1.52941	0.856395	1.04542	1.83387	1.64306
ENSBTAT00000070679	0	0	0	0	0	0	0	0	0	0	0	0	0	0	0	0	0	0
ENSBTAT00000087205	0.26988	0.208981	0	0.101044	0	0	0	0	0.56578	0	0	0	0.132061	0.21378	0	0	0	0.111837
ENSBTAT00000076182	0	0	0.343319	0.333694	0.212964	0.276661	0	0.126487	0	0.140365	0.283928	0	0	0	0.067055	0.137759	0	0
ENSBTAT00000079419	0	0	0.189124	0	0	0	0	0	0	0	0.278754	0.636659	0.318601	0	0.557239	0.429009	0.565527	0.238165
ENSBTAT00000067003	0	0	0	0	0	0	0	0	0	0	0	0	0	0	0	0	0	0
ENSBTAT00000076987	0	0	0	0.687286	0	0	0.343728	0	0	0	0	0	0	0	0	0	0	0
ENSBTAT00000023019	0	0	0.108553	0	0.201805	0	0	0	0	0.570742	0	0	0	0	0	0	0	0
ENSBTAT00000066660	0	0	0	0	0	0	0	0	0	0	0	0	0	0	0	0	0	0
ENSBTAT00000069101	0	0	0	0	0	0	0	0	0	0	0	0	0	0	0	0	0	0
ENSBTAT00000082447	0	0	0	0	0	0	0	0	0	0	0	0	0	0	0	0	0	0
ENSBTAT00000066499	0	0	0	0	0	0	0	0	0	0	0	0	0	0	0	0	0	0
ENSBTAT00000083013	0	0	0	0	0	0	0	0	0.046992	0.483875	0	0	0	0	0.237023	0	0	0
ENSBTAT00000071194	0	0	0	0	0	0	0	0	0	0	0	0	0	0	0	0	0	0
ENSBTAT00000010705	0	0	0	0.074593	0	0	0	0	0	0	0	0	0.061969	0	0	0	0	0
ENSBTAT00000002674	32.1735	23.8613	58.2442	49.2362	41.0408	35.2923	35.089	24.7661	61.3588	28.634	27.2679	45.1583	29.814	43.939	28.7267	33.1056	48.077	47.7698
ENSBTAT00000080925	0.375743	1.76073	1.13038	0	0.482398	0.357093	0.867826	0	0.306911	0.269352	0	0	0.537874	0.348819	0	0.301964	0	0.495217
ENSBTAT00000065456	0.182575	0.100263	0	0	0	0.043066	0.087826	0.228517	0	0	0.155234	0	0.148935	0.051693	0.157905	0.055907	0.044277	0.206573
ENSBTAT00000078315	0	0	0	0.090109	0.060483	0	0	0	0	0	0	0	0	0	0	0	0.134977	0
ENSBTAT00000020964	0	0.059543	0.232159	0.133034	0	0.294903	0.050348	0	0.137565	0.169597	0	0.127896	0	0.069171	0	0.06531	0	0
ENSBTAT00000072832	0	0	0	0	0	0	0	0	0	0	0	0	0	0	0	0	0	0
ENSBTAT00000004630	0	0	0	0.194794	0	0	0.077915	0.156635	0	0	0.073724	0.084558	0	0	0	0.06644	0.305967	0
ENSBTAT00000068974	0.159586	0	0.210106	0	0.199245	0	0	0	0	0	0	0	0	0	0	0	0	0.160692
ENSBTAT00000055433	0	0	0	0	0	0	0	0	0	0	0	0	0	0	0	0	0	0
ENSBTAT00000067258	0.455985	1.2784	0.627256	0	1.2016	1.6331	1.6924	1.26209	2.18613	1.82454	0	0.83714	0.849775	0.41269	0	0.346149	1.50794	0.830039
ENSBTAT00000049670	6.23441	4.37276	8.60783	9.41128	8.55318	9.59193	7.69329	7.19334	10.0596	9.12616	5.63661	9.36824	6.61907	10.9098	7.23755	5.98237	8.55177	7.60608
ENSBTAT00000047059	0	0	0	0	0	0	0	0	0	0	0	0	0	0	0	0	0	0
ENSBTAT00000079409	0	0	0	0	0	0	0	0	0	0	0	0	0	0	0	0	0	0
ENSBTAT00000023937	73.4187	63.1327	79.22	98.961	76.9912	82.2147	86.7277	70.6462	80.2589	82.9836	63.0112	100.026	68.3623	79.0089	57.6908	64.7481	87.0286	102.951
ENSBTAT00000084699	5.0147	5.91306	3.68657	11.7929	4.07951	8.33857	7.66849	9.11942	7.26009	8.1914	8.08209	8.96985	6.08051	1.34565	7.74707	7.44642	5.07116	4.81736
ENSBTAT00000024605	0	0	0	0	0	0	0	0	0	0	0	0	0	0	0	0	0	0
ENSBTAT00000075110	0.067051	0.071546	0	0	0.036374	0	0.102279	0	0	0.032632	0	0.032895	0.030265	0	0	0.025837	0	0
ENSBTAT00000032851	12.9145	12.6907	17.9468	21.1796	14.7494	12.9189	15.5383	11.0694	19.1087	12.2185	11.2517	12.9305	11.8532	19.193	10.4736	13.8424	16.2649	25.4263
ENSBTAT00000038978	0	0	0	0	0	0	0	0	0	0	0	0	0	0	0	0	0	0
ENSBTAT00000072717	0	0	0	0.407189	0	0	0.345746	0	0	0	0	0	0	0.114474	0.384152	0.094876	0	0
ENSBTAT00000008728	5.19514	4.09525	5.74366	8.64588	6.99429	5.12721	7.99822	6.21912	5.1671	6.79333	4.42245	6.26842	4.85566	8.81409	5.71364	6.06797	6.8974	7.23932
ENSBTAT00000078909	0	0	0.073543	0.053001	0	0	0	0	0	0	0.086413	0.04965	0.119608	0.049863	0	0.050817	0.057946	0
ENSBTAT00000063019	0	0.772271	0	0.925109	0	0.780895	0.257221	0	1.12751	0	0	0	0	0	0	0	0	0
ENSBTAT00000004073	0	0	0	0	0	0	0	0	0	0	0	0	0	0	0	0	0	0
ENSBTAT00000065973	0	0	0	0	0	0	0	0	0	0	0	0	0	0	0	0	0	0
ENSBTAT00000080858	0	0	0	0	0	0	0	0	0	0	0	0	0	0	0	0	0	0
ENSBTAT00000011591	0.143078	0.075515	1.00469	0.217819	0.561569	0.288536	0.218711	0.309711	0.458976	0.725875	0.637908	0	0.305938	0.124576	0.369099	0.230622	0.9045	0.466217
ENSBTAT00000078817	0	0	0	0.28057	0	0.161669	0	0	0	0	0	0	0	0	0	0	0	0
ENSBTAT00000082515	0.566028	0.563027	0	0.60119	0.442887	0.418987	0.442856	0.524215	0.873882	0.678484	0.349991	0.715393	0.533534	0.678313	0.280862	0.425655	0.405265	0.58432
ENSBTAT00000016224	194.631	67.6699	305.57	239.602	234.528	321.989	134.937	133.665	328.279	296.9	106.322	262.913	146.618	226.816	193.588	131.845	297.275	259.032
ENSBTAT00000025479	0.115692	0.148739	0	0	0	0.104873	0.03148	0	0	0.018203	0.01521	0.017156	0.1115	0.0844	0.016896	0	0	0
ENSBTAT00000016884	182.664	158.162	117.452	254.237	197.486	161.232	211.161	240.257	185.881	230.647	176.357	200.261	187.439	145.278	223.321	192.228	219.291	293.017
ENSBTAT00000070897	0	0	0	0	0	0	0	0	0	0	0	0	0	0	0	0	0	0
ENSBTAT00000009880	0.702155	0.259244	1.0961	0.907334	0.644539	0.794373	0.45077	0.447785	0.701701	0.361346	0.438019	0.597233	0.52573	0.355837	0	0.362618	0.890014	0.544553
ENSBTAT00000071864	0	0	0.306372	0.200956	0	0	0.236707	0	0.218136	0.233329	0.131139	0.23136	0	0.195986	0.272105	0	0	0
ENSBTAT00000079390	0	0	0	0	0	0	0	0	0	0	0	0	0	0	0.373077	0	0	0
ENSBTAT00000082939	11.3662	10.8489	12.2401	17.3485	10.5628	10.9816	18.7502	11.5693	15.4133	10.5444	11.2437	10.4077	9.66283	20.3785	12.9263	12.6128	11.9421	16.3453
ENSBTAT00000007108	11.5977	6.24393	14.7009	16.9654	11.9466	10.6872	12.8564	9.00001	11.4868	11.2054	6.89487	10.8299	10.5752	15.4641	11.7666	11.5025	14.2789	15.1307
ENSBTAT00000073079	0	0	0.187985	0.400063	0.113352	0	0.113415	0.174239	0.895557	0	0	0	0	0	0	0	0	0.148804
ENSBTAT00000007107	0.272223	0	0.452069	0.966545	0.510923	0.256594	0.10549	0.721755	0.229588	0.345345	0.279977	1.2335	0.138898	0.705299	0.608923	0.809406	1.05317	0.313511
ENSBTAT00000070935	0	0	0	0	0	0	0	0	0	0	0	0	0	0	0	0	0	0
ENSBTAT00000074324	0	0	0	0	0.124949	0	0	0	0	0	0	0	0	0	0	0	0	0
ENSBTAT00000076400	0	0.092058	0.107799	0	0	0	0.078341	0.076756	0.128614	0.094266	0	0.3572	0	0.090149	0.091193	0.06752	0.284272	0.471857
ENSBTAT00000085012	0.085827	0.452537	0.531766	0.228183	0.101743	0.707582	1.441	0.268826	0.720048	0.829077	0.341298	0.672911	1.06767	0.377279	0	0.15275	0.626219	0.089993
ENSBTAT00000065728	2.63564	0.838266	3.02555	2.76428	2.35202	2.30355	1.38623	1.20363	1.69838	1.65009	1.23426	2.26517	1.16135	2.43791	1.48128	0.962708	2.10603	1.65459
ENSBTAT00000086249	0.210033	0	0.393214	0.104746	0.238342	0.107417	0.389172	0.586177	0.801063	0.240274	0.344408	0.226351	0	0	0	0	0	0.328886
ENSBTAT00000079630	0	0	0	0	0	0	0	0	0.02354	0	0	0	0	0	0	0.034697	0	0.044304
ENSBTAT00000074343	0	0	0	0	0	0	0	0	0	0	0	0	0	0	0	0	0	0
ENSBTAT00000024603	0	0.252798	0	0	0	0.076238	0.138427	0	0	0.039891	0.03321	0.037493	0.174739	0	0	0	0	0
ENSBTAT00000046172	10.2662	8.73542	10.0528	9.12497	7.6821	8.95791	9.47752	7.51671	8.59038	8.08937	5.91456	6.91278	10.1826	7.39539	7.37847	7.81203	8.14076	10.8604
ENSBTAT00000078254	2.54977	2.05709	1.98627	3.11596	1.249	3.18593	2.0335	1.76161	2.26996	1.52329	2.24583	2.8752	1.79187	3.10952	1.34082	2.10816	2.54672	2.78332
ENSBTAT00000038186	1.12598	1.47242	2.60337	2.08162	1.52859	1.76346	1.59281	1.01642	2.21972	0.847554	1.61842	2.71176	0.914708	1.8848	0.967158	1.48463	1.75622	1.75821
ENSBTAT00000084150	0.076424	0	0	0.443947	0	0	0	0.077187	0.07562	0	0.137871	0	0	0	0	0.067569	0.068451	0.111739
ENSBTAT00000080837	0.09594	0.034789	0	0.118566	0	0	0.033912	0	0.161035	0.03931	0	0	0.031634	0	0	0	0.099644	0.187037
ENSBTAT00000087451	0	0	0	0	0	0	0	0	0.100176	0	0	0	0	0	0	0	0.122675	0
ENSBTAT00000076482	1.50436	1.54852	2.5629	0.894154	1.08678	2.34845	1.33144	2.0827	2.74854	1.78122	1.41111	3.37023	1.52879	1.20122	0.839563	1.55809	2.03666	1.97182
ENSBTAT00000028258	0	0	0	0	0	0	0	0	0	0	0	0	0	0	0	0	0	0
ENSBTAT00000045473	0	0	0	0	0	0	0	0	0	0	0	0	0	0	0	0	0	0
ENSBTAT00000012385	0	0	0	0	0	0	0	0	0	0	0	0	0	0	0	0	0	0
ENSBTAT00000024658	2.13414	0.829068	3.0772	2.35205	1.10556	1.99583	1.55571	0.956627	2.513	1.53785	0.640498	2.23786	0.962171	1.73081	0.819255	1.11956	1.99406	2.05549
ENSBTAT00000076967	0	0	0	0	0	0	0	0	0	0	0	0	0	0	0	0	0	0
ENSBTAT00000004036	0.495139	0.133191	0.551079	0.727529	0.201658	0.261542	0.417121	0.419133	0.530917	0.545086	0.490259	0.53331	0.403662	0.485996	0.369985	0.219023	0.652709	0.439535
ENSBTAT00000052796	0.18209	0.024988	0.319729	0.060952	0.177458	0.553999	0.071509	0.121141	0.56849	0.224848	0	0.026132	0.049966	0.162764	0.154782	0.084326	0.293371	0.27778
ENSBTAT00000009029	0	0	0	0	0	0	0	0	0.125331	0	0	0	0	0	0	0.043276	0.067281	0.056491
ENSBTAT00000053046	0	0	0	0	0	0	0	0	0	0	0	0	0	0	0	0	0	0
ENSBTAT00000042978	0.213222	0.404701	0.56798	0	0	0.41592	0	0.60579	0.440284	0.678766	0.555435	0.3719	0	0.622893	0.220795	0.168258	0.24974	0.210911
ENSBTAT00000073795	0.072257	0.213939	0.139551	0.137086	0.040122	0.168088	0.101982	0.263373	0.110288	0.074045	0.170429	0.092783	0	0.054896	0.14375	0.147981	0.215615	0.226258
ENSBTAT00000066840	0	0	0.329771	0	0.0646	0	0.142911	0.131652	0	0	0.173879	0.08717	0	0	0.157971	0	0	0
ENSBTAT00000014350	0.238678	0.055381	0	0.098272	0	0.046873	0	0	0	0.099383	0	0	0.050687	0.168277	0	0.123456	0.089766	0.163137
ENSBTAT00000008730	3.45436	1.84574	3.11192	4.58656	1.89247	3.05802	1.76632	1.55998	3.86603	2.56444	1.4342	3.76628	2.09224	4.13529	1.6042	2.30557	3.35788	5.24848
ENSBTAT00000011487	0.626654	0.22768	1.21845	0.92331	0.426846	0.421296	0.4521	0.199884	0.596752	0.271768	0.279355	0.984813	0.439106	0.775385	0.135921	0.577202	0.72059	0.916423
ENSBTAT00000078659	0	0	0	0	0.266963	0	0	0	0.407436	0	0	0	0	0	0	0	0	0
ENSBTAT00000012326	6.94358	3.00914	7.19139	7.68801	6.61881	7.80738	7.14615	6.2013	8.23859	6.39248	4.506	8.46345	4.81882	8.51927	5.84727	6.07074	7.54158	9.72648
ENSBTAT00000030289	6.56506	4.09804	5.57423	7.53006	8.18684	4.93747	7.49989	9.99973	9.79658	6.88581	5.15917	7.74693	5.55354	5.69267	6.39049	5.75598	7.01002	6.36176
ENSBTAT00000030290	8.43995	8.28514	6.72475	11.6377	7.29	6.30862	9.83715	9.88842	10.7682	11.3925	7.7037	9.97727	6.93434	12.4791	8.64057	8.64731	9.75058	9.7593
ENSBTAT00000071075	4.67658	1.63078	1.63523	0	0	3.28488	2.37768	0	4.15624	0	0	0	1.77361	4.78904	0	1.22372	2.24851	0.867069
ENSBTAT00000077795	16.5728	9.3631	31.1278	60.1096	14.9688	6.07498	39.9281	10.5751	154.24	16.0044	22.68	7.05836	8.36429	18.0472	1.53776	22.4609	70.1052	35.4771
ENSBTAT00000047340	1.03085	0	6.06813	0	1.14949	7.66493	6.12079	1.27563	1.20968	1.42866	3.51365	0.258632	1.31877	0.889274	4.17093	4.60565	1.83745	1.82105
ENSBTAT00000079378	0	1.01515	0.379156	3.99316	0	0	0.284895	0	0	0	1.41186	0.928363	0	0.421776	0.905744	0.248286	1.42395	2.39134
ENSBTAT00000003439	0.696572	2.72776	0.7668	3.7124	3.11666	5.4733	0.589479	2.38733	0.859098	3.39615	2.63647	4.09516	4.87271	4.68623	0.930563	0.664684	1.91318	5.04606
ENSBTAT00000019453	11.4902	3.78239	17.1973	19.2661	22.255	17.6871	15.9476	13.4312	18.719	16.0884	8.68378	18.0872	9.09574	16.8913	10.4529	9.68925	23.3585	20.4697
ENSBTAT00000080296	0	0	0	0	0	0	0	0	0	0	0	0	0	0	0	0	0	0
ENSBTAT00000003419	30.8475	17.1165	38.536	42.0785	35.4508	37.2604	34.6437	30.8433	38.9247	38.6261	18.0686	37.5981	23.0245	47.9338	31.7476	27.992	31.8116	35.9175
ENSBTAT00000001519	1.90471	1.50646	2.69237	2.93004	1.97139	2.00862	2.12343	1.91116	3.18025	1.2776	1.55664	2.14133	1.94605	2.89022	1.85322	1.63951	2.13059	2.43391
ENSBTAT00000031749	0	0	0	0	0	0	0	0	0	0	0	0	0	0	0	0	0	0
ENSBTAT00000043933	3.92705	1.69243	5.32869	5.86094	3.53362	3.45693	3.97809	2.74466	7.85617	3.13631	3.04401	5.49038	2.44816	6.95614	2.89359	2.34037	4.07634	5.77555
ENSBTAT00000008733	7.21198	6.17225	9.37694	10.9153	8.07378	9.02947	9.22196	6.54218	10.4702	12.3524	5.19498	10.2243	7.74576	11.2358	7.73231	8.00377	10.8197	13.9035
ENSBTAT00000069395	0.487872	0.07346	0.93079	0.680423	0.089651	0.355727	0.744764	0.076664	0.270541	0.423492	0.076938	0.749998	0.102886	0.176629	0.20151	0.311803	0.54496	0.289088
ENSBTAT00000073415	3.38808	1.68947	3.21882	5.15063	4.28862	4.31215	3.28337	4.07646	3.7726	4.16954	3.21234	4.85788	2.69181	6.57749	4.25615	4.12865	4.06092	5.06904
ENSBTAT00000071469	0	0	0	0	0	0	0	0	0	0	0	0	0	0	0	0	0	0
ENSBTAT00000045810	0.173303	0.769392	0.289389	0.626955	0.67713	0.444018	0.638251	0.445074	0.411233	0.118933	0.536325	1.57146	0.48932	1.14556	0.405359	0.121618	0.506314	0.654945
ENSBTAT00000074812	0	0	0	0	0	0	0	0	0	0	0	0	0	0	0	0	0	0
ENSBTAT00000069939	0.800149	0.547321	0.991878	1.17924	0	0.838071	2.10696	2.03672	2.04863	0.655022	0.647229	0.975383	0.851581	0.841989	0.320396	1.42615	0.340712	2.40866
ENSBTAT00000034744	15.8189	7.81623	8.57736	11.85	13.2456	11.0847	10.8695	2.4305	14.4685	17.3763	11.2928	6.25219	9.04297	8.0888	21.7746	8.31549	17.5875	7.56515
ENSBTAT00000077413	4.92792	3.43809	8.10064	5.03288	5.39457	6.35092	5.93941	3.94616	6.70933	3.26493	2.5901	4.39214	3.81138	8.53219	6.58217	3.73939	7.47589	3.59444
ENSBTAT00000027767	1.78382	0.263988	1.30015	1.14684	0.55437	4.26778	0.573273	1.25083	0.426661	2.6851	1.20444	1.86785	2.81846	2.07286	0	1.84119	0	3.40175
ENSBTAT00000014115	0.062287	0.030994	0.03934	0	0.03684	0.032732	0	0.059569	0.034548	0.034211	0	0	0.089886	0.031711	0	0.102061	0.152099	0.097675
ENSBTAT00000063250	0.120979	0.059633	0.077162	1.18642	0.145002	0.565149	0.40299	0	0.530082	0.132196	0.107619	0.495335	1.24889	0.243257	0	0.6893	0.273716	0.062706
ENSBTAT00000003426	0	0.02946	0	0	0	0	0	0	0	0	0.027099	0	0	0	0	0	0	0
ENSBTAT00000009254	0	0	0	0	0	0	0	0	0	0	0	0	0	0.066918	0	0	0	0
ENSBTAT00000024078	0.260754	1.41039	1.7405	1.62705	1.05723	2.33042	0.219085	0	2.31445	0.534893	1.13575	2.35432	0.266395	0.908651	0.242065	1.17171	1.1026	1.85088
ENSBTAT00000079033	2.69207	2.64936	2.88163	2.15622	3.57535	1.73169	5.34745	5.06088	1.35874	3.13309	2.78717	2.40202	3.24118	1.45312	3.30862	3.53042	3.46729	1.27034
ENSBTAT00000079612	0	0	0	0	0	0	0	0	0	0	0	0	0	0	0	0	0	0
ENSBTAT00000076076	0	0	0	0.157235	0	0.101633	0	0	0	0.109216	0.044227	0.103957	0	0	0	0	0.068097	0.052968
ENSBTAT00000064195	0	0	0	0	0	0	0	0	0	0	0	0	0	0	0	0	0	0
ENSBTAT00000069295	0	0	0	0	0	0	0	0	0	0	0	0	0	0	0	0	0	0
ENSBTAT00000032849	8.39089	6.49658	10.88	15.2284	13.7644	10.1583	8.83891	10.2142	15.4826	16.111	7.59019	10.9369	8.47011	18.5895	8.34746	10.2627	12.5823	11.4092
ENSBTAT00000068917	0	0.52836	0	0	0	0	2.10718	0.926098	0	1.12753	0.729383	0	0.467594	0	0	1.31252	0	0
ENSBTAT00000068153	1.01264	0	1.63646	1.67512	1.32221	1.97227	0	0.436802	1.23839	0	0	1.05131	1.24893	1.11645	1.06808	0.321	1.45689	1.9409
ENSBTAT00000010504	0	0.059435	0	0.069554	0.072248	0	0	0	0.066041	0	0	0.061711	0	0	0	0	0	0
ENSBTAT00000047359	30.7697	32.5824	34.2683	36.0766	30.8923	35.6544	36.0875	28.1676	39.0771	38.1261	29.2894	33.4515	36.367	34.1851	27.5893	32.8436	36.7206	34.7944
ENSBTAT00000069794	23.6249	31.0519	29.4106	30.5555	27.6822	29.863	30.0625	27.3287	33.721	25.6992	28.0388	27.6155	30.4945	27.2024	23.7856	25.7225	34.3661	28.7823
ENSBTAT00000030947	0	0	0	0	0.054847	0	0	0	0	0	0	0	0	0	0	0	0	0
ENSBTAT00000064764	0	0	0	0	0	0	0	0	0	0	0	0	0	0	0	0	0	0
ENSBTAT00000077773	0	0	0	0	0	0	0	0	0	0	0	0	0	0	0	0	0	0
ENSBTAT00000077589	0	0	0	0	0	0	0	0	0	0	0	0	0	0	0	0	0	0
ENSBTAT00000039630	2.19475	1.31568	3.19357	2.54077	2.71706	2.39922	2.88977	2.20974	3.27742	2.35309	1.75466	2.61286	2.00425	4.26644	2.06857	1.85	2.5697	2.84316
ENSBTAT00000073462	0	0	0	0	0	0	0	0	0	0	0	0	0	0	0	0	0	0
ENSBTAT00000065828	1.32956	0.938993	1.54888	1.69898	2.46575	1.79896	2.03204	1.73968	2.05367	2.34285	1.24734	2.27463	1.68226	1.0679	1.28957	1.48932	2.60376	2.26531
ENSBTAT00000027768	0	0	0	0	0	0	0	0	0	0	0	0	0	0	0	0	0	0
ENSBTAT00000022199	0.500173	0.191	1.4616	0.844933	0.5936	0.362813	0.109889	0.036783	0.723275	0.168833	0.175629	0.912158	0.110947	0.547613	0.118206	0.283233	0.375229	0.722481
ENSBTAT00000083364	0	0	0	0	0	0	0	0	0	0	0	0	0	0	0	0	0.02664	0
ENSBTAT00000022087	0	0	0	0	0	0.053349	0	0	0	0	0	0	0	0	0	0.041753	0	0
ENSBTAT00000021120	5.46579	3.2081	7.31186	7.29274	6.10576	8.85882	5.3134	4.8408	8.44746	7.17291	4.22852	7.96222	4.59515	7.65883	6.2234	4.30452	7.54797	7.93572
ENSBTAT00000028200	1.02907	0.375421	1.26567	1.39402	1.21403	1.32238	0.884307	0.960431	1.87036	0.855629	0.759853	1.16921	0.604118	0.8956	0.847338	0.864825	0.859153	1.23541
ENSBTAT00000047606	0	0	0	0	0	0	0	0	0	0	0	0	0	0	0	0	0.175655	0.29807
ENSBTAT00000045264	0	0	0	0	0	0	0	0	0	0	0	0	0	0	0	0	0	0
ENSBTAT00000084198	0	0	0	0	0	0	0	0	0	0	0	0	0	0	0	0	0	0
ENSBTAT00000020456	2.93727	1.94974	4.08315	3.43214	3.01631	3.36989	3.55953	2.61066	5.26938	1.9886	2.25539	4.2016	2.25537	3.08233	1.39671	2.82061	3.22797	4.37564
ENSBTAT00000072435	0	0	0.182848	0.717492	0	0	0	0	0	0	0	0	0	0	0	0.146979	0	0.183466
ENSBTAT00000047037	10.5435	9.87392	11.3321	14.0777	13.3663	13.7461	13.8505	13.4007	13.685	13.9531	10.6762	13.9295	10.5969	16.6479	12.4529	12.0625	14.3058	13.6434
ENSBTAT00000030292	3.06275	2.09039	6.37057	5.94074	4.02285	5.37135	4.34744	4.69259	5.88986	5.21194	2.26072	6.18781	3.35693	4.76717	3.97559	3.67322	4.85032	4.75494
ENSBTAT00000019066	1.07732	2.39448	1.88209	2.42869	2.90365	3.4026	4.18219	2.56299	2.20967	1.76107	1.26592	1.74293	1.32935	2.87102	0.565301	3.23885	1.11382	2.8619
ENSBTAT00000009406	0.146391	0.087467	0.480497	0.338659	0.138419	0.123185	0.111511	0.084009	0.130019	0.096517	0.187732	0.605359	0.112695	0.447343	0.209733	0.071991	0.107284	0.122499
ENSBTAT00000023651	0	0	0	0.040006	0	0	0	0	0	0	0	0.178555	0.199652	0	0	0.141635	0	0.036138
ENSBTAT00000083908	0.108455	0.143681	0.18297	0	0.085719	0.037915	0.240933	0.069132	0	0	0	0	0	0.036771	0	0	0.088186	0
ENSBTAT00000065541	0.709114	0.526104	1.04553	0.633214	0.596268	0.556212	0.79105	0.833607	0.948418	0.468284	0.688923	1.00828	0.683114	0.434205	0.248626	0.549099	0.966959	0.594935
ENSBTAT00000047363	7.8863	6.93537	9.65248	9.84869	8.42685	8.52733	9.88315	9.61293	9.07235	8.11	6.82104	8.28883	7.72356	11.6718	7.94843	8.4138	8.34022	11.1137
ENSBTAT00000026303	9.23288	9.96754	10.3685	11.8771	10.0499	10.2487	12.0889	9.39651	10.6812	11.9635	8.80984	11.5425	8.53507	17.0207	9.01796	10.1543	9.36713	12.2685
ENSBTAT00000025417	0	0	0	0	0	0	0	0	0	0	0	0	0	0	0	0	0	0.04955
ENSBTAT00000081192	2.15851	3.84042	4.01964	2.24482	4.02967	1.50171	2.07792	1.20508	3.8575	2.41751	1.77418	4.28116	2.79211	1.29661	2.51756	2.65373	4.23186	1.93485
ENSBTAT00000087196	9.7592	1.60685	13.3038	11.3044	10.0831	14.2603	8.53497	9.89877	12.2537	12.1611	4.76416	10.3844	5.08377	9.13331	9.34225	6.17925	12.7044	11.3581
ENSBTAT00000083381	0	0.121544	0	0	0	0.170296	0	0	0	0.494179	0	0	0	0	0	0.179575	0	0
ENSBTAT00000072627	0	0	0	0.145488	0	0	0.107008	0	0.134554	0	0	0	0	0.116165	0	0	0	0
ENSBTAT00000063371	0	0	0	0	0	0	0	0	0	0	0	0	0	0	0	0	0	0
ENSBTAT00000071541	0	0	0	0.235126	0	0	0	0	0.44028	0	0.091268	0	0.292654	0.10258	0	0.16397	0.615029	0.104749
ENSBTAT00000054997	0	0	0	0	0	0	0	0	0	0.007128	0	0	0	0	0	0.010643	0	0
ENSBTAT00000075557	23.2872	29.135	29.4162	30.0172	26.5229	29.4286	36.6132	29.5948	24.9854	27.2103	19.9047	25.9229	29.9643	36.0093	28.4296	30.7044	25.0709	28.9254
ENSBTAT00000061493	0	0	0	0	0	0	0	0	0	0	0.60075	0	0	0	0	0	0	0
ENSBTAT00000018689	0	0	0	0	0	0	0	0	0	0	0	0	0	0	0	0	0	0
ENSBTAT00000065917	0	0	0	0.004469	0	0	0	0	0.008656	0	0	0	0	0.003948	0	0	0	0
ENSBTAT00000076944	0	0	0.005582	0	0	0.004739	0.004247	0.004269	0	0	0.008242	0.004646	0	0	0	0.003675	0	0
ENSBTAT00000019596	482.5	377.674	427.878	662.353	480.199	475.734	564.756	573.61	501.452	541.841	407.152	544.418	415.485	483.758	558.229	512.965	595.891	713.051
ENSBTAT00000083475	5.66682	14.9628	4.85136	5.54345	5.52032	4.85386	4.36547	6.278	9.00671	5.88812	7.11366	6.37482	4.84046	14.2383	5.77686	7.82692	6.6952	6.20618
ENSBTAT00000072590	0	0	0.152585	0	0	0.08186	0	0	0	0	0	0	0.050495	0.170488	0	0.04903	0	0
ENSBTAT00000076751	0	0.164316	0	0.061528	0	0	0	0	0	0	0	0	0	0	0.048791	0	0	0.114753
ENSBTAT00000025404	1.70221	0.824393	2.25513	2.08541	2.00114	2.54683	1.89945	2.51755	2.80164	2.00708	1.59774	3.15843	1.55229	2.94103	1.75936	1.44448	2.0832	2.75962
ENSBTAT00000013340	2.79814	2.00018	3.02486	4.32712	1.71128	2.49782	2.93807	3.06813	3.81783	2.70723	1.87654	3.26322	2.92597	3.34485	2.65541	2.15281	3.00814	4.58972
ENSBTAT00000080513	0	0	0	0	0	0	0	0	0	0	0	0	0	0	0	0	0	0
ENSBTAT00000005456	0.091877	0.091002	0	0.159194	0.164106	0.143944	0.087462	0.219518	0	0.150987	0.083654	0.09448	0	0.093261	0.047073	0.187565	0	0.047821
ENSBTAT00000006274	4.28203	2.13366	8.3667	7.55867	7.1675	5.69658	4.89886	4.93688	6.75955	6.48446	4.89303	6.94879	4.84662	5.99771	4.09821	3.13447	5.63359	5.30884
ENSBTAT00000010887	2.89168	2.23836	3.63646	3.30714	2.11473	3.44812	2.60271	2.63226	3.85621	2.54347	2.36808	3.4763	2.1069	3.40279	1.98302	2.36177	3.02253	3.10939
ENSBTAT00000027341	0	0	0	0	0	0	0	0	0	0	0.031333	0	0	0	0	0	0	0
ENSBTAT00000077229	2.15527	2.8849	2.91095	3.80823	2.30227	3.43534	2.82361	3.03045	2.90565	3.35967	1.3607	2.78983	2.53032	2.64692	3.52456	2.17647	3.18399	4.55777
ENSBTAT00000026862	2.85096	0.687625	3.02171	3.41789	2.52905	1.34094	1.92113	2.12531	3.58751	1.58932	1.48163	3.90812	1.10276	3.56072	2.17687	2.82929	3.02343	3.0386
ENSBTAT00000085636	0.808722	1.14988	1.09768	1.4834	0.691583	0.725791	1.80737	1.17566	1.39429	0.89981	0.654576	1.42111	1.10774	1.03169	0.402579	1.3368	1.28977	0.941563
ENSBTAT00000065136	1.30831	0	0	0	0.626104	0	0	0	0	0	0	0	0	0	0	0	0	0
ENSBTAT00000004426	0.152623	0.038122	0.144019	0.220857	0.22447	0.382933	0.145345	0.12779	0.063823	0.147016	0.052621	0.098937	0.147048	0.253169	0.156062	0.125379	0.373642	0.320231
ENSBTAT00000068340	0	0	0	0	0	0	0	0	0	0	0	0	0	0	0	0	0	0
ENSBTAT00000047600	2.08904	3.75841	3.11023	2.52146	2.55387	4.68531	3.17938	3.88277	3.81872	3.73746	1.77009	4.11348	2.98878	6.91261	2.04257	4.54737	3.7678	4.59807
ENSBTAT00000000497	76.2374	70.0657	79.253	87.5813	90.8499	76.4545	102.874	100.479	72.5025	77.7478	61.7162	71.2023	85.9881	78.2311	98.0409	80.7719	78.4208	98.6739
ENSBTAT00000076393	1.96045	2.29371	4.63262	7.79175	4.52169	25.6137	4.93565	3.83228	19.912	10.3773	5.15765	16.5	1.85101	4.30113	2.79838	1.73298	12.1352	5.14091
ENSBTAT00000068875	1.38184	1.00703	1.8391	1.31707	0.863968	1.06046	1.60106	0.860706	0.921528	0.91918	0.816369	1.47614	1.20957	3.16187	1.17102	0.9798	1.09367	1.49493
ENSBTAT00000015681	0	0	0	0	0	0	0	0	0	0	0	0	0	0	0	0	0	0
ENSBTAT00000020449	0.30695	0.305525	0.465217	0.532508	1.41579	0.161336	0.292263	0.176137	0.340568	0.505808	0.112409	0.222028	0.206725	1.62535	0.062831	0.377255	0.299846	0.738154
ENSBTAT00000012635	56.8529	37.9413	66.7582	73.9575	50.0321	72.1669	39.7758	41.1806	76.9928	73.2105	34.9563	54.8574	40.7029	62.9971	46.943	41.0162	79.238	87.8243
ENSBTAT00000075187	403.838	194.782	478.658	418.12	367.522	487.282	247.665	313.787	535.24	396.859	228.89	352.174	281.117	352.228	363.032	314.527	489.701	426.137
ENSBTAT00000079542	89.2794	56.3405	90.8164	119.401	73.8878	65.2235	79.3785	77.6194	77.745	116.053	54.4036	72.455	59.9284	274.801	83.5301	85.6253	81.1762	116.439
ENSBTAT00000008225	210.752	205.856	206.573	253.271	161.559	204.553	220.07	203.82	226.463	251.548	195.802	216.851	182.597	569.475	205.514	255.041	196.097	243.546
ENSBTAT00000009016	1.09981	0.472086	2.78259	2.66036	0.990101	1.58794	1.20061	0.654789	3.12716	0.859674	0.619416	2.29978	0.853932	0.90933	0.422427	0.913994	2.75119	3.13403
ENSBTAT00000082739	0	0	0	0	0	0	0	0	0	0	0	0	0	0	0	0	0	0
ENSBTAT00000054630	0.017418	0.034957	0.014546	0.040373	0.006791	0.030843	0.033182	0	0.071634	0.038442	0.026821	0.066525	0.022412	0.077264	0.035584	0.014352	0.092651	0.042803
ENSBTAT00000005586	0.702367	0.558775	1.62512	1.94085	0.937798	1.65483	1.32261	0.595812	1.40816	1.30113	0.808121	0.994383	1.12315	4.14157	1.15862	1.19415	1.72062	1.24036
ENSBTAT00000001930	0	0.528353	0	0.311325	0.109531	0.092456	0.514673	0.343976	0.195051	0	0.242424	0.457203	0.258396	0.997513	0.370796	0.437498	0.32621	0.278045
ENSBTAT00000044075	3.02914	1.19882	3.21077	3.54055	2.23611	3.35282	2.97716	2.42954	3.79149	3.36237	1.75819	4.10373	2.3811	4.01169	2.50055	2.4009	2.9022	3.50582
[truncated: 35,927 more rows]
