# Supplementary material for: Identification of Metabolic Pathways and Hub Genes Associated with Ultrasound Subcutaneous Fat and Muscle Depth of the Longissimus Muscle in Cull Beef Cows Using Gene Co-Expression Analysis
Source: Animals (Basel). 2025 Sep 8;15(17):2636. doi: 10.3390/ani15172636 (PMC12427349; doi:10.3390/ani15172636)
Supplement: Supplementary file 1 [file animals-15-02636-s001.zip › Supplementary file S3.xlsx]

## Sheet: geneInfo_MD
Supplementary file S3. Data of all identified WGCNA modules and their module correlations and module membership values. (For Muscle depth (MD), back fat (BF), body condition score (BCS) and body weight (WT)]
	Gene.stable.ID	moduleColor	GS.Muscledepth	p.GS.Muscledepth	MM.magenta	p.MM.magenta	MM.turquoise	p.MM.turquoise	MM.blue	p.MM.blue	MM.brown	p.MM.brown	MM.black	p.MM.black	MM.darkgrey	p.MM.darkgrey	MM.darkgreen	p.MM.darkgreen	MM.salmon	p.MM.salmon	MM.green	p.MM.green	MM.red	p.MM.red	MM.greenyellow	p.MM.greenyellow	MM.grey60	p.MM.grey60	MM.darkred	p.MM.darkred	MM.lightcyan	p.MM.lightcyan	MM.royalblue	p.MM.royalblue	MM.cyan	p.MM.cyan	MM.lightgreen	p.MM.lightgreen	MM.midnightblue	p.MM.midnightblue	MM.lightyellow	p.MM.lightyellow	MM.pink	p.MM.pink	MM.darkturquoise	p.MM.darkturquoise
ENSBTAT00000066663	ENSBTAT00000066663	brown	-0.336249	0.186966	-0.0317006	0.903866	0.295455	0.249594	-0.0811309	0.756909	0.620764	0.00783353	-0.0763453	0.770877	-0.0964073	0.712814	-0.0937371	0.720464	-0.0759518	0.772029	-0.0602974	0.818182	0.668166	0.00337127	-0.0968054	0.711676	-0.0459251	0.861062	-0.261486	0.310681	-0.0721431	0.783197	-0.0755565	0.773186	-0.0365362	0.889281	-0.0996754	0.703486	-0.113097	0.665609	-0.0968601	0.711519	-0.0749046	0.775095	-0.101035	0.699618
ENSBTAT00000081305	ENSBTAT00000081305	pink	-0.0444658	0.865439	0.39968	0.111951	0.211836	0.414374	0.0129549	0.960642	0.0988483	0.705843	-0.00149898	0.995444	-0.0842843	0.747744	-0.100373	0.7015	0.350096	0.168327	-0.062875	0.810539	-0.0127182	0.961361	0.655863	0.00425275	-0.077426	0.767717	0.140026	0.591946	-0.0866476	0.740895	0.22104	0.393897	-0.0877927	0.737584	-0.0728043	0.781256	-0.0750399	0.774699	-0.0809035	0.757571	0.687981	0.00226754	-0.081134	0.7569
ENSBTAT00000066748	ENSBTAT00000066748	lightcyan	0.0570057	0.827964	-0.00654621	0.980107	-0.0917571	0.726153	-0.138559	0.595872	-0.189971	0.465206	-0.118833	0.649644	-0.145604	0.577119	-0.127526	0.625726	-0.408742	0.103313	-0.130429	0.617815	0.543278	0.0242064	-0.137557	0.598559	-0.104311	0.690324	-0.41813	0.0948756	0.544168	0.0239292	0.151694	0.561113	-0.107787	0.680509	-0.14458	0.579829	-0.116251	0.656814	-0.133164	0.610397	0.509615	0.0366492	-0.12089	0.643955
ENSBTAT00000073375	ENSBTAT00000073375	green	-0.19868	0.444599	0.543592	0.0241084	0.34795	0.17113	0.0324674	0.901551	0.00915466	0.972183	-0.0267274	0.918897	-0.0999911	0.702587	-0.10438	0.690128	-0.0768804	0.769312	0.794367	0.000139711	0.254461	0.324327	-0.0456414	0.861913	-0.0776308	0.767118	-0.290636	0.257764	-0.110229	0.673643	-0.0876989	0.737855	-0.0828395	0.751939	-0.116671	0.655646	-0.0841974	0.747996	-0.0807847	0.757917	0.563004	0.0186183	-0.0819083	0.754647
ENSBTAT00000076734	ENSBTAT00000076734	lightyellow	0.00834924	0.974629	-0.0703023	0.78861	-0.0818286	0.754879	-0.102994	0.694054	-0.00570868	0.982652	-0.067505	0.796852	-0.0649015	0.804542	-0.0929945	0.722596	0.397874	0.113731	-0.0957294	0.714754	-0.0965659	0.71236	0.387731	0.124104	-0.0764704	0.770511	0.524915	0.0305023	-0.0995833	0.703749	-0.0903708	0.730144	-0.103702	0.692049	-0.0661601	0.800823	-0.0235324	0.928567	0.899281	9.11309e-07	-0.0775861	0.767249	-0.08468	0.746596
ENSBTAT00000085088	ENSBTAT00000085088	pink	0.101481	0.698351	0.194722	0.453907	-0.151644	0.561243	-0.0756362	0.772952	-0.103119	0.6937	-0.0718445	0.784075	-0.104391	0.690096	-0.113161	0.665429	-0.087245	0.739167	-0.113743	0.663805	-0.0508453	0.846335	0.254083	0.325071	-0.107787	0.680509	-0.103872	0.691566	0.660822	0.00387735	-0.107201	0.682159	-0.108694	0.677954	-0.109862	0.674672	-0.101913	0.697122	-0.111688	0.669551	0.633433	0.00633584	-0.0916236	0.726537
ENSBTAT00000083007	ENSBTAT00000083007	blue	-0.390409	0.121303	0.355367	0.161572	0.324148	0.204332	0.95946	1.18187e-09	0.0153109	0.953492	0.000822451	0.9975	-0.0524063	0.841673	-0.0360729	0.890677	-0.114791	0.660879	-0.0442212	0.866173	0.0256644	0.922113	-0.0371849	0.887327	-0.0547706	0.83462	-0.326351	0.201095	-0.0358918	0.891223	-0.0516546	0.843917	-0.039506	0.88034	-0.0528937	0.840218	-0.0310717	0.905766	-0.0526763	0.840867	-0.0516522	0.843924	-0.0575944	0.826213
ENSBTAT00000080759	ENSBTAT00000080759	lightcyan	-0.0358149	0.891455	-0.126956	0.627284	-0.327267	0.199758	-0.15279	0.558251	0.353483	0.163965	-0.136413	0.601633	-0.0905301	0.729685	-0.105983	0.685597	-0.22295	0.389717	-0.126953	0.627291	-0.127179	0.626673	-0.11616	0.657066	-0.110551	0.672737	-0.064998	0.804257	0.791088	0.000155704	-0.100783	0.700333	-0.0899306	0.731413	-0.10652	0.684082	-0.139371	0.593697	-0.125881	0.630226	-0.103074	0.693829	-0.0961022	0.713687
ENSBTAT00000023005	ENSBTAT00000023005	blue	-0.619152	0.00804285	0.612698	0.00892627	0.547981	0.0227693	0.882851	2.69428e-06	0.24567	0.341885	0.524448	0.0306773	-0.0662081	0.800681	-0.119439	0.647966	0.13347	0.609569	0.0206892	0.93718	0.0359003	0.891197	-0.0224859	0.931737	-0.135592	0.603841	-0.247676	0.337832	-0.0919855	0.725496	-0.067897	0.795696	-0.0144822	0.956006	-0.142268	0.585966	-0.0855913	0.743954	-0.102136	0.69649	0.145651	0.576995	-0.143392	0.582981
ENSBTAT00000065768	ENSBTAT00000065768	blue	-0.108297	0.679073	0.177288	0.496046	0.127847	0.624848	0.762271	0.000374768	-0.0732912	0.779826	-0.0702798	0.788676	-0.109411	0.675938	0.358942	0.157098	-0.0806808	0.75822	-0.100579	0.700914	-0.0432149	0.869193	-0.0684326	0.794117	-0.109224	0.676466	-0.0627776	0.810828	-0.0761015	0.77159	-0.100027	0.702486	-0.0879868	0.737023	-0.106799	0.683294	0.358014	0.158251	-0.0879494	0.737131	-0.106739	0.683464	-0.110616	0.672555
ENSBTAT00000008737	ENSBTAT00000008737	lightcyan	-0.0582466	0.824274	0.19878	0.444364	-0.20421	0.43176	0.218149	0.400268	-0.228486	0.377741	-0.111139	0.67109	-0.160798	0.537551	0.0166076	0.949557	-0.299765	0.242426	0.0855008	0.744216	0.0629348	0.810362	0.0416243	0.873971	-0.340747	0.180768	-0.243089	0.347142	0.72422	0.00101053	-0.331782	0.193258	0.0827887	0.752087	-0.344891	0.175181	-0.148526	0.569414	0.160479	0.538368	0.212336	0.413247	0.00399705	0.987853
ENSBTAT00000007786	ENSBTAT00000007786	lightgreen	-0.0554652	0.83255	-0.245887	0.341446	0.123361	0.637144	-0.0807167	0.758115	-0.0309982	0.905987	-0.0665536	0.79966	-0.0666831	0.799278	-0.0718472	0.784067	-0.0178639	0.945746	-0.083333	0.750506	-0.0737529	0.778472	-0.117988	0.651987	-0.0691106	0.792119	-0.133691	0.608972	-0.0774372	0.767684	-0.0598769	0.81943	-0.0544696	0.835517	0.998509	2.31361e-20	-0.0917424	0.726195	-0.0745636	0.776094	-0.0841198	0.748221	-0.0663485	0.800266
ENSBTAT00000066364	ENSBTAT00000066364	greenyellow	0.234677	0.364593	0.0349574	0.89404	-0.00132254	0.995981	-0.0935711	0.72094	0.0180309	0.94524	-0.0731708	0.78018	0.708708	0.00144879	-0.105275	0.687598	0.42426	0.08964	-0.0935633	0.720963	-0.101394	0.698596	0.627435	0.00701327	-0.0864423	0.74149	0.352985	0.164602	-0.120166	0.645956	-0.100843	0.700163	-0.116198	0.656961	-0.0689882	0.792479	-0.0988112	0.705949	-0.095091	0.716582	-0.0785197	0.764522	-0.0979899	0.708292
ENSBTAT00000002299	ENSBTAT00000002299	black	-0.449139	0.0705172	0.283072	0.27092	0.32878	0.197565	0.0257241	0.921932	0.432426	0.0829944	0.802597	0.000105519	-0.115891	0.657814	-0.10079	0.700315	0.376147	0.136737	-0.0402236	0.878182	-0.11637	0.656481	-0.0359982	0.890902	-0.12244	0.639678	0.118636	0.650191	-0.0978044	0.708822	0.0588265	0.82255	0.397527	0.114076	-0.115078	0.660079	-0.117871	0.652311	-0.102901	0.694318	-0.0976797	0.709178	-0.120813	0.644166
ENSBTAT00000078601	ENSBTAT00000078601	turquoise	0.450776	0.0693735	-0.304343	0.234954	-0.556723	0.0202747	-0.20813	0.422777	-0.285125	0.267309	-0.18027	0.488709	-0.139101	0.594419	0.532295	0.0278367	-0.188793	0.46803	-0.162763	0.532524	-0.162622	0.532885	-0.109428	0.675892	-0.153409	0.556641	0.272497	0.289988	0.557767	0.0199918	-0.130701	0.617074	-0.13383	0.608596	-0.142324	0.585817	0.515179	0.0343135	-0.118902	0.649453	-0.145886	0.576374	-0.131298	0.615453
ENSBTAT00000016420	ENSBTAT00000016420	magenta	-0.803423	0.000102518	0.702571	0.00166057	0.777602	0.000238596	0.674205	0.00299657	0.398208	0.113401	0.409612	0.10251	-0.249846	0.333478	-0.285337	0.266938	0.61236	0.00897448	0.250101	0.332969	0.125389	0.631573	0.488335	0.0467154	-0.176256	0.498598	0.103885	0.691531	-0.313869	0.219882	-0.284772	0.267927	0.179989	0.489398	0.114293	0.662267	0.0449945	0.863853	0.171611	0.51016	-0.0190434	0.94217	-0.246025	0.341166
ENSBTAT00000028318	ENSBTAT00000028318	blue	-0.448651	0.070861	0.270152	0.294324	0.233572	0.366921	0.789642	0.00016323	0.289426	0.259841	-0.0775495	0.767356	-0.112448	0.667423	-0.107575	0.681106	-0.146253	0.575404	-0.111454	0.670206	-0.0559877	0.830994	0.0157408	0.952187	0.0486721	0.852834	-0.345092	0.174912	-0.085611	0.743897	-0.12039	0.645334	-0.103959	0.69132	-0.109124	0.676746	-0.129124	0.621366	-0.129254	0.621011	-0.111993	0.668696	0.275875	0.283812
ENSBTAT00000069088	ENSBTAT00000069088	cyan	-0.0371532	0.887423	-0.046386	0.859681	0.19126	0.462126	-0.0379632	0.884983	-0.0536375	0.837999	0.295718	0.249152	-0.139867	0.59237	0.250647	0.331879	0.0940246	0.719639	-0.110531	0.672793	-0.133779	0.608735	-0.0901314	0.730834	-0.142394	0.585632	-0.0959778	0.714043	-0.122689	0.638993	-0.122019	0.640838	0.794179	0.000140588	0.278927	0.2783	-0.141286	0.588581	-0.120663	0.644582	-0.134383	0.607102	-0.130285	0.618205
ENSBTAT00000027335	ENSBTAT00000027335	pink	0.316894	0.215229	-0.166617	0.52273	-0.0876794	0.737911	-0.354804	0.162286	0.186344	0.473927	-0.32973	0.196195	0.14205	0.586548	0.100717	0.700522	-0.287161	0.263757	0.0356187	0.892046	0.167762	0.519836	-0.345395	0.174509	-0.101023	0.699652	-0.15924	0.541552	-0.0291765	0.911491	0.307311	0.23019	-0.300652	0.240966	0.00362664	0.988978	-0.040987	0.875886	-0.0423074	0.871918	0.580473	0.0145625	-0.169909	0.514428
ENSBTAT00000035742	ENSBTAT00000035742	turquoise	-0.623451	0.00749437	0.761733	0.000380531	0.641263	0.00553188	0.58559	0.0135175	0.116876	0.655075	0.511675	0.035771	-0.212098	0.413784	-0.349132	0.169582	0.366827	0.147527	0.156829	0.547767	0.194093	0.455394	0.324819	0.203343	-0.208098	0.422848	-0.120259	0.645697	0.0689922	0.792468	-0.179683	0.49015	0.34405	0.176305	-0.137871	0.597716	0.200763	0.43974	-0.247945	0.337291	0.376532	0.136303	-0.222989	0.389633
ENSBTAT00000084778	ENSBTAT00000084778	greenyellow	-0.0347782	0.89458	0.206551	0.426383	0.319465	0.211325	-0.0619859	0.813174	0.0401418	0.878428	0.197742	0.446796	0.0794191	0.761897	-0.201267	0.438569	0.632836	0.00640086	-0.147389	0.572407	-0.173665	0.505033	0.627719	0.00697984	0.114159	0.662643	0.339203	0.182879	-0.14143	0.5882	-0.204965	0.430021	0.520612	0.0321444	0.165553	0.525424	0.182873	0.482348	-0.183908	0.47983	0.0712678	0.78577	-0.202643	0.435377
ENSBTAT00000023161	ENSBTAT00000023161	royalblue	-0.245598	0.342031	-0.115189	0.659771	-0.132632	0.611836	-0.0392095	0.881232	0.1252	0.632092	0.199348	0.443038	-0.199679	0.442265	-0.190325	0.464361	-0.112483	0.667325	-0.186884	0.472625	0.360812	0.15479	-0.189516	0.466295	-0.186408	0.473773	0.0111823	0.966025	0.376426	0.136423	0.425926	0.0882541	-0.177752	0.494903	-0.199418	0.442875	-0.163751	0.530005	0.336609	0.186465	-0.205796	0.428113	-0.203481	0.433441
ENSBTAT00000024811	ENSBTAT00000024811	darkturquoise	0.10584	0.686	-0.414111	0.0984248	-0.626197	0.00715997	-0.25196	0.329267	-0.418954	0.0941596	-0.218364	0.399793	-0.169361	0.515804	-0.139746	0.592694	-0.601119	0.0107038	-0.205163	0.429567	0.0178309	0.945846	-0.216628	0.403643	-0.174373	0.503269	-0.309833	0.22619	0.495582	0.0430783	0.00839515	0.97449	-0.170288	0.513477	0.077166	0.768477	0.000383379	0.998835	-0.164799	0.52734	-0.173877	0.504505	0.781628	0.000210702
ENSBTAT00000072603	ENSBTAT00000072603	darkturquoise	-0.00993025	0.969827	-0.384998	0.127008	-0.346554	0.172971	-0.226698	0.381586	0.0548044	0.834519	-0.202279	0.436221	-0.167683	0.520033	-0.152052	0.560178	-0.263884	0.306102	-0.195034	0.453169	-0.190176	0.464715	-0.213207	0.411288	-0.169722	0.514898	-0.0404906	0.877379	-0.120408	0.645285	0.459342	0.0636118	-0.161429	0.535934	0.301272	0.239949	0.13916	0.594262	-0.169601	0.515201	-0.174907	0.501943	0.620283	0.00789563
ENSBTAT00000023655	ENSBTAT00000023655	brown	-0.172464	0.508027	0.253776	0.325675	0.352684	0.164988	-0.156748	0.547978	0.789695	0.000162948	0.105897	0.685841	0.149917	0.565763	-0.0946103	0.717959	0.293377	0.253096	0.1867	0.473067	-0.0510394	0.845755	0.0973491	0.710122	0.273644	0.287882	0.0463213	0.859875	-0.226805	0.381357	-0.246694	0.339813	-0.0143238	0.956487	-0.212472	0.412941	-0.300691	0.240901	-0.0442848	0.865982	0.201009	0.439167	-0.182025	0.484415
ENSBTAT00000052601	ENSBTAT00000052601	brown	0.151319	0.562093	-0.334341	0.189637	0.0448563	0.864267	0.0411244	0.875473	0.431675	0.0835897	-0.28731	0.263499	0.505903	0.0382736	-0.00312064	0.990516	-0.0324133	0.901715	-0.285982	0.265811	-0.271147	0.29248	-0.160376	0.538634	0.125481	0.631322	-0.095307	0.715963	-0.271877	0.291131	-0.139613	0.59305	0.12075	0.644341	0.252154	0.328883	-0.303067	0.237021	-0.0800112	0.760171	-0.280005	0.276368	-0.00242069	0.992643
ENSBTAT00000038159	ENSBTAT00000038159	turquoise	-0.540859	0.0249726	0.616401	0.00841038	0.669932	0.00325797	0.625194	0.00728078	0.321567	0.208166	-0.175565	0.50031	-0.0204577	0.937882	-0.328862	0.197447	0.219522	0.397236	0.400093	0.111547	0.360349	0.155359	0.398018	0.113589	-0.0825668	0.752732	-0.233178	0.367753	-0.277529	0.280816	0.0375709	0.886165	0.108942	0.677257	-0.0352912	0.893033	-0.107241	0.682048	-0.127107	0.62687	0.1354	0.604358	-0.258423	0.316589
ENSBTAT00000075900	ENSBTAT00000075900	darkgreen	0.445482	0.0731215	-0.249659	0.333852	-0.205443	0.428922	0.0668968	0.798647	-0.247612	0.337961	-0.194612	0.454165	-0.15068	0.563765	0.796178	0.000131485	-0.216709	0.403463	-0.170473	0.513011	-0.166257	0.52364	-0.168367	0.518308	0.351539	0.166459	-0.00793309	0.975893	-0.159382	0.541187	0.0349301	0.894122	0.149055	0.568025	-0.159664	0.540461	-0.124829	0.633109	0.0750782	0.774587	-0.182252	0.483862	-0.152235	0.559701
ENSBTAT00000084175	ENSBTAT00000084175	black	-0.420049	0.093214	0.351424	0.166608	0.279941	0.276483	0.00650029	0.980246	0.493013	0.0443421	0.700286	0.00174563	-0.122158	0.640455	-0.120804	0.64419	0.716373	0.00121599	-0.0379595	0.884995	-0.120332	0.645497	0.353331	0.164159	-0.13191	0.613794	0.593989	0.0119312	-0.101911	0.697128	-0.121723	0.641655	-0.100941	0.699884	-0.120071	0.646217	0.500324	0.0408176	-0.0946519	0.71784	-0.0876788	0.737913	-0.139811	0.592521
ENSBTAT00000083653	ENSBTAT00000083653	turquoise	0.029629	0.910124	-0.29737	0.246392	-0.568664	0.0172179	-0.29214	0.255197	-0.252944	0.327319	0.2624	0.308932	-0.235902	0.36202	0.0812711	0.756501	-0.311064	0.224253	-0.237849	0.357954	0.0931995	0.722007	-0.230045	0.374405	-0.242987	0.347351	0.0335261	0.898357	0.651915	0.00457219	0.0194563	0.940918	-0.229667	0.375212	-0.23066	0.373093	-0.0498765	0.849231	0.22817	0.378419	-0.24453	0.344202	0.254541	0.32417
ENSBTAT00000013742	ENSBTAT00000013742	pink	0.0571209	0.827621	0.280842	0.274875	0.231544	0.371213	0.0209223	0.936474	0.0369769	0.887954	0.00665236	0.979784	-0.0577081	0.825875	-0.0564206	0.829706	-0.0676965	0.796287	-0.0364844	0.889437	0.0513201	0.844917	-0.0361946	0.890311	-0.0227159	0.93104	-0.258945	0.315577	-0.0446746	0.864812	-0.0401746	0.878329	-0.0371705	0.88737	-0.0564075	0.829745	-0.0352035	0.893298	-0.0470223	0.857774	0.994022	7.60221e-16	-0.0329806	0.900003
ENSBTAT00000026431	ENSBTAT00000026431	magenta	-0.389925	0.121807	0.748255	0.000550819	0.441844	0.0757814	0.22164	0.392582	0.0687138	0.793288	0.420141	0.0931349	-0.148238	0.570172	-0.158969	0.542249	0.194455	0.454538	0.718833	0.00114818	-0.0534161	0.838659	0.0503539	0.847804	-0.0763518	0.770858	-0.0946513	0.717842	-0.12874	0.622412	-0.109228	0.676454	-0.147289	0.572672	-0.0912835	0.727516	-0.113215	0.665278	0.0338516	0.897375	0.58377	0.0138823	-0.0977788	0.708895
ENSBTAT00000034249	ENSBTAT00000034249	brown	-0.280273	0.27589	0.466075	0.0593374	0.303916	0.235644	0.138822	0.595166	0.568399	0.0172816	0.0268289	0.91859	-0.218811	0.398804	-0.116542	0.656005	0.139932	0.592195	0.443801	0.0743414	-0.203084	0.434358	-0.00486123	0.985227	0.247096	0.339001	-0.0110143	0.966535	-0.143348	0.583097	0.418464	0.0945845	0.0111157	0.966227	-0.233055	0.368012	-0.153255	0.557041	-0.213515	0.410598	0.239473	0.354584	-0.267307	0.299635
ENSBTAT00000024803	ENSBTAT00000024803	turquoise	-0.350811	0.1674	0.315887	0.216772	0.527946	0.0293848	0.0388206	0.882402	0.312715	0.221674	0.511063	0.03603	-0.0919757	0.725524	0.220573	0.394923	0.4563	0.0656158	0.222345	0.391039	0.398897	0.112721	0.160531	0.538236	-0.073322	0.779736	0.189286	0.466847	-0.373827	0.13937	-0.379211	0.133313	-0.0599571	0.819192	0.0777325	0.766821	0.346578	0.172939	-0.194433	0.454589	-0.101193	0.699167	-0.272664	0.289682
ENSBTAT00000079550	ENSBTAT00000079550	turquoise	-0.532632	0.0277192	0.5546	0.0208599	0.870949	5.37068e-06	0.264648	0.304652	0.453083	0.0677858	0.471884	0.0558243	0.037286	0.887023	-0.207774	0.423589	0.729756	0.000883573	0.234459	0.365051	0.316653	0.215597	0.4281	0.086469	0.0182256	0.944649	0.185065	0.477022	-0.485717	0.0480844	-0.25532	0.32264	0.0732764	0.77987	0.275718	0.284097	0.0967812	0.711745	-0.0445381	0.865222	0.114276	0.662315	-0.530584	0.0284378
ENSBTAT00000060989	ENSBTAT00000060989	turquoise	-0.229639	0.375272	0.258487	0.316465	0.272832	0.289373	-0.0872166	0.73925	0.207902	0.423296	-0.143857	0.581745	-0.319107	0.211866	-0.318499	0.212787	0.211145	0.415934	0.284121	0.269071	0.0361506	0.890443	0.30284	0.237391	0.131939	0.613715	0.0220508	0.933055	-0.112858	0.666276	0.567772	0.0174331	0.0107411	0.967364	0.318229	0.213197	-0.191562	0.461406	-0.0726649	0.781665	0.247317	0.338555	-0.264743	0.304472
ENSBTAT00000017710	ENSBTAT00000017710	turquoise	-0.571016	0.0166609	0.542822	0.0243496	0.923204	1.28012e-07	0.494759	0.0434802	0.331912	0.193073	0.237471	0.358743	-0.0174925	0.946873	-0.251088	0.331001	0.309112	0.227328	0.202907	0.434766	0.422069	0.0914868	0.213228	0.411242	0.0517567	0.843612	-0.364733	0.150028	-0.452593	0.0681209	-0.216944	0.402941	0.327489	0.199436	0.326474	0.200915	-0.206441	0.426634	-0.235572	0.362713	0.230764	0.372874	-0.337751	0.18488
ENSBTAT00000080955	ENSBTAT00000080955	turquoise	-0.313018	0.221203	0.407415	0.104547	0.346508	0.173031	0.358605	0.157515	-0.102263	0.696129	-0.0923672	0.724398	-0.191404	0.461784	-0.15965	0.540498	-0.22163	0.392604	0.391362	0.120317	0.542262	0.024526	-0.116603	0.655835	-0.141617	0.587701	-0.409214	0.102876	-0.146105	0.575795	-0.158532	0.543373	-0.141339	0.588442	-0.186126	0.474453	0.322645	0.206559	-0.145758	0.576711	0.436644	0.0797046	0.176439	0.498147
ENSBTAT00000011801	ENSBTAT00000011801	turquoise	-0.470095	0.0568893	0.600317	0.0108367	0.890517	1.65965e-06	0.480462	0.0509228	0.361459	0.153997	0.187832	0.47034	-0.00028781	0.999125	-0.104557	0.689627	0.537645	0.0260194	0.293672	0.252597	0.300739	0.240824	0.423866	0.0899705	0.149283	0.567425	-0.0476797	0.855805	-0.511909	0.0356722	-0.283856	0.269537	0.345446	0.174441	0.12015	0.646	-0.0202191	0.938605	-0.147263	0.572738	0.0908762	0.728688	-0.482944	0.049567
ENSBTAT00000009623	ENSBTAT00000009623	lightcyan	-0.180576	0.48796	0.270801	0.29312	0.0619371	0.813318	-0.0417915	0.873469	-0.129576	0.620134	0.147084	0.573211	0.0625586	0.811477	-0.258582	0.316281	0.105405	0.68723	0.281835	0.273109	-0.0302176	0.908345	0.343389	0.177192	-0.225714	0.383712	-0.0909265	0.728543	0.499886	0.0410225	-0.200196	0.441058	-0.0892386	0.733409	0.40095	0.110711	-0.349697	0.168846	-0.162854	0.532293	0.0850377	0.745559	-0.165942	0.524439
ENSBTAT00000074355	ENSBTAT00000074355	salmon	0.135676	0.603616	0.236914	0.359904	0.193378	0.457089	0.00690128	0.979028	0.0192394	0.941575	0.399096	0.112524	0.0595075	0.820527	0.422728	0.0909292	0.517022	0.0335656	-0.0639928	0.80723	-0.142493	0.58537	0.305846	0.232534	-0.045048	0.863692	0.49397	0.0438683	-0.490508	0.0456015	0.0776891	0.766948	-0.121283	0.642869	-0.215746	0.405607	0.125985	0.62994	0.30131	0.239888	0.345173	0.174804	-0.273767	0.287656
ENSBTAT00000037243	ENSBTAT00000037243	black	-0.0421576	0.872369	0.219608	0.397046	0.0794947	0.761677	0.0727678	0.781363	0.205845	0.428001	0.601761	0.0105984	0.441037	0.0763803	-0.0024487	0.992558	0.254079	0.325078	-0.168127	0.518914	-0.369085	0.14486	0.0986342	0.706454	-0.118561	0.650398	0.0804496	0.758893	0.0344069	0.8957	-0.0203886	0.938092	0.136312	0.601904	-0.217729	0.401199	-0.365156	0.149521	-0.213558	0.410501	0.07825	0.76531	-0.0545639	0.835236
ENSBTAT00000066802	ENSBTAT00000066802	pink	-0.414092	0.0984423	0.463367	0.0610303	0.388741	0.123043	0.264788	0.304387	0.553049	0.0212958	0.162983	0.531964	-0.0483617	0.853763	-0.25043	0.332311	0.238788	0.356004	-0.204712	0.430604	0.137816	0.597863	0.444214	0.0740405	-0.223619	0.388258	-0.134398	0.607062	-0.0290336	0.911923	0.0694863	0.791012	0.0134088	0.959264	-0.234331	0.36532	-0.256144	0.321027	-0.159812	0.540081	0.554688	0.0208356	0.0160331	0.9513
ENSBTAT00000006196	ENSBTAT00000006196	turquoise	-0.394921	0.116686	0.375952	0.136958	0.773606	0.000269281	0.169533	0.515374	0.119546	0.64767	0.292004	0.255428	-0.0129384	0.960693	-0.287647	0.262915	0.503267	0.0394601	0.126629	0.628176	0.341342	0.179958	0.354167	0.163094	0.0457336	0.861636	-0.0554736	0.832526	-0.530563	0.0284456	-0.195723	0.451543	0.462948	0.0612954	0.337752	0.18488	-0.0826082	0.752611	0.043466	0.868439	0.180768	0.487488	-0.277757	0.280405
ENSBTAT00000070892	ENSBTAT00000070892	midnightblue	-0.0472412	0.857119	0.0715059	0.78507	0.134213	0.607561	0.27476	0.285842	0.0937899	0.720313	0.167402	0.520745	0.07776	0.766741	-0.146165	0.575636	0.335342	0.188233	-0.106514	0.684098	-0.130399	0.617896	-0.0682193	0.794745	0.243405	0.346497	0.411574	0.100714	-0.149002	0.568163	-0.151009	0.562904	-0.144158	0.580947	-0.151903	0.560566	0.825111	4.56252e-05	-0.0241012	0.926845	-0.144307	0.580553	-0.161989	0.534502
ENSBTAT00000083117	ENSBTAT00000083117	turquoise	-0.155862	0.55027	-0.151093	0.562684	-0.225357	0.384485	-0.188394	0.468989	0.191736	0.460992	-0.175354	0.500833	-0.167647	0.520125	-0.178864	0.492162	0.0118939	0.963864	-0.198206	0.445707	-0.19696	0.448631	0.395031	0.116575	-0.190831	0.46315	0.0247333	0.924931	0.0954324	0.715604	0.177297	0.496025	-0.178599	0.492816	0.387312	0.124546	-0.228687	0.37731	-0.190071	0.464967	-0.166787	0.522299	0.49891	0.0414819
ENSBTAT00000000910	ENSBTAT00000000910	red	-0.320042	0.210454	0.356503	0.160141	0.499005	0.0414369	-0.000702224	0.997866	-0.00639914	0.980554	0.179853	0.489733	-0.154931	0.552684	-0.126797	0.627719	-0.09174	0.726202	0.362619	0.152584	0.787878	0.000172821	-0.0765743	0.770207	-0.0948353	0.717315	-0.4547	0.0666883	-0.131939	0.613715	-0.116069	0.657318	0.254582	0.324089	-0.157565	0.545867	-0.113527	0.664407	-0.113062	0.665705	0.37008	0.143697	-0.133661	0.609053
ENSBTAT00000066701	ENSBTAT00000066701	turquoise	-0.715065	0.00125337	0.50834	0.0372011	0.731628	0.000843753	0.36847	0.145583	0.276801	0.282132	0.441451	0.0760728	-0.318145	0.213323	-0.617253	0.00829517	0.29203	0.255384	0.117299	0.6539	0.402549	0.109162	-0.00110093	0.996654	0.0272411	0.917343	-0.192679	0.458747	-0.257072	0.319216	-0.113954	0.663214	0.186633	0.47323	0.0727872	0.781306	0.1054	0.687244	0.203978	0.432295	0.390076	0.121649	-0.0975965	0.709415
ENSBTAT00000083549	ENSBTAT00000083549	green	-0.2159	0.405263	0.478817	0.0518369	0.172927	0.506873	0.0443542	0.865774	0.0033998	0.989668	-0.0216233	0.93435	-0.0517276	0.843699	-0.0673067	0.797438	0.0257707	0.921791	0.989168	6.47492e-14	-0.0681843	0.794849	-0.00738339	0.977563	-0.0712806	0.785732	-0.0397055	0.87974	-0.082795	0.752069	-0.0614106	0.814879	-0.0662603	0.800526	-0.0743787	0.776637	-0.0615389	0.814499	-0.0468718	0.858225	0.00267405	0.991873	-0.0502151	0.848219
ENSBTAT00000066392	ENSBTAT00000066392	greenyellow	0.0662349	0.800601	0.13359	0.609245	0.0241545	0.926684	0.208142	0.42275	0.289638	0.259477	-0.127322	0.626283	0.138693	0.595513	0.494564	0.0435761	0.296556	0.247749	-0.153539	0.556301	-0.142747	0.584692	0.607858	0.00963817	-0.157816	0.54522	0.271457	0.291907	-0.144645	0.579657	0.00909163	0.972374	-0.149835	0.565978	-0.136908	0.600302	-0.158549	0.54333	-0.153226	0.557115	-0.139584	0.593127	-0.162888	0.532205
ENSBTAT00000026429	ENSBTAT00000026429	darkgreen	0.0830909	0.751209	0.373881	0.139308	-0.0745149	0.776237	-0.0781986	0.765459	-0.0977324	0.709027	0.294871	0.250575	-0.175101	0.501462	0.600817	0.0107538	0.0992549	0.704684	0.349963	0.168499	-0.164119	0.529068	0.268832	0.296781	-0.196919	0.448728	0.129236	0.62106	0.230188	0.3741	-0.173111	0.506412	-0.175137	0.501372	-0.19003	0.465065	-0.154174	0.554651	-0.154602	0.553539	0.261305	0.311029	-0.169655	0.515065
ENSBTAT00000050462	ENSBTAT00000050462	lightgreen	-0.0554652	0.83255	-0.245887	0.341446	0.123361	0.637144	-0.0807167	0.758115	-0.0309982	0.905987	-0.0665536	0.79966	-0.0666831	0.799278	-0.0718472	0.784067	-0.0178639	0.945746	-0.083333	0.750506	-0.0737529	0.778472	-0.117988	0.651987	-0.0691106	0.792119	-0.133691	0.608972	-0.0774372	0.767684	-0.0598769	0.81943	-0.0544696	0.835517	0.998509	2.31361e-20	-0.0917424	0.726195	-0.0745636	0.776094	-0.0841198	0.748221	-0.0663485	0.800266
ENSBTAT00000024799	ENSBTAT00000024799	turquoise	-0.631164	0.00658566	0.665545	0.00354533	0.910317	3.94388e-07	0.636393	0.00602153	0.451248	0.069047	0.310652	0.224901	-0.102367	0.695833	-0.241449	0.350506	0.306125	0.232086	0.298009	0.245329	0.129841	0.619412	0.0976067	0.709386	0.188801	0.468011	-0.337437	0.185316	-0.421543	0.0919344	-0.256967	0.319419	0.331143	0.194171	0.197627	0.447066	-0.137764	0.598002	-0.296406	0.248	0.228573	0.377554	-0.286845	0.264306
ENSBTAT00000015940	ENSBTAT00000015940	turquoise	-0.527661	0.0294885	0.649835	0.00474807	0.437535	0.0790224	0.309712	0.22638	0.145333	0.577834	0.00850913	0.974143	-0.342306	0.178652	-0.174278	0.503506	0.0472737	0.857021	0.363002	0.152118	0.449547	0.0702309	0.48081	0.0507314	-0.304792	0.234229	-0.351372	0.166675	-0.000300731	0.999086	0.0474053	0.856627	0.144134	0.581011	-0.200793	0.439669	-0.241351	0.350707	-0.213854	0.409837	0.430343	0.0846546	0.0724858	0.782191
ENSBTAT00000071553	ENSBTAT00000071553	brown	-0.402903	0.108822	0.135132	0.605081	0.323359	0.205499	-0.0621446	0.812703	0.734049	0.000794468	-0.0819137	0.754631	-0.10327	0.693272	-0.113387	0.664797	-0.017484	0.946899	0.255087	0.323097	0.454761	0.0666475	-0.0947595	0.717532	-0.0704717	0.788111	-0.20194	0.437005	-0.0936474	0.720722	-0.092975	0.722652	-0.0569567	0.82811	-0.115784	0.658113	-0.137147	0.599659	-0.111653	0.669648	-0.0697916	0.790113	-0.110752	0.672176
ENSBTAT00000015066	ENSBTAT00000015066	turquoise	-0.175475	0.500534	0.324896	0.203229	0.352663	0.165014	-0.0432402	0.869117	0.217988	0.400625	0.177804	0.494774	-0.261494	0.310666	0.00164516	0.995	0.442132	0.0755681	0.0358682	0.891294	0.282184	0.27249	0.33868	0.183599	-0.124609	0.633715	0.295489	0.249536	-0.281122	0.274377	0.106469	0.684225	0.145687	0.5769	-0.338253	0.184188	0.05186	0.843304	0.540461	0.0251006	0.468195	0.0580368	-0.339496	0.182478
ENSBTAT00000071883	ENSBTAT00000071883	cyan	0.137381	0.599032	-0.165431	0.525735	-0.200156	0.441153	-0.0235549	0.928499	-0.315108	0.217969	0.284087	0.26913	0.0290383	0.911909	0.157084	0.547109	-0.175712	0.499946	-0.283839	0.269567	-0.280301	0.27584	-0.245635	0.341957	-0.304539	0.234638	-0.143335	0.58313	0.274956	0.285484	-0.0133715	0.959378	0.614794	0.00863128	0.0707595	0.787265	0.00140175	0.99574	-0.27361	0.287944	-0.084551	0.74697	0.114548	0.661555
ENSBTAT00000008612	ENSBTAT00000008612	green	-0.11468	0.661189	0.189707	0.46584	0.273878	0.287454	-0.063596	0.808404	-0.0843349	0.747597	-0.0860857	0.742522	-0.110538	0.672775	-0.126059	0.629738	-0.120249	0.645726	0.542554	0.0244339	0.537865	0.0259467	-0.0917745	0.726103	0.57273	0.016264	-0.276758	0.282209	-0.147525	0.572047	-0.111092	0.671221	-0.10147	0.698382	-0.136387	0.601702	-0.0967488	0.711838	-0.10743	0.681513	-0.0773771	0.76786	-0.114313	0.662213
ENSBTAT00000083845	ENSBTAT00000083845	greenyellow	-0.165237	0.526228	0.336792	0.186211	0.160451	0.538439	0.038771	0.882552	0.141604	0.587735	0.0262029	0.920484	-0.0351632	0.893419	-0.060945	0.81626	0.59755	0.011305	-0.0196348	0.940377	-0.0356025	0.892095	0.98487	7.83934e-13	-0.0578238	0.825531	0.41151	0.100772	-0.051494	0.844397	-0.0638439	0.807671	-0.0572967	0.827098	-0.0283028	0.914132	-0.0458878	0.861174	-0.0388795	0.882225	-0.00802331	0.975619	-0.0577059	0.825881
ENSBTAT00000070122	ENSBTAT00000070122	red	-0.182125	0.484172	-0.0626853	0.811101	0.244547	0.344168	-0.0581499	0.824561	-0.0529186	0.840144	-0.0440632	0.866647	-0.0822725	0.753588	-0.0547996	0.834534	-0.207183	0.424936	-0.0290374	0.911912	0.986538	3.28054e-13	-0.0649087	0.804521	-0.0178945	0.945654	-0.376868	0.135927	-0.0539409	0.837094	-0.0465353	0.859233	-0.0214511	0.934872	-0.077258	0.768208	-0.0439834	0.866886	-0.0508331	0.846372	-0.053064	0.83971	-0.0735234	0.779145
ENSBTAT00000009378	ENSBTAT00000009378	royalblue	0.16252	0.533146	-0.302734	0.237563	-0.41189	0.100427	-0.251821	0.329543	-0.306158	0.232033	-0.228736	0.377205	-0.18464	0.478051	0.0930133	0.722542	-0.360805	0.154799	0.0957985	0.714556	0.0558089	0.831527	-0.222355	0.391016	-0.188934	0.467692	-0.042702	0.870733	0.0859594	0.742888	0.837091	2.78032e-05	-0.188069	0.46977	0.134371	0.607135	-0.174109	0.503926	0.0651169	0.803905	-0.191255	0.462138	0.0722884	0.78277
ENSBTAT00000014548	ENSBTAT00000014548	salmon	-0.0319734	0.903043	0.222583	0.390519	0.28583	0.266077	-0.0192633	0.941503	0.248386	0.336403	0.170352	0.513316	-0.0172353	0.947653	-0.0874227	0.738653	0.783553	0.000198359	-0.0922388	0.724768	-0.132111	0.613249	0.519312	0.0326534	0.067797	0.795991	0.74779	0.000557668	-0.404462	0.107332	0.0366399	0.888969	-0.210237	0.41799	0.0151257	0.954053	0.630702	0.00663739	0.247171	0.33885	0.247157	0.338878	-0.336469	0.186659
ENSBTAT00000023171	ENSBTAT00000023171	magenta	-0.38316	0.128988	0.521743	0.0317064	0.377745	0.134944	0.0699389	0.789679	0.0898571	0.731625	0.531316	0.0281795	-0.0875854	0.738183	-0.195985	0.450925	0.597722	0.0112754	0.154607	0.553524	0.221348	0.393221	0.496628	0.042572	-0.374024	0.139145	0.374951	0.13809	-0.114681	0.661186	-0.257868	0.317665	-0.129275	0.620954	-0.161556	0.53561	0.299321	0.243158	0.294021	0.252007	0.386933	0.124947	-0.116554	0.655971
ENSBTAT00000049315	ENSBTAT00000049315	turquoise	-0.667574	0.00340996	0.3889	0.122876	0.544162	0.0239312	0.571819	0.016474	0.376373	0.136483	0.347757	0.171384	-0.332736	0.191903	-0.0637648	0.807905	0.199498	0.442688	-0.276005	0.283576	0.440003	0.0771538	0.260071	0.313402	-0.408682	0.103368	-0.21626	0.404462	0.00206229	0.993732	-0.0576645	0.826005	0.255319	0.322642	0.00109671	0.996667	-0.109557	0.67553	-0.0091797	0.972107	0.0896106	0.732336	-0.197802	0.446653
ENSBTAT00000002277	ENSBTAT00000002277	lightcyan	0.227414	0.380044	-0.120671	0.644559	-0.423729	0.0900854	-0.373183	0.140107	-0.123503	0.636752	-0.152742	0.558377	-0.21141	0.415336	-0.0112066	0.965951	-0.118591	0.650314	-0.170018	0.514154	-0.314466	0.218958	0.218745	0.398951	0.00364265	0.98893	0.0147408	0.955221	0.703792	0.00161651	-0.118459	0.650682	0.303678	0.23603	-0.0467556	0.858573	-0.0722925	0.782759	-0.253291	0.326632	0.099856	0.702972	0.125861	0.630279
ENSBTAT00000085249	ENSBTAT00000085249	turquoise	-0.374211	0.138932	0.444303	0.0739758	0.68906	0.00221718	0.400534	0.111116	0.220826	0.394367	0.558223	0.0198693	0.0585166	0.823471	-0.164419	0.528305	0.635443	0.00612108	0.0188001	0.942907	0.172598	0.507694	0.171826	0.509623	0.0434286	0.868551	0.298318	0.244817	-0.56101	0.0191323	0.0939173	0.719947	-0.0172681	0.947553	0.0719234	0.783843	0.425042	0.0889881	0.00278472	0.991537	0.158493	0.543473	-0.453081	0.067787
ENSBTAT00000080059	ENSBTAT00000080059	blue	-0.644884	0.00518891	0.642284	0.00543337	0.542965	0.0243046	0.654318	0.00437548	0.191245	0.462162	0.425252	0.0888132	-0.192616	0.458897	-0.0973336	0.710166	0.526697	0.0298412	0.197177	0.448122	0.207047	0.425247	0.552773	0.0213742	-0.0840936	0.748297	0.183638	0.480484	-0.197556	0.447232	-0.20264	0.435384	-0.0621638	0.812647	-0.199262	0.443239	-0.0375376	0.886265	0.267953	0.298424	-0.151083	0.562709	-0.216431	0.404082
ENSBTAT00000069179	ENSBTAT00000069179	cyan	-0.169184	0.51625	0.2647	0.304554	0.511214	0.035966	0.498429	0.0417098	0.0664317	0.80002	-0.071528	0.785005	-0.078492	0.764603	-0.106479	0.684196	-0.0105515	0.96794	-0.0487316	0.852656	-0.0985245	0.706767	-0.0108836	0.966931	0.382715	0.12947	-0.442736	0.0751225	-0.250177	0.332816	-0.240018	0.353457	0.597404	0.0113303	0.174727	0.502391	-0.203046	0.434445	-0.248931	0.33531	0.224433	0.386489	-0.0869142	0.740124
ENSBTAT00000026698	ENSBTAT00000026698	green	-0.535776	0.0266436	0.527834	0.0294254	0.397807	0.113798	0.379712	0.132758	0.0248046	0.924715	0.59589	0.0115937	-0.0115548	0.964893	-0.160054	0.53946	0.19774	0.4468	0.562824	0.0186641	0.22155	0.392779	-0.0908911	0.728645	-0.167946	0.51937	-0.00544724	0.983446	-0.180285	0.488673	0.0222709	0.932388	-0.157717	0.545475	-0.18267	0.482843	-0.116152	0.657089	0.23598	0.361858	-0.128648	0.622664	-0.17579	0.499753
ENSBTAT00000082188	ENSBTAT00000082188	turquoise	-0.652049	0.004561	0.583127	0.014013	0.573678	0.0160478	0.410449	0.101741	0.340946	0.180497	0.401643	0.110038	-0.424924	0.0890858	0.113842	0.663526	0.352202	0.165606	0.178943	0.491968	0.439689	0.0773893	0.393706	0.117917	-0.356529	0.160108	0.00542399	0.983517	-0.266904	0.300394	-0.038329	0.883882	-0.157857	0.545114	0.0447482	0.864591	0.246469	0.340269	-0.24895	0.335272	0.152858	0.558076	-0.0949068	0.71711
ENSBTAT00000028031	ENSBTAT00000028031	brown	-0.608175	0.00959013	0.305363	0.233311	0.234079	0.365851	0.507687	0.0374862	0.439914	0.0772201	0.505409	0.038494	-0.137213	0.599481	-0.119112	0.64887	0.00814748	0.975242	-0.0935976	0.720865	-0.101854	0.697289	-0.116246	0.656826	-0.143313	0.58319	-0.207202	0.424895	-0.0893137	0.733192	-0.130079	0.618765	-0.113243	0.665201	-0.130491	0.617646	-0.149413	0.567086	-0.135965	0.602838	-0.126576	0.628323	0.371549	0.141989
ENSBTAT00000065736	ENSBTAT00000065736	turquoise	-0.179226	0.491271	0.414529	0.0980509	0.414556	0.0980269	0.3512	0.166897	-0.165037	0.526735	-0.1256	0.630996	-0.310156	0.225681	0.02977	0.909698	0.102808	0.694583	0.534456	0.0270912	0.280773	0.274998	0.124769	0.633276	0.457273	0.0649697	-0.0828067	0.752034	-0.161584	0.535538	-0.241228	0.35096	0.0276724	0.916039	-0.0379052	0.885158	0.240161	0.353162	-0.031408	0.90475	0.00794804	0.975848	-0.316062	0.216502
ENSBTAT00000008898	ENSBTAT00000008898	turquoise	-0.630627	0.00664584	0.474971	0.0540214	0.553887	0.0210595	0.323668	0.205042	0.0432236	0.869167	0.622894	0.00756368	-0.339263	0.182798	-0.144863	0.579079	0.149025	0.568103	0.189009	0.467512	0.203905	0.432462	0.00745914	0.977333	-0.228669	0.377349	-0.296105	0.248505	-0.381776	0.130493	-0.145741	0.576756	0.396223	0.115377	0.0783361	0.765058	-0.12223	0.640257	-0.0318155	0.903519	0.181585	0.48549	0.26616	0.301794
ENSBTAT00000080432	ENSBTAT00000080432	lightcyan	0.474955	0.0540307	-0.210526	0.417334	-0.390839	0.120858	-0.210173	0.418133	-0.243143	0.347031	-0.16962	0.515155	0.621135	0.00778603	-0.130996	0.616273	-0.280589	0.275326	-0.169464	0.515545	-0.125875	0.630241	-0.159554	0.540744	-0.121784	0.641486	-0.111737	0.669414	0.609358	0.00941279	-0.123061	0.637968	-0.146772	0.574035	-0.127104	0.626877	-0.136003	0.602735	-0.145662	0.576964	0.246773	0.339653	-0.113528	0.664405
ENSBTAT00000028430	ENSBTAT00000028430	pink	-0.00150913	0.995414	0.0127982	0.961118	0.256414	0.320499	-0.0460939	0.860556	0.00272277	0.991725	-0.0454856	0.86238	-0.0910029	0.728324	-0.0939879	0.719744	-0.061243	0.815376	-0.0885788	0.735313	-0.0193914	0.941114	-0.114504	0.66168	-0.0681389	0.794983	-0.28354	0.270094	-0.0899135	0.731462	-0.0734976	0.779221	-0.0673006	0.797455	0.71305	0.00131281	-0.0940155	0.719665	-0.0894036	0.732933	0.638064	0.00584975	-0.0733002	0.7798
ENSBTAT00000024301	ENSBTAT00000024301	blue	-0.654289	0.00437781	0.644388	0.00523486	0.455163	0.0663767	0.691717	0.00209714	0.248795	0.335582	0.699391	0.0017799	-0.329465	0.196577	-0.0369156	0.888138	0.399348	0.112276	0.132183	0.613054	-0.169568	0.515284	0.181941	0.484621	0.0375699	0.886168	0.12567	0.630804	-0.214832	0.407648	-0.00682924	0.979247	-0.0929883	0.722614	-0.16972	0.514903	0.0928639	0.722971	-0.0218055	0.933798	-0.0536609	0.837929	-0.0293397	0.910998
ENSBTAT00000070068	ENSBTAT00000070068	blue	-0.58523	0.013589	0.533609	0.0273814	0.464746	0.0601636	0.726405	0.000958728	-0.092587	0.723767	0.259025	0.315423	-0.153544	0.556289	-0.137466	0.598803	-0.0934239	0.721363	0.405792	0.106071	0.128398	0.623345	0.0151116	0.954096	-0.0246519	0.925178	-0.478661	0.0519245	-0.145301	0.57792	-0.0713689	0.785473	-0.102684	0.694934	0.27547	0.284549	-0.232752	0.368653	-0.332405	0.192373	-0.0768188	0.769492	0.12587	0.630255
ENSBTAT00000073695	ENSBTAT00000073695	darkgrey	0.0902424	0.730514	0.121844	0.641322	0.09837	0.707207	0.0737106	0.778596	0.135892	0.603034	-0.181051	0.486795	0.63255	0.0064322	-0.204983	0.42998	0.249428	0.334313	0.4589	0.0638999	-0.208494	0.421947	0.00320273	0.990267	-0.187987	0.469966	0.283498	0.270167	-0.23305	0.368022	-0.198966	0.443929	0.0597178	0.819903	-0.192754	0.458571	0.165276	0.526127	0.218771	0.398893	-0.165752	0.524919	-0.196508	0.449694
ENSBTAT00000053207	ENSBTAT00000053207	brown	-0.519391	0.0326226	0.318283	0.213113	0.383284	0.128854	0.0135038	0.958976	0.808229	8.64312e-05	0.572043	0.0164221	-0.11004	0.674171	-0.118298	0.651127	0.487667	0.0470617	-0.0509458	0.846035	-0.116412	0.656364	0.200832	0.43958	-0.117379	0.653676	0.190964	0.462834	-0.0987324	0.706174	-0.113208	0.665298	0.248774	0.335624	-0.114684	0.661177	-0.144318	0.580524	-0.116771	0.655368	-0.0884823	0.735592	-0.127591	0.625548
ENSBTAT00000083662	ENSBTAT00000083662	grey60	-0.208053	0.422951	0.307226	0.230325	0.426945	0.0874146	0.240577	0.352302	0.208904	0.421013	-0.175012	0.501684	-0.223212	0.389146	-0.149032	0.568085	0.0545795	0.83519	0.268732	0.296968	0.173221	0.506138	0.152366	0.559357	0.739116	0.000698985	-0.256969	0.319416	-0.181327	0.486121	0.022038	0.933094	0.209217	0.420302	-0.078753	0.763841	-0.241767	0.349853	-0.249046	0.335079	-0.0427507	0.870587	-0.238989	0.355588
ENSBTAT00000075241	ENSBTAT00000075241	turquoise	-0.489918	0.045902	0.579394	0.0147909	0.757797	0.000424942	0.314176	0.219406	0.441583	0.0759748	0.535202	0.0268376	-0.140936	0.589516	-0.116404	0.656387	0.662433	0.00376138	0.201764	0.437414	0.252787	0.327629	0.25636	0.320603	0.19735	0.447716	0.281293	0.274072	-0.507583	0.0375321	-0.205811	0.428079	-0.213824	0.409905	0.00832052	0.974716	0.390664	0.121039	0.026837	0.918565	0.260762	0.312071	-0.411633	0.10066
ENSBTAT00000005677	ENSBTAT00000005677	blue	-0.595297	0.0116982	0.614545	0.00866595	0.512678	0.0353491	0.772379	0.000279341	0.323753	0.204916	-0.0529733	0.83998	-0.135017	0.605392	-0.145159	0.578296	0.167698	0.519996	0.510324	0.036345	-0.0877042	0.73784	0.222832	0.389976	-0.154205	0.55457	-0.158736	0.542849	-0.145554	0.577251	-0.148997	0.568177	0.00604322	0.981635	0.130292	0.618188	-0.0812614	0.756529	-0.0920995	0.725168	-0.0951124	0.716521	-0.149077	0.567968
ENSBTAT00000075092	ENSBTAT00000075092	midnightblue	0.0410933	0.875567	0.0106285	0.967706	0.0411492	0.875399	0.187062	0.472195	-0.043674	0.867815	-0.0633973	0.808993	-0.097326	0.710188	-0.0901346	0.730825	0.225922	0.383263	-0.0673306	0.797367	-0.0748305	0.775312	-0.0203173	0.938308	0.238924	0.355722	0.367186	0.1471	-0.0877835	0.737611	-0.0975444	0.709564	-0.0896311	0.732277	-0.0966967	0.711986	0.9189	1.90253e-07	-0.0721649	0.783133	-0.0862023	0.742185	-0.102537	0.695352
ENSBTAT00000018745	ENSBTAT00000018745	brown	-0.498269	0.0417857	0.706894	0.00150892	0.749536	0.000532307	0.157741	0.545413	0.656651	0.00419116	0.33255	0.192168	0.0330104	0.899913	-0.388665	0.123122	0.769203	0.000306838	0.32677	0.200483	0.0582544	0.82425	0.581942	0.0142562	0.0571565	0.827515	0.272976	0.289108	-0.293689	0.252568	-0.247993	0.337194	0.0586919	0.82295	-0.0232364	0.929463	0.117422	0.653557	-0.111076	0.671266	0.387897	0.123929	-0.408304	0.103719
ENSBTAT00000068734	ENSBTAT00000068734	brown	-0.449049	0.0705804	0.231223	0.371895	0.312152	0.222552	0.328869	0.197436	0.881868	2.86013e-06	-0.0504719	0.847451	-0.0750769	0.77459	-0.0967713	0.711773	0.186991	0.472366	-0.071682	0.784552	-0.0604347	0.817774	0.145901	0.576334	-0.076392	0.77074	-0.0165025	0.949876	-0.0677125	0.79624	-0.0878508	0.737416	-0.055063	0.833749	-0.0825527	0.752773	-0.126262	0.629183	-0.105844	0.68599	-0.0682602	0.794625	-0.0962584	0.71324
ENSBTAT00000038215	ENSBTAT00000038215	turquoise	-0.483242	0.0494063	0.595804	0.0116088	0.674207	0.00299646	0.449782	0.0700662	0.29775	0.245759	0.175115	0.501427	-0.295557	0.249423	-0.151239	0.5623	0.162774	0.532496	0.385656	0.126304	0.325984	0.201632	0.023129	0.929789	0.203634	0.433087	-0.225407	0.384377	-0.350288	0.168077	0.305624	0.232891	0.141616	0.587703	-0.0698323	0.789993	0.1927	0.458698	-0.467853	0.0582451	0.237248	0.359206	-0.318643	0.212567
ENSBTAT00000046124	ENSBTAT00000046124	magenta	-0.527971	0.0293754	0.784891	0.000190144	0.76792	0.000318568	0.390233	0.121486	0.37977	0.132694	0.448942	0.070656	-0.113486	0.664521	-0.28015	0.276109	0.620142	0.00791389	0.429757	0.0851256	0.0997848	0.703175	0.377335	0.135402	0.135504	0.604079	0.129907	0.619234	-0.166281	0.523581	-0.0759628	0.771996	0.383008	0.129152	-0.159423	0.54108	0.163634	0.530304	-0.255227	0.322822	0.183693	0.480352	-0.584358	0.0137634
ENSBTAT00000021172	ENSBTAT00000021172	salmon	-0.321601	0.208116	0.214914	0.407466	0.277393	0.281061	0.138312	0.596533	0.496321	0.04272	0.0638648	0.807609	-0.285423	0.266787	-0.116896	0.655019	0.679681	0.00268681	-0.118215	0.651357	-0.208971	0.420862	0.636532	0.00600707	0.160162	0.539182	0.54736	0.0229552	-0.246227	0.340758	0.0217402	0.933996	-0.0185867	0.943554	0.0596418	0.820128	-0.00653315	0.980147	0.437994	0.0786722	-0.140648	0.590284	-0.249672	0.333825
ENSBTAT00000028431	ENSBTAT00000028431	grey60	0.222462	0.390783	-0.109348	0.676116	-0.0179354	0.94553	-0.105571	0.686761	-0.0821319	0.753996	-0.0858937	0.743078	-0.0823826	0.753267	-0.102954	0.694168	0.171907	0.50942	-0.0563922	0.82979	-0.101058	0.699551	-0.0501135	0.848522	0.760493	0.000394089	0.298682	0.244213	-0.113508	0.664461	-0.0991443	0.704999	-0.0993205	0.704497	-0.0966176	0.712213	0.600154	0.0108639	-0.0837122	0.749404	-0.0912443	0.727629	-0.0945248	0.718205
ENSBTAT00000084618	ENSBTAT00000084618	turquoise	-0.322459	0.206836	0.431372	0.0838312	0.73325	0.000810453	0.334128	0.189937	0.128082	0.624207	0.109997	0.674293	0.0352962	0.893018	-0.326527	0.200838	0.457348	0.0649206	0.361515	0.153929	0.355899	0.160901	0.151331	0.562061	0.350952	0.167218	0.0854005	0.744507	-0.631511	0.00654689	-0.117123	0.65439	0.13207	0.61336	-0.0176573	0.946373	0.270028	0.294555	0.182159	0.48409	0.112425	0.667489	-0.374194	0.138952
ENSBTAT00000023644	ENSBTAT00000023644	lightcyan	-0.0601012	0.818764	0.167162	0.52135	0.529753	0.0287336	0.0437161	0.867688	-0.0754966	0.773361	0.154419	0.554013	0.143778	0.581955	-0.105461	0.687071	0.308716	0.227957	0.315605	0.217204	0.226321	0.382401	-0.0850058	0.745651	0.23997	0.353557	0.050403	0.847657	-0.682143	0.00255634	-0.223243	0.389079	0.379168	0.13336	0.0268943	0.918392	0.1444	0.580306	0.292504	0.254577	0.0663044	0.800396	-0.225276	0.38466
ENSBTAT00000076333	ENSBTAT00000076333	greenyellow	-0.0831378	0.751072	0.206643	0.426173	0.220743	0.394548	0.245348	0.342538	0.296751	0.247423	-0.101996	0.696888	-0.128806	0.622231	0.0763869	0.770755	0.359277	0.156683	-0.113498	0.664487	-0.135594	0.603838	0.548628	0.0225769	0.620332	0.0078892	0.195879	0.451175	-0.169736	0.514862	-0.085586	0.74397	-0.152724	0.558424	-0.0356349	0.891997	-0.0763164	0.770962	-0.160473	0.538385	-0.134887	0.605743	-0.161323	0.536205
ENSBTAT00000042695	ENSBTAT00000042695	turquoise	-0.715965	0.00122756	0.775621	0.000253422	0.73969	0.000688791	0.682875	0.00251857	0.199956	0.441619	0.338872	0.183334	-0.34418	0.176131	-0.0494605	0.850475	0.336532	0.186572	0.415029	0.0976059	0.203321	0.433809	0.400735	0.11092	-0.255621	0.322049	-0.194603	0.454188	-0.221564	0.392748	-0.0389386	0.882047	0.331432	0.193758	0.111208	0.670895	-0.150725	0.563645	-0.178683	0.492609	0.0945921	0.718012	-0.279342	0.277555
ENSBTAT00000081191	ENSBTAT00000081191	blue	-0.494071	0.0438186	0.307237	0.230308	0.367465	0.14677	0.766253	0.000334366	0.559565	0.0195118	-0.0360878	0.890632	-0.0740002	0.777746	-0.0747496	0.77555	-0.0336683	0.897928	-0.0693192	0.791504	-0.0189743	0.942379	-0.0721275	0.783243	-0.0728927	0.780996	-0.261371	0.310901	-0.0572041	0.827374	-0.0776173	0.767158	-0.0502572	0.848093	-0.0801389	0.759799	-0.093165	0.722106	-0.0935488	0.721005	-0.0731397	0.780271	-0.0874294	0.738634
ENSBTAT00000086833	ENSBTAT00000086833	turquoise	-0.529108	0.0289647	0.792083	0.000150698	0.666398	0.0034879	0.5327	0.0276959	0.0557911	0.83158	0.350405	0.167926	-0.331507	0.193651	-0.0757928	0.772494	0.443483	0.0745744	0.452137	0.0684334	0.0159398	0.951583	0.45362	0.0674198	-0.0803135	0.75929	-0.0152173	0.953775	-0.339134	0.182974	0.101912	0.697127	0.400732	0.110923	-0.0345394	0.8953	-0.0601097	0.818739	-0.0814825	0.755886	0.26838	0.297626	-0.256794	0.319757
ENSBTAT00000080862	ENSBTAT00000080862	blue	-0.473442	0.0549087	0.576303	0.0154605	0.580772	0.0144999	0.699773	0.0017652	-0.0711083	0.786239	0.315925	0.216712	-0.203334	0.433781	-0.13664	0.60102	-0.00108868	0.996691	0.198684	0.444589	0.340563	0.181019	-0.12061	0.644728	-0.127582	0.625573	-0.363354	0.151692	-0.0808785	0.757644	-0.155904	0.550162	0.0409389	0.876031	-0.068816	0.792987	0.00305978	0.990701	0.15681	0.547817	0.470122	0.0568733	-0.249914	0.333343
ENSBTAT00000086240	ENSBTAT00000086240	brown	-0.0442519	0.86608	-0.00669537	0.979654	0.0792568	0.762371	-0.123318	0.637261	0.68266	0.0025296	-0.1193	0.64835	-0.126195	0.629367	0.0933261	0.721644	0.368835	0.145154	-0.110619	0.672548	-0.147734	0.571499	0.208942	0.420927	0.224949	0.38537	0.4257	0.0884412	-0.127872	0.624779	-0.142124	0.586351	-0.116105	0.65722	-0.13525	0.604763	0.435305	0.0807382	-0.138636	0.595663	-0.118601	0.650289	-0.148291	0.570033
ENSBTAT00000082775	ENSBTAT00000082775	green	-0.112211	0.668086	0.35452	0.162646	0.0517113	0.843748	-0.0602844	0.818221	0.124995	0.632654	-0.092382	0.724356	0.278894	0.278358	-0.152099	0.560054	0.332894	0.19168	0.486886	0.0474692	-0.150167	0.565107	0.652758	0.00450237	-0.148237	0.570175	0.221078	0.393814	-0.14926	0.567486	-0.150929	0.563112	-0.160131	0.539261	-0.121206	0.643081	-0.162036	0.534382	-0.134148	0.607736	-0.0800812	0.759967	0.23199	0.370267
ENSBTAT00000060982	ENSBTAT00000060982	turquoise	-0.188919	0.467727	0.352063	0.165785	-0.225447	0.38429	-0.00569722	0.982686	-0.231216	0.371911	0.16957	0.51528	-0.267479	0.299313	-0.250297	0.332577	-0.0220214	0.933144	0.207279	0.424717	-0.0582553	0.824248	0.297199	0.246678	-0.281859	0.273066	0.0564918	0.829493	0.449579	0.0702084	0.153686	0.55592	-0.267818	0.298678	-0.252999	0.327209	0.234186	0.365625	-0.240743	0.351961	0.292262	0.254989	0.366248	0.148215
ENSBTAT00000014549	ENSBTAT00000014549	salmon	-0.336174	0.18707	0.530091	0.0286132	0.58512	0.013611	0.106704	0.683561	0.178201	0.493796	0.253489	0.326242	-0.0341637	0.896433	-0.246868	0.339462	0.819856	5.60514e-05	0.387452	0.124398	0.0862754	0.741973	0.636141	0.00604786	-0.0877338	0.737754	0.505996	0.0382322	-0.372819	0.140525	-0.0900951	0.730939	0.276628	0.282446	0.0293525	0.910959	0.280963	0.274659	0.22923	0.376147	0.0590302	0.821945	-0.483226	0.0494145
ENSBTAT00000023705	ENSBTAT00000023705	magenta	-0.591068	0.0124653	0.763724	0.000359579	0.681351	0.00259774	0.666007	0.00351413	0.303114	0.236946	0.3802	0.13222	0.057798	0.825607	-0.194831	0.453647	0.289123	0.260362	0.658445	0.00405382	-0.040912	0.876112	0.0479581	0.854972	0.0113041	0.965655	-0.146269	0.575362	-0.251819	0.329547	-0.180684	0.487694	0.115019	0.660243	-0.0472113	0.857208	-0.0622823	0.812295	-0.237276	0.359148	-0.0118771	0.963915	-0.295689	0.2492
ENSBTAT00000069723	ENSBTAT00000069723	turquoise	-0.0423127	0.871903	-0.277749	0.280419	-0.384485	0.127558	-0.402791	0.10893	-0.0398681	0.879251	-0.0320293	0.902874	-0.381509	0.130784	-0.0083384	0.974662	-0.121436	0.642448	-0.283002	0.271043	0.32549	0.202355	0.107098	0.682452	-0.358181	0.158043	0.142912	0.584254	0.257587	0.318213	0.27599	0.283602	-0.353647	0.163757	-0.0479098	0.855116	0.128326	0.62354	0.239564	0.354396	0.0214386	0.93491	0.321432	0.208368
ENSBTAT00000079999	ENSBTAT00000079999	greenyellow	-0.322892	0.206192	0.537146	0.026185	0.380483	0.131908	0.310623	0.224946	-0.0460774	0.860606	0.101148	0.699295	-0.38555	0.126417	0.320477	0.2098	0.096013	0.713942	0.249832	0.333505	0.313225	0.220881	0.478749	0.0518752	-0.345021	0.175007	-0.217371	0.401994	-0.149058	0.568016	-0.164302	0.528603	-0.00602696	0.981685	0.0656296	0.80239	-0.057245	0.827252	-0.25341	0.326397	0.416868	0.0959802	0.0522407	0.842167
ENSBTAT00000043796	ENSBTAT00000043796	magenta	-0.733357	0.0008083	0.894256	1.29331e-06	0.793919	0.00014181	0.715202	0.00124943	0.353008	0.164573	0.527122	0.0296853	-0.351287	0.166785	-0.0905882	0.729518	0.422451	0.0911633	0.477259	0.0527139	0.0278482	0.915507	0.249019	0.335133	0.0516834	0.843831	-0.083158	0.751014	-0.366796	0.147563	-0.0674649	0.796971	0.10294	0.694207	-0.0698996	0.789795	0.035754	0.891638	-0.203708	0.432916	0.234382	0.365213	-0.230711	0.372986
ENSBTAT00000069133	ENSBTAT00000069133	magenta	-0.465077	0.0599574	0.532996	0.0275929	0.0197014	0.940175	0.392228	0.119427	-0.0158624	0.951818	0.118235	0.651302	-0.487495	0.047151	-0.156696	0.548112	-0.150621	0.563918	0.3118	0.223102	-0.169732	0.514871	0.166191	0.523808	-0.291071	0.257019	-0.274328	0.28663	0.458312	0.064285	-0.18133	0.486113	0.0615975	0.814325	-0.15606	0.549758	0.0132446	0.959763	-0.265197	0.303612	0.24836	0.336456	0.366755	0.147612
ENSBTAT00000008902	ENSBTAT00000008902	brown	-0.431686	0.083581	0.442875	0.0750199	0.75819	0.000420326	0.137439	0.598876	0.722291	0.00105816	0.364268	0.150588	0.12785	0.624839	-0.308089	0.22895	0.651042	0.00464533	-0.064186	0.806658	0.269757	0.295058	0.347402	0.171851	-0.0432761	0.869009	0.16436	0.528455	-0.364682	0.15009	-0.15104	0.562823	0.0804626	0.758856	0.0455313	0.862243	0.0639765	0.807278	-0.0188505	0.942754	0.402665	0.109051	-0.487149	0.0473319
ENSBTAT00000024795	ENSBTAT00000024795	turquoise	-0.496648	0.042562	0.516928	0.0336035	0.777592	0.000238675	0.261651	0.310365	0.386001	0.125937	0.143608	0.582406	-0.146027	0.576	-0.272521	0.289945	0.460755	0.0626967	0.309352	0.22695	0.0623235	0.812173	0.352443	0.165296	0.0166784	0.949342	-0.115455	0.659029	-0.435808	0.0803492	-0.283422	0.270302	0.623621	0.00747338	0.278771	0.27858	-0.107058	0.682564	-0.117514	0.653303	0.191134	0.462428	-0.209371	0.419953
ENSBTAT00000052263	ENSBTAT00000052263	brown	-0.497432	0.0421853	0.508086	0.0373122	0.658519	0.0040482	0.173007	0.506674	0.635947	0.00606812	0.485826	0.0480267	0.146613	0.574453	-0.392167	0.11949	0.828487	3.98337e-05	0.304127	0.235303	-0.215637	0.405851	0.343956	0.176431	0.000729099	0.997784	0.448881	0.0706983	-0.375398	0.137584	-0.141909	0.586922	0.0433871	0.868676	0.252598	0.328003	0.16548	0.52561	0.0171065	0.948044	-0.0129373	0.960696	-0.456594	0.0654201
ENSBTAT00000018387	ENSBTAT00000018387	darkgrey	0.0666927	0.79925	0.119253	0.64848	0.150168	0.565105	0.237073	0.359573	-0.113782	0.663694	0.0532813	0.839061	0.702611	0.00165911	-0.186343	0.473931	0.0508736	0.84625	0.350413	0.167916	0.0305359	0.907384	-0.16935	0.515834	0.0870852	0.73963	-0.000352345	0.998929	-0.227794	0.379226	-0.177937	0.494446	-0.199223	0.443329	-0.183874	0.479913	-0.147335	0.572549	0.220429	0.395238	-0.170928	0.511871	-0.18211	0.484208
ENSBTAT00000077370	ENSBTAT00000077370	blue	-0.331588	0.193535	0.4052	0.10663	0.362008	0.153328	0.907936	4.76647e-07	0.0194591	0.940909	-0.00898952	0.972684	-0.0870434	0.73975	-0.0668275	0.798852	-0.0549056	0.834218	-0.0660283	0.801212	0.0231449	0.929741	-0.0424547	0.871476	-0.0767396	0.769724	-0.254727	0.323804	-0.0606258	0.817207	-0.0786902	0.764024	-0.0643771	0.806093	-0.0846186	0.746774	0.23208	0.370075	-0.0739871	0.777785	0.231806	0.370658	-0.0842584	0.747819
ENSBTAT00000009355	ENSBTAT00000009355	greenyellow	0.0371494	0.887434	0.0498427	0.849332	0.00173768	0.994719	-0.0862228	0.742125	-0.0753023	0.77393	-0.219207	0.397932	0.0273103	0.917134	0.0556538	0.831989	0.365637	0.148944	0.148952	0.568294	0.260706	0.312179	0.546745	0.0231405	-0.134969	0.605522	0.456762	0.0653085	-0.216729	0.403419	-0.0435635	0.868146	0.0418654	0.873246	-0.264361	0.305197	0.549343	0.0223657	0.000248383	0.999245	-0.313013	0.22121	-0.00170056	0.994832
ENSBTAT00000081119	ENSBTAT00000081119	magenta	0.174254	0.503565	0.193079	0.457798	-0.0542806	0.836081	-0.213768	0.41003	0.110056	0.674128	0.0879217	0.737211	-0.168798	0.517222	0.276625	0.282452	0.125847	0.630318	0.381134	0.131195	-0.254177	0.324885	-0.0175022	0.946843	0.445429	0.0731595	0.275475	0.284538	-0.19532	0.452494	0.375647	0.137302	-0.361085	0.154456	-0.266024	0.302049	-0.0591539	0.821577	0.0410621	0.875661	0.20498	0.429987	-0.211812	0.414428
ENSBTAT00000084471	ENSBTAT00000084471	black	-0.309073	0.22739	0.353486	0.163961	0.406334	0.105561	0.164925	0.527019	0.296025	0.248638	0.625991	0.00718469	-0.0663652	0.800217	-0.0242446	0.926411	0.230298	0.373867	-0.142607	0.585066	-0.0192849	0.941437	-0.0475584	0.856168	-0.193548	0.456686	-0.0784678	0.764674	0.0201542	0.938802	-0.187243	0.471759	-0.168954	0.51683	0.269522	0.295495	0.0155505	0.952764	-0.191761	0.460932	0.57389	0.0159997	-0.204125	0.431954
ENSBTAT00000070807	ENSBTAT00000070807	lightcyan	-0.210203	0.418067	0.0183106	0.944392	-0.192003	0.460356	0.110459	0.672996	-0.0155756	0.952688	0.0592461	0.821304	-0.242852	0.347628	-0.0527319	0.840701	-0.281217	0.274207	-0.242261	0.348838	-0.116972	0.654808	0.079557	0.761495	-0.315808	0.216892	-0.362919	0.152219	0.676415	0.00286824	-0.350541	0.167749	0.197531	0.447289	0.10626	0.684815	-0.401013	0.110649	-0.107545	0.68119	0.0326613	0.900966	0.293886	0.252235
ENSBTAT00000056575	ENSBTAT00000056575	magenta	-0.467661	0.0583624	0.331771	0.193274	0.249226	0.334719	0.444591	0.0737665	0.31791	0.213681	0.0940476	0.719573	-0.319182	0.211752	-0.320086	0.210389	-0.256066	0.32118	0.105856	0.685956	-0.248954	0.335263	-0.311646	0.223342	0.0744331	0.776477	-0.505618	0.0384005	0.0307378	0.906774	-0.0470725	0.857624	0.0947156	0.717658	0.0421926	0.872263	-0.338435	0.183937	-0.020833	0.936745	0.3614	0.15407	0.301047	0.240318
ENSBTAT00000082762	ENSBTAT00000082762	midnightblue	0.076156	0.771431	-0.138491	0.596052	-0.142406	0.585601	-0.122371	0.639869	-0.121008	0.643629	-0.0943694	0.71865	-0.119165	0.648726	-0.0956874	0.714874	0.0695208	0.790911	-0.091001	0.728329	0.250232	0.332708	-0.0386837	0.882814	-0.098749	0.706126	0.296232	0.248292	0.262367	0.308994	-0.100927	0.699924	-0.0888467	0.73454	-0.112945	0.666032	0.881453	2.93275e-06	-0.0800511	0.760055	-0.0949011	0.717126	-0.113289	0.665072
ENSBTAT00000065839	ENSBTAT00000065839	turquoise	-0.584654	0.013704	0.727847	0.00092576	0.807678	8.81584e-05	0.200157	0.441151	0.338176	0.184294	0.516598	0.0337365	-0.155365	0.551557	-0.303362	0.236543	0.693032	0.00203971	0.450701	0.0694262	0.355552	0.161339	0.44409	0.0741311	-0.000719888	0.997812	0.213587	0.410436	-0.465009	0.0599994	-0.0469786	0.857905	0.00188186	0.994281	0.013452	0.959133	0.221245	0.393447	-0.0171244	0.947989	0.326823	0.200406	-0.38118	0.131144
ENSBTAT00000065591	ENSBTAT00000065591	pink	0.260824	0.311953	0.0700377	0.789389	0.102056	0.696717	0.199812	0.441955	-0.186997	0.472352	0.0393349	0.880855	0.134252	0.607455	0.0850513	0.745519	0.147643	0.571739	-0.355981	0.160798	-0.158218	0.544183	0.0545354	0.835321	0.1056	0.686677	0.0999557	0.702688	-0.00924322	0.971914	-0.32864	0.197767	0.0904914	0.729797	-0.138854	0.59508	0.134194	0.607612	0.363788	0.151166	0.577267	0.0152491	-0.227751	0.37932
ENSBTAT00000006475	ENSBTAT00000006475	turquoise	-0.564801	0.0181645	0.460786	0.0626765	0.533614	0.0273798	0.353166	0.16437	0.225744	0.383648	0.54592	0.0233908	-0.129936	0.619154	0.0530091	0.839874	0.0303263	0.908017	0.126311	0.629047	0.613453	0.00881912	-0.0283106	0.914109	-0.336597	0.186481	-0.342902	0.177847	-0.249921	0.333328	-0.070881	0.786907	-0.191165	0.462354	-0.0824229	0.75315	-0.102776	0.694674	-0.180644	0.487794	0.263947	0.305983	0.00728292	0.977869
ENSBTAT00000028324	ENSBTAT00000028324	royalblue	-0.198294	0.4455	0.123674	0.636282	0.361166	0.154357	0.259263	0.314961	-0.239218	0.355111	0.02203	0.933118	0.230984	0.372404	-0.509592	0.0366591	0.0481061	0.854528	0.238735	0.356113	0.254305	0.324633	-0.119254	0.648478	0.22012	0.395918	-0.202777	0.435068	-0.15316	0.557289	-0.507664	0.0374963	0.192229	0.459819	0.147374	0.572446	0.168303	0.518471	0.131821	0.614035	-0.107529	0.681235	0.0242057	0.926528
ENSBTAT00000065278	ENSBTAT00000065278	royalblue	0.0484132	0.853609	0.0755436	0.773224	-0.0100552	0.969447	-0.128714	0.622484	0.421639	0.0918523	0.169997	0.514207	-0.163485	0.530684	0.430214	0.0847583	0.0543476	0.835881	-0.146709	0.5742	-0.141779	0.58727	-0.0101932	0.969028	-0.156145	0.549536	0.100901	0.699999	-0.140979	0.589401	0.498243	0.0417984	-0.139662	0.592919	-0.157331	0.54647	-0.166748	0.522397	-0.162984	0.53196	0.342285	0.178681	-0.158227	0.544159
ENSBTAT00000069342	ENSBTAT00000069342	red	-0.13439	0.607082	0.0430759	0.869611	0.199268	0.443224	-0.111616	0.669752	-0.0320569	0.902791	0.0743286	0.776783	-0.179347	0.490976	0.205209	0.429461	0.258512	0.316416	-0.131123	0.615929	0.611585	0.00908601	0.558381	0.0198267	-0.151657	0.561208	0.0942483	0.718998	-0.164199	0.528864	0.145578	0.577188	0.065461	0.802888	0.0256048	0.922294	-0.144266	0.580661	0.0129891	0.960539	-0.148905	0.568418	-0.185379	0.476261
ENSBTAT00000015319	ENSBTAT00000015319	salmon	-0.224513	0.386315	0.105286	0.687566	0.174598	0.502711	-0.0282859	0.914184	-0.172547	0.507821	0.224482	0.386384	-0.186732	0.472991	-0.036557	0.889219	0.47644	0.0531793	0.12951	0.620315	-0.00955441	0.970968	0.446049	0.0727131	-0.375859	0.137063	0.391523	0.120152	-0.26696	0.300287	0.214686	0.407975	0.0822511	0.75365	0.518295	0.0330563	0.180146	0.489014	0.1497	0.566331	-0.219077	0.398217	-0.106794	0.683308
ENSBTAT00000063529	ENSBTAT00000063529	black	-0.424582	0.0893715	0.497026	0.04238	0.30924	0.227126	0.0752553	0.774068	0.20347	0.433465	0.772528	0.000278099	-0.0725135	0.782109	-0.0791012	0.762825	0.714314	0.00127528	0.00459821	0.986026	-0.0711058	0.786246	0.689342	0.00220417	-0.0963711	0.712918	0.43445	0.0814039	-0.0737893	0.778365	-0.0836489	0.749588	-0.0756094	0.773031	-0.0699617	0.789612	-0.0567354	0.828769	-0.0552067	0.833321	-0.0413554	0.874779	-0.0925486	0.723877
ENSBTAT00000020419	ENSBTAT00000020419	red	-0.182125	0.484172	-0.0626853	0.811101	0.244547	0.344168	-0.0581499	0.824561	-0.0529186	0.840144	-0.0440632	0.866647	-0.0822725	0.753588	-0.0547996	0.834534	-0.207183	0.424936	-0.0290374	0.911912	0.986538	3.28054e-13	-0.0649087	0.804521	-0.0178945	0.945654	-0.376868	0.135927	-0.0539409	0.837094	-0.0465353	0.859233	-0.0214511	0.934872	-0.077258	0.768208	-0.0439834	0.866886	-0.0508331	0.846372	-0.053064	0.83971	-0.0735234	0.779145
ENSBTAT00000014706	ENSBTAT00000014706	royalblue	-0.208701	0.421476	0.196884	0.448809	-0.0395709	0.880145	0.284406	0.268571	-0.00890534	0.97294	-0.321975	0.207558	-0.170927	0.511873	-0.248923	0.335326	-0.400277	0.111367	0.223746	0.387982	0.00808348	0.975437	-0.0753278	0.773856	-0.1928	0.458462	-0.425122	0.0889214	0.0782117	0.765421	0.57414	0.0159431	-0.213123	0.411477	0.056306	0.830047	-0.185561	0.475821	-0.3076	0.229729	0.261292	0.311053	0.293565	0.252779
ENSBTAT00000031197	ENSBTAT00000031197	cyan	-0.0616182	0.814264	0.0837984	0.749154	0.160488	0.538345	-0.0161754	0.950868	-0.0171254	0.947986	0.444948	0.0735074	-0.143641	0.582318	0.178481	0.493104	0.290298	0.258343	-0.0842771	0.747765	-0.129379	0.62067	-0.028011	0.915015	-0.14323	0.58341	0.209765	0.419059	-0.111796	0.669247	-0.124396	0.634298	0.715961	0.00122766	-0.134775	0.606043	0.345259	0.17469	-0.103037	0.693934	-0.119794	0.646983	-0.135591	0.603844
ENSBTAT00000068741	ENSBTAT00000068741	turquoise	-0.604688	0.0101284	0.451883	0.0686081	0.742714	0.000637138	0.600941	0.0107333	0.299613	0.242675	0.19716	0.44816	-0.299616	0.242671	-0.080308	0.759306	0.261546	0.310566	-0.146253	0.575405	0.619401	0.00801025	0.350904	0.16728	-0.0251765	0.92359	-0.254166	0.324908	-0.310693	0.224836	-0.19399	0.455637	0.108155	0.679471	0.0435028	0.868329	-0.0711631	0.786078	0.0371667	0.887382	0.201679	0.437611	-0.227144	0.380626
ENSBTAT00000013713	ENSBTAT00000013713	turquoise	-0.21576	0.405577	0.387446	0.124404	0.487234	0.0472874	0.483058	0.0495052	-0.345658	0.174159	-0.0926656	0.723541	-0.243986	0.34531	-0.0291122	0.911686	-0.0951776	0.716334	0.338676	0.183604	0.450878	0.0693028	-0.00425664	0.987064	0.0820707	0.754174	-0.37962	0.13286	-0.328889	0.197408	0.115779	0.658126	0.187834	0.470336	0.075794	0.772491	0.139101	0.594419	-0.127481	0.625849	0.282721	0.271539	-0.151601	0.561355
ENSBTAT00000037245	ENSBTAT00000037245	midnightblue	0.0908968	0.728629	-0.0663496	0.800263	-0.0615407	0.814493	-0.0587795	0.82269	-0.0225244	0.93162	-0.042884	0.870187	-0.0721254	0.783249	-0.056768	0.828671	0.273728	0.287729	-0.0470219	0.857775	-0.0607641	0.816797	0.0141204	0.957104	-0.0642086	0.806591	0.490387	0.0456627	-0.0475043	0.85633	-0.0632764	0.809351	-0.0567118	0.828839	-0.0629858	0.810211	0.993454	1.50031e-15	-0.0351258	0.893532	-0.0514476	0.844535	-0.0706596	0.787559
ENSBTAT00000074264	ENSBTAT00000074264	black	-0.324172	0.204297	0.141607	0.587728	-0.0250609	0.923939	-0.0243495	0.926093	-0.0470815	0.857597	0.757213	0.00043189	-0.104331	0.690268	-0.0769034	0.769245	0.0646051	0.805419	-0.0457707	0.861525	-0.106008	0.685527	-0.0704795	0.788088	-0.114501	0.661687	-0.0117977	0.964156	-0.0593616	0.82096	-0.0904104	0.73003	-0.0966135	0.712224	-0.0898209	0.731729	-0.0918022	0.726023	-0.0791874	0.762573	-0.0904568	0.729896	0.533492	0.0274217
ENSBTAT00000012225	ENSBTAT00000012225	turquoise	-0.641535	0.00550549	0.52495	0.0304891	0.901497	7.76375e-07	0.353193	0.164336	0.567075	0.0176024	0.214187	0.409092	-0.138636	0.595665	-0.356704	0.159889	0.454559	0.0667838	0.147313	0.572606	0.494945	0.0433894	0.325266	0.202684	0.143721	0.582106	-0.159158	0.541761	-0.461546	0.0621881	-0.245842	0.341536	0.142319	0.585831	0.15589	0.550198	-0.166784	0.522305	0.0801721	0.759702	0.265895	0.302293	-0.336423	0.186724
ENSBTAT00000044164	ENSBTAT00000044164	red	-0.0593243	0.821071	0.233658	0.366738	-0.106229	0.684903	-0.0525164	0.841344	0.19999	0.441539	0.183645	0.480469	-0.206382	0.42677	0.175266	0.501052	0.292436	0.254692	0.339358	0.182668	-0.450123	0.0698283	0.100716	0.700524	0.0907668	0.729003	0.481716	0.0502345	-0.209982	0.418567	-0.259162	0.315157	-0.209533	0.419585	-0.423062	0.0906471	0.3228	0.206329	0.310637	0.224925	-0.0134435	0.959159	0.260928	0.311753
ENSBTAT00000014552	ENSBTAT00000014552	turquoise	-0.823662	4.83226e-05	0.754384	0.000466871	0.898745	9.46797e-07	0.560292	0.01932	0.641507	0.00550817	0.501027	0.0404899	-0.176454	0.498109	-0.302827	0.237412	0.527601	0.0295104	0.199346	0.443042	0.289445	0.259808	0.367304	0.14696	-0.182774	0.482588	-0.100016	0.702517	-0.314274	0.219256	-0.0516597	0.843902	0.187085	0.472139	0.0576478	0.826054	-0.169092	0.516481	-0.0931631	0.722112	0.24812	0.336938	-0.3755	0.137468
ENSBTAT00000021532	ENSBTAT00000021532	magenta	-0.742575	0.00063944	0.857529	1.08288e-05	0.653412	0.00444881	0.517824	0.0332439	0.385031	0.126972	0.652822	0.00449714	-0.247971	0.337237	-0.221902	0.392008	0.604106	0.0102205	0.209696	0.419215	0.166666	0.522605	0.623134	0.00753381	-0.154229	0.554506	0.112356	0.66768	-0.0117483	0.964306	-0.149633	0.566509	0.0191452	0.941861	-0.174715	0.50242	0.0589093	0.822304	-0.25103	0.331116	0.199221	0.443334	-0.239869	0.353764
ENSBTAT00000025161	ENSBTAT00000025161	turquoise	-0.450045	0.0698827	0.450731	0.0694047	0.78856	0.000169059	0.288361	0.261678	0.214069	0.409356	0.38374	0.12836	0.0313671	0.904873	-0.23031	0.373839	0.450011	0.0699067	0.288269	0.261837	0.138614	0.595723	0.0992267	0.704765	-0.150201	0.565017	-0.0602613	0.818289	-0.523501	0.0310345	-0.21057	0.417234	0.199486	0.442714	0.525603	0.0302455	-0.00357212	0.989144	0.0454848	0.862382	0.301243	0.239997	-0.331769	0.193277
ENSBTAT00000071300	ENSBTAT00000071300	turquoise	-0.173943	0.50434	0.315318	0.217646	0.544307	0.0238861	0.0506709	0.846856	0.282362	0.272174	-0.0793007	0.762243	-0.237718	0.358229	0.0932284	0.721924	0.341882	0.179226	0.485441	0.0482305	-0.0138663	0.957876	0.0825167	0.752878	0.118388	0.650877	0.097793	0.708854	-0.522768	0.0313132	-0.296724	0.24747	0.0669577	0.798467	0.387902	0.123923	0.177047	0.496643	0.155636	0.550856	0.301694	0.23926	-0.310862	0.224571
ENSBTAT00000080016	ENSBTAT00000080016	turquoise	0.0250447	0.923989	0.304189	0.235204	0.286211	0.26541	0.110879	0.671818	-0.263843	0.306181	0.528126	0.0293194	0.147315	0.572601	0.209629	0.419367	0.31956	0.211182	0.346268	0.173349	-0.0685451	0.793785	-0.0276707	0.916044	0.263758	0.306341	0.208179	0.422665	-0.473803	0.0546987	-0.135871	0.603092	-0.0267193	0.918921	-0.143762	0.581998	0.0107652	0.967291	0.221206	0.393533	0.0428911	0.870165	-0.200719	0.439841
ENSBTAT00000005445	ENSBTAT00000005445	midnightblue	0.351374	0.166672	-0.165121	0.526522	-0.169851	0.514574	-0.0981822	0.707743	-0.151218	0.562356	0.056351	0.829913	-0.0967513	0.71183	0.33252	0.19221	0.23826	0.3571	-0.0708783	0.786915	-0.261253	0.311127	-0.125769	0.630532	0.391545	0.120129	0.569824	0.0169414	-0.0981996	0.707694	-0.0718292	0.78412	-0.346467	0.173085	-0.05175	0.843632	0.621816	0.00769932	0.299062	0.243585	-0.0660393	0.801179	-0.31173	0.223211
ENSBTAT00000016717	ENSBTAT00000016717	turquoise	-0.706195	0.00153266	0.345596	0.174241	0.632975	0.00638569	0.540784	0.0249967	0.395732	0.115869	0.158183	0.544273	-0.194692	0.453976	-0.45227	0.0683422	0.0338831	0.89728	0.141011	0.589316	0.328294	0.198268	-0.138206	0.596818	-0.127011	0.627133	-0.391909	0.119754	-0.155821	0.550375	0.108427	0.678706	-0.0826803	0.752402	0.472992	0.0551722	-0.192058	0.460225	-0.00667377	0.979719	0.0931076	0.722271	-0.215215	0.406792
ENSBTAT00000081747	ENSBTAT00000081747	brown	-0.516426	0.0338061	0.275745	0.284048	0.404813	0.106998	0.0770048	0.768948	0.642467	0.00541587	0.462435	0.0616209	-0.228008	0.378767	-0.0369282	0.8881	0.0987554	0.706108	-0.153425	0.556598	0.246046	0.341124	-0.0105742	0.967871	-0.195773	0.451424	-0.254321	0.324602	-0.172268	0.508518	-0.0643686	0.806118	0.296479	0.247879	-0.217802	0.401038	-0.239655	0.354207	-0.213396	0.410864	0.196253	0.450293	0.140182	0.591529
ENSBTAT00000082129	ENSBTAT00000082129	darkturquoise	0.0289744	0.912102	-0.251827	0.329532	-0.410872	0.101354	-0.131176	0.615785	-0.275785	0.283974	-0.12213	0.640534	-0.0866868	0.740782	-0.061198	0.81551	-0.450918	0.0692752	-0.111066	0.671293	-0.0926985	0.723446	-0.135708	0.603529	-0.0886326	0.735158	-0.298871	0.243902	-0.0293007	0.911116	-0.0792899	0.762274	-0.0963019	0.713116	-0.0581095	0.824681	-0.108592	0.678241	-0.0811264	0.756922	-0.0862979	0.741908	0.999174	2.76977e-22
ENSBTAT00000000982	ENSBTAT00000000982	pink	0.27427	0.286737	-0.0525686	0.841188	0.144379	0.580361	-0.140249	0.59135	-0.0666558	0.799359	-0.125211	0.632061	0.459708	0.0633736	-0.15954	0.540781	0.0396604	0.879876	0.0334011	0.898734	-0.101723	0.697662	-0.156446	0.548758	-0.125972	0.629976	-0.040365	0.877757	-0.171484	0.510479	-0.137908	0.597616	-0.147008	0.573412	0.466412	0.0591291	0.214432	0.408543	-0.14787	0.571141	0.539309	0.0254734	-0.138645	0.595641
ENSBTAT00000072827	ENSBTAT00000072827	magenta	-0.479842	0.0512663	0.757665	0.000426505	0.338079	0.184428	0.386685	0.125209	-0.10603	0.685464	0.408758	0.103299	-0.234815	0.364301	-0.111734	0.669423	0.341173	0.180188	0.391419	0.120259	0.124017	0.635339	0.58101	0.0144501	-0.370477	0.143234	0.0497709	0.849547	0.0249456	0.924289	-0.0408776	0.876215	0.166657	0.522627	-0.358108	0.158133	0.0140516	0.957313	-0.0589027	0.822324	0.262137	0.309434	0.0348495	0.894365
ENSBTAT00000067688	ENSBTAT00000067688	grey60	-0.0689185	0.792685	0.0108392	0.967066	0.180912	0.487137	0.0849953	0.745682	0.463114	0.0611898	-0.0964595	0.712665	-0.0771743	0.768453	-0.119846	0.646839	0.0324598	0.901575	-0.06742	0.797103	-0.0988528	0.70583	-0.109258	0.676369	0.802547	0.000105704	-0.0727806	0.781325	-0.120242	0.645746	-0.104685	0.689264	-0.0901963	0.730647	-0.103925	0.691417	-0.115228	0.659662	-0.122416	0.639745	-0.100072	0.702357	-0.100737	0.700464
ENSBTAT00000004823	ENSBTAT00000004823	green	-0.13558	0.603873	0.280597	0.275311	0.0925474	0.723881	0.0606794	0.817048	0.290175	0.258554	0.16845	0.518098	-0.16347	0.530721	0.559534	0.0195198	-5.63747e-05	0.999829	0.590192	0.0126289	-0.185688	0.475514	-0.137077	0.599848	-0.182434	0.483417	0.0226319	0.931294	-0.164161	0.528962	0.0220117	0.933173	-0.150746	0.56359	-0.0166932	0.949297	-0.17487	0.502036	-0.156989	0.547354	-0.134597	0.606526	-0.166169	0.523864
ENSBTAT00000081820	ENSBTAT00000081820	red	-0.138098	0.597106	0.0721344	0.783223	0.0129392	0.96069	-0.1014	0.69858	-0.0607872	0.816728	-0.085468	0.744312	-0.127654	0.625375	-0.124737	0.633361	0.11238	0.667613	-0.100979	0.699776	0.583499	0.0139371	0.564598	0.0182153	-0.111026	0.671405	0.0358421	0.891373	0.226394	0.382244	0.303547	0.236242	-0.109455	0.675815	-0.115838	0.657963	-0.112122	0.668335	-0.11707	0.654536	-0.0993573	0.704392	-0.133474	0.609558
ENSBTAT00000075780	ENSBTAT00000075780	cyan	0.0832355	0.750788	-0.00498172	0.984861	0.00536989	0.983681	-0.0730827	0.780438	-0.151766	0.560923	-0.105007	0.688354	-0.156824	0.54778	-0.120825	0.644135	-0.105409	0.687218	-0.138479	0.596086	-0.0835739	0.749806	-0.0903903	0.730088	-0.131728	0.614287	-0.145598	0.577134	-0.102319	0.69597	-0.134171	0.607674	0.55275	0.0213806	-0.131889	0.61385	0.37916	0.133369	-0.12451	0.633985	0.442068	0.0756155	0.395143	0.116462
ENSBTAT00000016131	ENSBTAT00000016131	greenyellow	-0.102186	0.696349	0.317602	0.214149	0.224737	0.385829	0.0422684	0.872036	0.293776	0.252421	0.0760261	0.771811	0.241629	0.350136	-0.342088	0.178946	0.551442	0.0217549	0.00642697	0.980469	-0.0162094	0.950765	0.648073	0.00490136	0.333342	0.191046	0.366248	0.148215	0.0676934	0.796296	-0.019669	0.940273	-0.258213	0.316996	-0.17801	0.494265	-0.210525	0.417337	0.152812	0.558196	0.0741399	0.777337	-0.40723	0.10472
ENSBTAT00000012233	ENSBTAT00000012233	green	-0.239227	0.355094	0.441273	0.0762049	0.23883	0.355916	-0.00942162	0.971372	0.0169071	0.948649	0.559165	0.0196176	0.15694	0.54748	-0.151509	0.561596	0.337704	0.184945	0.653186	0.00446732	-0.176387	0.498274	-0.0533788	0.83877	-0.176271	0.498562	0.227108	0.380704	-0.175771	0.499801	0.0962565	0.713245	0.210991	0.416282	-0.166766	0.522352	0.138107	0.597083	-0.133397	0.609766	-0.110389	0.673194	-0.158753	0.542803
ENSBTAT00000049596	ENSBTAT00000049596	pink	0.0436801	0.867797	0.246317	0.340576	0.293064	0.253627	0.0260242	0.921024	0.0119075	0.963822	-0.0159309	0.95161	-0.0879991	0.736987	-0.074806	0.775384	-0.0495868	0.850098	-0.0645585	0.805556	0.016843	0.948843	-0.0411518	0.875391	-0.0548129	0.834494	-0.314576	0.218789	-0.0710239	0.786487	-0.068559	0.793744	0.487555	0.0471198	-0.0823461	0.753374	-0.0741581	0.777283	-0.0746105	0.775957	0.850377	1.52986e-05	-0.0602869	0.818213
ENSBTAT00000028327	ENSBTAT00000028327	blue	-0.698511	0.00181414	0.643958	0.00527498	0.781509	0.000211482	0.79661	0.000129581	0.451549	0.0688385	0.279902	0.276553	-0.212194	0.413569	-0.358317	0.157874	0.279814	0.27671	0.169407	0.51569	0.163065	0.531755	0.0137149	0.958335	0.121158	0.643214	-0.183272	0.481376	-0.366453	0.147971	-0.0924888	0.724049	0.0922432	0.724755	-0.0631197	0.809815	0.221793	0.392246	-0.0931975	0.722013	0.223158	0.389263	-0.190546	0.463832
ENSBTAT00000009881	ENSBTAT00000009881	magenta	-0.635691	0.00609493	0.727921	0.000924094	0.486175	0.0478424	0.36154	0.153899	0.398925	0.112693	0.393329	0.1183	-0.255305	0.322669	-0.175461	0.500569	0.43219	0.0831806	0.23823	0.357163	0.29153	0.256236	0.589596	0.0127414	-0.312171	0.222522	0.0681182	0.795044	0.0575989	0.826199	0.144577	0.579836	-0.0848472	0.746111	-0.265182	0.30364	-0.234538	0.364885	0.0365469	0.889249	0.273435	0.288266	-0.303301	0.236642
ENSBTAT00000052300	ENSBTAT00000052300	salmon	-0.435876	0.080296	0.602126	0.0105389	0.480148	0.0510965	-0.0131987	0.959902	0.637642	0.00589279	0.389635	0.122108	-0.199991	0.441538	-0.224188	0.387022	0.785531	0.000186317	0.24199	0.349394	-0.1684	0.518226	0.61942	0.00800774	-0.0326524	0.900993	0.492907	0.044395	-0.204846	0.430295	-0.0937653	0.720383	-0.0105773	0.967862	-0.0442014	0.866232	0.334205	0.189829	-0.188029	0.469867	0.296238	0.248282	-0.215716	0.405674
ENSBTAT00000019521	ENSBTAT00000019521	turquoise	-0.637121	0.00594625	0.603529	0.0103125	0.50859	0.0370927	0.28335	0.270428	0.348779	0.170044	0.320469	0.209813	-0.243303	0.346704	-0.0813642	0.75623	0.0624964	0.811661	0.622956	0.00755597	0.339807	0.182052	0.012486	0.962066	-0.288752	0.261004	-0.253204	0.326805	-0.352872	0.164747	0.185383	0.476252	-0.248833	0.335506	-0.000388379	0.99882	-0.149497	0.566864	-0.188624	0.468435	0.207164	0.42498	0.0546146	0.835085
ENSBTAT00000011477	ENSBTAT00000011477	turquoise	-0.53165	0.028062	0.32875	0.197609	0.400147	0.111494	0.489435	0.0461486	0.460367	0.0629471	0.456872	0.0652359	-0.151644	0.561243	-0.130939	0.616428	0.178786	0.492354	-0.102566	0.695269	-0.116201	0.656952	-0.0871876	0.739333	-0.156678	0.548159	-0.110873	0.671835	-0.127173	0.626689	0.271505	0.291817	0.494988	0.0433684	-0.145562	0.577228	-0.158989	0.542197	-0.150743	0.5636	-0.139588	0.593115	-0.156436	0.548785
ENSBTAT00000012132	ENSBTAT00000012132	turquoise	-0.131862	0.613924	0.209415	0.419852	0.379468	0.133028	0.146719	0.574173	0.0912425	0.727634	-0.322667	0.206526	0.372906	0.140426	-0.358411	0.157757	0.232694	0.368775	0.264445	0.305038	0.210582	0.417207	0.392881	0.118758	-0.234789	0.364356	-0.0529468	0.840059	-0.303242	0.236738	-0.0489295	0.852064	0.0401559	0.878385	0.256574	0.320185	-0.229989	0.374524	0.172557	0.507794	0.156309	0.549113	-0.16974	0.514853
ENSBTAT00000081983	ENSBTAT00000081983	turquoise	-0.0955996	0.715125	0.288932	0.260693	-0.242417	0.348518	-0.0983164	0.70736	-0.161004	0.537022	-0.125376	0.631609	-0.153657	0.555994	-0.162011	0.534446	0.114208	0.662504	0.524767	0.0305575	-0.178313	0.493518	0.431617	0.0836359	-0.190216	0.464621	0.253598	0.326026	0.391182	0.120504	-0.172387	0.508221	-0.179671	0.490179	-0.156634	0.548273	0.290833	0.257427	-0.143611	0.582397	-0.101733	0.697635	0.239413	0.354708
ENSBTAT00000005672	ENSBTAT00000005672	turquoise	-0.56754	0.0174893	0.661092	0.00385771	0.940617	1.95876e-08	0.335904	0.187447	0.545651	0.0234729	0.382783	0.129396	0.0221569	0.932733	-0.297263	0.246571	0.647863	0.00491993	0.279534	0.277211	0.2681	0.298149	0.377253	0.135495	0.0528354	0.840392	0.0378987	0.885178	-0.569833	0.0169394	-0.288612	0.261245	0.123543	0.636643	0.160305	0.538815	0.0718824	0.783963	-0.0831812	0.750947	0.373609	0.139619	-0.37591	0.137005
ENSBTAT00000019896	ENSBTAT00000019896	royalblue	-0.00569055	0.982707	-0.162031	0.534395	-0.067392	0.797186	-0.119752	0.6471	-0.114693	0.661151	-0.0978333	0.708739	-0.0973454	0.710132	-0.0778235	0.766555	-0.200169	0.441122	-0.0822427	0.753674	0.478954	0.0517604	-0.10379	0.691798	-0.0676008	0.79657	-0.117124	0.654387	-0.0817036	0.755242	0.839277	2.52931e-05	-0.0705951	0.787748	-0.0780649	0.76585	-0.0738687	0.778132	-0.0846457	0.746695	-0.0919797	0.725513	-0.0880825	0.736747
ENSBTAT00000021383	ENSBTAT00000021383	turquoise	0.0406132	0.87701	0.127708	0.625229	0.0513104	0.844945	0.217359	0.40202	-0.166532	0.522943	0.378577	0.134016	0.268188	0.297986	0.103186	0.69351	-0.0654383	0.802955	-0.198241	0.445626	0.28764	0.262926	-0.18053	0.488072	-0.219472	0.397347	-0.0864779	0.741387	0.308915	0.22764	-0.216435	0.404073	-0.212385	0.413137	-0.251936	0.329315	0.284967	0.267586	-0.214119	0.409244	0.245995	0.341228	-0.239877	0.353749
ENSBTAT00000024326	ENSBTAT00000024326	turquoise	-0.628308	0.00691114	0.619397	0.00801083	0.87917	3.36048e-06	0.522925	0.0312533	0.416528	0.0962788	0.205696	0.428343	-0.0964917	0.712573	-0.22959	0.375377	0.233155	0.367801	0.294233	0.25165	0.345925	0.173804	0.211791	0.414477	-0.013824	0.958004	-0.433471	0.0821698	-0.320919	0.209137	-0.119041	0.649069	0.317093	0.214925	0.279057	0.278066	-0.392038	0.119622	-0.247181	0.338829	0.264774	0.304413	-0.355703	0.161148
ENSBTAT00000073708	ENSBTAT00000073708	darkgrey	0.465227	0.0598637	-0.199471	0.442751	-0.21456	0.408257	-0.210213	0.418044	-0.145667	0.576952	-0.0835782	0.749793	0.672687	0.0030874	-0.123216	0.637542	0.0679036	0.795677	-0.268802	0.296838	-0.279988	0.276398	0.149277	0.567441	0.258675	0.316101	0.0868689	0.740255	0.17849	0.493083	-0.216292	0.404392	0.316268	0.216187	-0.248257	0.336662	-0.14159	0.587771	-0.224729	0.385847	-0.0936878	0.720606	-0.0156203	0.952553
ENSBTAT00000013360	ENSBTAT00000013360	red	-0.219969	0.396251	0.107871	0.680272	0.39859	0.113023	-0.0952204	0.716211	0.334892	0.188862	0.32709	0.200016	0.253538	0.326146	-0.147586	0.571889	0.0154787	0.952982	-0.0896154	0.732322	0.713339	0.00130416	-0.132804	0.61137	-0.0963026	0.713113	-0.280181	0.276054	-0.14347	0.582772	-0.126235	0.629255	-0.102771	0.694688	-0.160998	0.537037	-0.140501	0.590676	-0.142037	0.586583	0.268943	0.296574	-0.156357	0.548988
ENSBTAT00000042694	ENSBTAT00000042694	magenta	-0.655253	0.00430087	0.883366	2.61075e-06	0.608066	0.00960665	0.700534	0.00173623	0.284925	0.267658	0.591	0.0124779	-0.213528	0.410568	-0.222274	0.391194	0.402537	0.109174	0.230214	0.374045	-0.0381521	0.884415	0.4008	0.110856	0.080123	0.759845	-0.0665882	0.799558	0.00548087	0.983344	-0.0966709	0.71206	-0.055921	0.831193	-0.222351	0.391026	-0.116408	0.656377	-0.209274	0.420173	0.335948	0.187386	-0.205032	0.429867
ENSBTAT00000084485	ENSBTAT00000084485	cyan	-0.0132454	0.95976	-0.00473453	0.985612	0.168288	0.518508	0.014332	0.956462	-0.0398966	0.879165	-0.0417618	0.873558	-0.0705666	0.787832	-0.0475033	0.856333	0.01987	0.939664	-0.0616895	0.814052	-0.0547665	0.834632	-0.0173903	0.947183	-0.0663804	0.800172	-0.163003	0.531912	-0.0601775	0.818538	-0.0630889	0.809906	0.995979	3.90493e-17	-0.0619539	0.813269	-0.0822302	0.753711	-0.0630609	0.809989	-0.0577929	0.825622	-0.0594549	0.820683
ENSBTAT00000006007	ENSBTAT00000006007	red	-0.163676	0.530197	0.0292132	0.91138	0.313991	0.219693	-0.061667	0.814119	0.155263	0.551823	-0.0657576	0.802012	0.0544665	0.835527	-0.183089	0.481822	-0.193067	0.457826	0.0118318	0.964052	0.898355	9.73297e-07	-0.133331	0.609944	0.0475731	0.856124	-0.400741	0.110914	-0.0620927	0.812857	0.129963	0.619082	-0.159061	0.542011	-0.111498	0.670083	-0.122835	0.638591	-0.133035	0.610745	0.200524	0.440296	-0.209223	0.42029
ENSBTAT00000063180	ENSBTAT00000063180	darkgreen	0.47369	0.0547645	-0.257689	0.318013	-0.315719	0.217028	-0.131905	0.613807	-0.186661	0.473161	-0.128414	0.6233	-0.081009	0.757264	0.998795	4.66909e-21	-0.225292	0.384626	-0.102096	0.696602	-0.0978102	0.708805	-0.100524	0.701071	-0.083465	0.750122	0.0488862	0.852193	-0.0601897	0.818502	-0.0688029	0.793025	-0.0720148	0.783574	-0.0828071	0.752033	-0.0632532	0.809419	-0.065635	0.802374	-0.096815	0.711648	-0.0744065	0.776555
ENSBTAT00000066122	ENSBTAT00000066122	turquoise	-0.610022	0.00931442	0.58146	0.0143562	0.525893	0.0301382	0.409707	0.102422	0.0130041	0.960493	0.16817	0.518806	-0.266801	0.300587	-0.386155	0.125773	0.010348	0.968558	0.307406	0.230039	0.633505	0.00632807	0.226882	0.381189	-0.250069	0.333032	-0.416188	0.0965788	0.189397	0.466582	-0.119306	0.648335	-0.0451776	0.863303	0.0658343	0.801785	-0.0984541	0.706967	-0.117054	0.654581	0.366492	0.147925	-0.14675	0.574091
ENSBTAT00000003828	ENSBTAT00000003828	magenta	-0.711394	0.00136336	0.884897	2.37534e-06	0.787736	0.000173613	0.789255	0.000165298	0.268217	0.297931	0.293754	0.252459	-0.319324	0.211537	-0.144968	0.578802	0.281115	0.274388	0.471586	0.0560008	0.144851	0.579111	0.276112	0.283381	-0.117882	0.65228	-0.247911	0.337359	-0.301746	0.239173	-0.0494348	0.850552	0.202025	0.436808	-0.0694855	0.791015	-0.046636	0.858931	-0.157916	0.544961	0.350615	0.167654	-0.208014	0.423041
ENSBTAT00000069847	ENSBTAT00000069847	turquoise	-0.482939	0.0495697	0.434703	0.0812059	0.310939	0.224451	0.454067	0.0671167	-0.179293	0.491109	0.17479	0.502234	-0.370202	0.143554	-0.370991	0.142637	0.0393733	0.880739	0.502717	0.0397111	0.101782	0.697494	0.00399477	0.98786	0.418618	0.094451	-0.148653	0.569082	-0.0679083	0.795663	0.0883183	0.736065	0.00704815	0.978582	-0.01602	0.95134	0.0731064	0.780369	-0.0568365	0.828468	-0.251843	0.329499	0.0268679	0.918472
ENSBTAT00000079655	ENSBTAT00000079655	pink	-0.197357	0.447698	0.288962	0.26064	0.429677	0.0851898	0.0078253	0.976221	0.198511	0.444995	0.112131	0.66831	-0.170338	0.513351	-0.180404	0.488381	0.0071898	0.978152	0.141921	0.58689	0.0295144	0.91047	-0.0995319	0.703895	0.0328818	0.900301	-0.328973	0.197286	-0.172415	0.50815	-0.098639	0.70644	-0.111065	0.671296	0.474459	0.0543176	-0.170778	0.512246	-0.103561	0.692447	0.787264	0.00017627	-0.0532583	0.83913
ENSBTAT00000004181	ENSBTAT00000004181	pink	-0.271269	0.292255	0.418053	0.0949429	0.478833	0.0518279	0.0580751	0.824783	0.115751	0.658205	0.251874	0.329438	-0.212116	0.413744	-0.148981	0.568218	0.102896	0.694333	0.2147	0.407944	-0.0164544	0.950022	0.0177967	0.94595	-0.134171	0.607676	-0.294587	0.251053	-0.130982	0.616312	-0.163247	0.53129	0.118624	0.650224	0.439712	0.0773719	-0.162249	0.533838	-0.131235	0.615625	0.766157	0.000335301	-0.0642042	0.806604
ENSBTAT00000075664	ENSBTAT00000075664	lightcyan	-0.202194	0.436416	0.370276	0.143467	0.00724468	0.977985	0.439933	0.0772063	-0.172078	0.508991	-0.0232018	0.929568	-0.152495	0.559021	-0.313427	0.220567	-0.0636834	0.808146	0.0737464	0.778491	-0.0520746	0.842663	0.1552	0.551986	-0.0287448	0.912796	-0.122369	0.639874	0.673765	0.00302268	-0.265709	0.302645	-0.159334	0.541311	-0.088242	0.736286	0.197384	0.447635	-0.112659	0.666832	0.257264	0.31884	-0.113093	0.66562
ENSBTAT00000024509	ENSBTAT00000024509	magenta	-0.719308	0.00113547	0.837496	2.73229e-05	0.808705	8.49587e-05	0.654297	0.00437718	0.554209	0.0209693	0.262802	0.308163	-0.163402	0.530894	-0.250942	0.331292	0.431559	0.0836826	0.343482	0.177067	0.135074	0.605238	0.446261	0.0725605	-0.144129	0.581023	-0.161294	0.53628	-0.111988	0.668711	-0.187928	0.470109	0.312024	0.222751	-0.0520009	0.842883	-0.133955	0.608259	-0.257633	0.318122	0.255387	0.322509	-0.378973	0.133577
ENSBTAT00000031816	ENSBTAT00000031816	cyan	-0.137265	0.599341	0.236129	0.361545	0.416675	0.0961495	0.0264798	0.919646	0.153041	0.557598	-0.0325703	0.901241	0.0394499	0.880509	-0.31171	0.223242	0.495803	0.0429711	0.0600527	0.818908	0.0397207	0.879694	0.389535	0.122213	-0.186261	0.474128	0.214115	0.409253	0.0112223	0.965903	-0.163051	0.531789	0.644236	0.00524906	0.150307	0.564741	0.152294	0.559546	0.136168	0.602291	0.163277	0.531214	-0.531326	0.0281759
ENSBTAT00000076614	ENSBTAT00000076614	turquoise	-0.725514	0.000979581	0.449886	0.0699936	0.573203	0.0161557	0.342387	0.178543	0.429988	0.0849396	0.196773	0.449071	-0.316505	0.215824	-0.129977	0.619043	0.193879	0.4559	0.34125	0.180083	0.562466	0.0187558	0.168145	0.518868	-0.456612	0.0654084	-0.149764	0.566163	-0.137546	0.598587	-0.151911	0.560544	-0.15312	0.557392	0.203104	0.434311	-0.0183636	0.944231	0.0933385	0.721608	0.0330159	0.899896	-0.187771	0.470488
ENSBTAT00000036177	ENSBTAT00000036177	brown	-0.381347	0.130961	0.353976	0.163337	0.551718	0.0216755	0.145012	0.578686	0.634049	0.00626939	0.340346	0.181315	-0.0832073	0.750871	0.00112963	0.996567	0.687376	0.00229616	0.0393347	0.880856	0.0097598	0.970345	0.302678	0.237654	-0.157587	0.545811	0.462776	0.0614045	-0.653199	0.00446618	-0.0970048	0.711106	-0.162177	0.534021	0.0467375	0.858627	0.383751	0.128349	0.210466	0.41747	0.220853	0.394308	-0.194991	0.453271
ENSBTAT00000021492	ENSBTAT00000021492	black	-0.105766	0.686209	0.277096	0.281599	0.248418	0.33634	-0.0994097	0.704243	-0.0316088	0.904144	0.584982	0.0136385	-0.201086	0.438989	0.0125045	0.96201	0.169724	0.514893	-0.115783	0.658116	0.306765	0.231061	0.0704628	0.788138	0.33964	0.18228	-0.0314859	0.904515	0.0183989	0.944124	-0.00582141	0.982309	-0.179656	0.490217	-0.21147	0.415201	-0.142472	0.585425	0.030296	0.908109	0.485636	0.0481269	-0.197189	0.448093
ENSBTAT00000073785	ENSBTAT00000073785	turquoise	-0.123193	0.637605	0.0454563	0.862468	0.204518	0.43105	0.251569	0.330043	-0.0471787	0.857306	0.132114	0.613241	-0.183804	0.480082	-0.194218	0.455097	0.385348	0.126634	-0.141316	0.588502	-0.0772729	0.768164	0.116599	0.655846	0.450481	0.0695787	0.365795	0.148755	-0.109426	0.675896	-0.195179	0.452825	-0.185635	0.475641	0.249883	0.333404	0.654826	0.00433485	0.0627159	0.81101	-0.185331	0.476378	-0.202802	0.435009
ENSBTAT00000081620	ENSBTAT00000081620	green	-0.2159	0.405263	0.478817	0.0518369	0.172927	0.506873	0.0443542	0.865774	0.0033998	0.989668	-0.0216233	0.93435	-0.0517276	0.843699	-0.0673067	0.797438	0.0257707	0.921791	0.989168	6.47492e-14	-0.0681843	0.794849	-0.00738339	0.977563	-0.0712806	0.785732	-0.0397055	0.87974	-0.082795	0.752069	-0.0614106	0.814879	-0.0662603	0.800526	-0.0743787	0.776637	-0.0615389	0.814499	-0.0468718	0.858225	0.00267405	0.991873	-0.0502151	0.848219
ENSBTAT00000026154	ENSBTAT00000026154	turquoise	-0.494364	0.0436743	0.496618	0.0425765	0.658557	0.0040453	0.425106	0.0889349	0.544306	0.0238865	-0.0448909	0.864163	-0.123684	0.636255	-0.353486	0.163962	0.120624	0.644689	0.411684	0.100613	0.127381	0.62612	-0.0825302	0.752838	0.147416	0.572335	-0.258416	0.316602	-0.347336	0.171938	0.152062	0.560151	-0.126102	0.629619	0.23172	0.37084	0.0292135	0.91138	-0.251647	0.329888	0.342497	0.178394	-0.268074	0.298199
ENSBTAT00000028333	ENSBTAT00000028333	green	-0.335417	0.188127	0.436882	0.0795218	0.327409	0.199552	0.239362	0.354814	0.0355331	0.892304	0.124323	0.634498	-0.0916642	0.72642	-0.303493	0.23633	0.103824	0.691703	0.754511	0.000465261	-0.0262215	0.920428	-0.137803	0.597898	0.333282	0.19113	-0.0536175	0.838058	-0.170425	0.513132	-0.0781059	0.76573	0.226064	0.382956	-0.239591	0.35434	-0.016265	0.950597	0.0953807	0.715752	-0.213197	0.411312	-0.121525	0.6422
ENSBTAT00000043151	ENSBTAT00000043151	greenyellow	0.000891206	0.997291	0.201465	0.438108	0.199625	0.442392	-0.0196371	0.94037	0.0393983	0.880664	-0.0416182	0.873989	-0.0806158	0.758409	-0.116533	0.656029	0.458198	0.0643601	-0.0577868	0.825641	-0.0962191	0.713352	0.696385	0.0018991	0.576289	0.0154636	0.240796	0.351851	-0.127125	0.626821	-0.11785	0.652369	0.260441	0.312689	-0.0884983	0.735546	-0.0978186	0.708781	-0.101042	0.699597	-0.0732441	0.779964	-0.104342	0.690236
ENSBTAT00000081033	ENSBTAT00000081033	green	-0.266097	0.301912	0.543399	0.0241687	0.230254	0.37396	-0.0239611	0.927269	-0.0425712	0.871126	-0.0780929	0.765768	-0.150146	0.565162	-0.16332	0.531103	0.0859677	0.742864	0.818213	5.96987e-05	0.300236	0.24165	0.362288	0.152985	-0.0325735	0.901231	-0.0860946	0.742496	0.00296974	0.990975	-0.0859734	0.742847	-0.149737	0.566235	-0.163663	0.530231	-0.0674336	0.797063	-0.134822	0.605917	0.179314	0.491057	0.00879604	0.973272
ENSBTAT00000052047	ENSBTAT00000052047	pink	-0.343093	0.17759	0.533754	0.0273315	0.329399	0.196672	0.398985	0.112634	0.19315	0.457629	0.407767	0.104218	-0.284022	0.269245	-0.137971	0.597447	0.364805	0.149942	-0.103056	0.69388	-0.191539	0.461462	0.281709	0.273333	-0.181963	0.484567	0.145711	0.576837	0.117178	0.654236	0.214889	0.407521	-0.0798654	0.760596	-0.00302776	0.990798	0.0104354	0.968293	0.125425	0.631476	0.606931	0.00977945	-0.344225	0.17607
ENSBTAT00000066680	ENSBTAT00000066680	magenta	-0.556553	0.0203213	0.697442	0.00185648	0.340557	0.181027	0.673337	0.00304822	0.221282	0.393366	0.19067	0.463535	-0.122285	0.640105	-0.214261	0.408924	0.281848	0.273085	0.417544	0.0953871	-0.193182	0.457554	0.340082	0.181676	-0.311436	0.223671	0.0676854	0.79632	-0.0284316	0.913743	0.0883351	0.736017	-0.155181	0.552036	-0.176552	0.497867	-0.182002	0.484471	0.255185	0.322905	0.150006	0.56553	-0.117779	0.652568
ENSBTAT00000078869	ENSBTAT00000078869	blue	-0.533392	0.0274563	0.523983	0.0308521	0.561737	0.0189437	0.684359	0.00244338	0.39553	0.116072	-0.0974657	0.709789	-0.207558	0.424082	-0.208127	0.422783	0.224098	0.387216	-0.00610318	0.981453	0.0418718	0.873227	0.421145	0.0922739	-0.198968	0.443924	-0.211693	0.414697	-0.194784	0.453759	-0.0919358	0.725639	0.352343	0.165425	-0.0377902	0.885504	-0.20844	0.42207	0.0709565	0.786685	0.274512	0.286294	-0.0762307	0.771212
ENSBTAT00000035645	ENSBTAT00000035645	turquoise	-0.613797	0.00877052	0.764134	0.000355395	0.790494	0.000158759	0.683779	0.00247256	0.311274	0.223925	0.401262	0.110407	-0.264134	0.305627	-0.199212	0.443355	0.445268	0.0732757	0.25932	0.314853	0.0240083	0.927126	0.200948	0.439309	-0.0847418	0.746417	-0.0505949	0.847083	-0.305076	0.233772	-0.126361	0.62891	0.471447	0.0560833	-0.106147	0.685135	0.189923	0.465321	-0.0573413	0.826966	0.345389	0.174516	-0.337591	0.185102
ENSBTAT00000000962	ENSBTAT00000000962	magenta	-0.361348	0.154133	0.399892	0.111744	0.356227	0.160489	0.250248	0.332675	0.474445	0.0543258	-0.170456	0.513054	-0.319443	0.211358	0.223567	0.388372	0.0466579	0.858866	0.14603	0.575992	0.318303	0.213084	0.425423	0.0886713	-0.175903	0.499472	-0.266756	0.30067	0.0836622	0.749549	-0.294519	0.251167	0.241702	0.349986	-0.162447	0.533332	-0.215694	0.405723	-0.321044	0.20895	0.115144	0.659896	-0.1161	0.657233
ENSBTAT00000036427	ENSBTAT00000036427	cyan	-0.0132454	0.95976	-0.00473453	0.985612	0.168288	0.518508	0.014332	0.956462	-0.0398966	0.879165	-0.0417618	0.873558	-0.0705666	0.787832	-0.0475033	0.856333	0.01987	0.939664	-0.0616895	0.814052	-0.0547665	0.834632	-0.0173903	0.947183	-0.0663804	0.800172	-0.163003	0.531912	-0.0601775	0.818538	-0.0630889	0.809906	0.995979	3.90493e-17	-0.0619539	0.813269	-0.0822302	0.753711	-0.0630609	0.809989	-0.0577929	0.825622	-0.0594549	0.820683
ENSBTAT00000044848	ENSBTAT00000044848	black	-0.369601	0.144256	0.433869	0.0818582	0.226141	0.382789	0.057978	0.825072	0.0995701	0.703786	0.870473	5.51304e-06	-0.162345	0.533592	-0.00819735	0.975091	0.613931	0.00875178	0.139594	0.5931	-0.175042	0.501609	0.287502	0.263165	-0.0867934	0.740474	0.494096	0.043806	-0.0709452	0.786718	-0.130593	0.617369	-0.00890587	0.972938	-0.141236	0.588716	0.358107	0.158135	-0.0718767	0.78398	-0.117923	0.652167	-0.0772491	0.768234
ENSBTAT00000081619	ENSBTAT00000081619	midnightblue	0.0379881	0.884908	0.0891106	0.733778	-0.0735447	0.779083	0.131296	0.615459	-0.0887327	0.734869	-0.102006	0.696859	-0.143252	0.583351	0.124011	0.635355	0.227288	0.380314	0.139837	0.59245	-0.125024	0.632576	0.133875	0.608475	-0.147062	0.573268	0.451192	0.0690852	-0.112553	0.667128	0.0021322	0.99352	-0.133203	0.610291	-0.13248	0.612249	0.9072	5.04868e-07	-0.10269	0.694917	-0.10912	0.676757	0.0170006	0.948365
ENSBTAT00000027263	ENSBTAT00000027263	pink	-0.29187	0.255656	0.322748	0.206406	0.401129	0.110536	-0.0500976	0.84857	0.621035	0.00779881	0.19318	0.457557	-0.15646	0.548723	-0.188774	0.468076	0.514718	0.0345027	-0.0180365	0.945223	0.0653831	0.803118	0.292188	0.255115	0.0249885	0.924159	0.316974	0.215107	-0.344895	0.175175	-0.149964	0.565639	-0.0475922	0.856067	-0.277558	0.280764	0.0598512	0.819506	0.476977	0.0528737	0.476114	0.0533652	-0.139474	0.593422
ENSBTAT00000029333	ENSBTAT00000029333	black	-0.256109	0.321094	0.563278	0.0185485	0.293468	0.252943	0.445021	0.0734542	0.243401	0.346505	0.602995	0.0103983	-0.00998887	0.969649	0.252645	0.327911	0.437465	0.0790756	0.280107	0.276187	-0.314842	0.218379	0.10807	0.679713	0.0645669	0.805532	0.328271	0.198301	-0.0358719	0.891283	-0.189559	0.466194	-0.0492958	0.850968	-0.374108	0.139049	0.150332	0.564676	-0.043289	0.86897	-0.0642032	0.806607	-0.407217	0.104732
ENSBTAT00000065213	ENSBTAT00000065213	turquoise	-0.184554	0.47826	0.261106	0.31141	0.486404	0.047722	0.182244	0.483881	0.200663	0.439973	0.296235	0.248286	0.11204	0.668566	-0.233102	0.367913	0.791266	0.0001548	-0.10398	0.69126	0.0349459	0.894075	0.400015	0.111623	-0.11364	0.664091	0.601843	0.010585	-0.320548	0.209694	-0.0153227	0.953455	0.150094	0.565298	0.0980013	0.70826	0.566061	0.0178513	0.261466	0.31072	0.0862578	0.742024	-0.590502	0.0125708
ENSBTAT00000001335	ENSBTAT00000001335	blue	-0.460004	0.0631821	0.715909	0.00122916	0.5694	0.0170421	0.623538	0.00748357	0.0467242	0.858667	0.22221	0.391335	0.113216	0.665277	-0.179677	0.490163	0.195866	0.451205	0.668388	0.00335687	-0.117885	0.652272	0.140632	0.590328	-0.191767	0.460919	-0.216096	0.404828	-0.20039	0.440607	-0.181382	0.485988	0.146509	0.574727	0.127059	0.627001	-0.176132	0.498905	-0.170637	0.512599	0.142547	0.585226	-0.179567	0.490435
ENSBTAT00000021604	ENSBTAT00000021604	turquoise	-0.362923	0.152214	0.535794	0.0266375	0.703944	0.0016111	0.324105	0.204395	0.0721122	0.783288	0.321484	0.208291	-0.0680189	0.795337	-0.297772	0.245724	0.507333	0.0376417	0.328392	0.198126	0.152212	0.559759	0.169651	0.515076	0.139825	0.592483	0.136959	0.600164	-0.606113	0.00990553	-0.154401	0.554059	-0.0480614	0.854662	0.145718	0.576818	0.330914	0.194497	0.215777	0.405538	0.44655	0.0723533	-0.221979	0.39184
ENSBTAT00000071407	ENSBTAT00000071407	lightcyan	0.196839	0.448916	-0.0106298	0.967702	-0.480486	0.0509101	-0.208682	0.42152	-0.0464004	0.859637	-0.197776	0.446714	-0.169019	0.516666	0.208729	0.421412	-0.139955	0.592134	0.0109358	0.966773	-0.199077	0.443671	0.237781	0.358096	-0.20255	0.435593	0.124994	0.632657	0.810671	7.9107e-05	0.051378	0.844743	-0.189313	0.466782	-0.1816	0.485454	-0.183055	0.481904	-0.0255536	0.922448	0.0572656	0.827191	-0.170177	0.513755
ENSBTAT00000069382	ENSBTAT00000069382	blue	-0.356809	0.159758	0.369481	0.144396	0.322488	0.206794	0.812988	7.26493e-05	-0.0388229	0.882396	-0.0615426	0.814488	-0.140012	0.591983	-0.122575	0.639308	-0.0020558	0.993752	-0.136193	0.602223	-0.0437069	0.867716	0.203832	0.432631	-0.138302	0.59656	-0.273208	0.288681	-0.116478	0.65618	-0.14228	0.585934	0.283983	0.269313	-0.128663	0.622623	-0.113373	0.664837	0.169394	0.515723	0.170927	0.511874	0.130867	0.616625
ENSBTAT00000046345	ENSBTAT00000046345	darkturquoise	0.0289744	0.912102	-0.251827	0.329532	-0.410872	0.101354	-0.131176	0.615785	-0.275785	0.283974	-0.12213	0.640534	-0.0866868	0.740782	-0.061198	0.81551	-0.450918	0.0692752	-0.111066	0.671293	-0.0926985	0.723446	-0.135708	0.603529	-0.0886326	0.735158	-0.298871	0.243902	-0.0293007	0.911116	-0.0792899	0.762274	-0.0963019	0.713116	-0.0581095	0.824681	-0.108592	0.678241	-0.0811264	0.756922	-0.0862979	0.741908	0.999174	2.76977e-22
ENSBTAT00000076850	ENSBTAT00000076850	cyan	0.0496562	0.84989	-0.0476568	0.855874	0.0925998	0.72373	-0.0275422	0.916432	-0.0465127	0.859301	-0.0614631	0.814724	-0.103633	0.692243	-0.0751992	0.774232	0.196877	0.448825	-0.0799887	0.760237	-0.0835978	0.749736	-0.00443322	0.986527	-0.0950781	0.716619	0.19537	0.452374	-0.07911	0.762799	-0.0918535	0.725876	0.751522	0.000504643	-0.090762	0.729017	0.592259	0.0122453	-0.0732031	0.780085	-0.0798304	0.760698	-0.0938602	0.720111
ENSBTAT00000068915	ENSBTAT00000068915	magenta	-0.60288	0.0104168	0.660734	0.00388381	0.44157	0.0759845	0.233103	0.367911	0.456154	0.0657131	0.733675	0.00080192	-0.216027	0.404982	-0.136026	0.602674	0.551921	0.0216172	0.355431	0.161491	-0.268292	0.29779	0.340896	0.180565	-0.00532939	0.983804	0.216922	0.402991	-0.132252	0.612865	0.147723	0.571527	0.137956	0.597487	-0.074373	0.776653	-0.105616	0.686634	-0.329093	0.197113	-0.0915017	0.726888	-0.147167	0.572992
ENSBTAT00000024514	ENSBTAT00000024514	brown	-0.672659	0.00308911	0.635482	0.0061169	0.561275	0.0190634	0.477048	0.0528333	0.727052	0.000943816	0.58627	0.0133833	-0.280217	0.275989	-0.0181233	0.94496	0.474193	0.0544717	0.17038	0.513245	-0.122212	0.640307	0.20531	0.429227	-0.0470849	0.857587	0.122864	0.638511	-0.101252	0.699	0.0945051	0.718261	0.0670347	0.79824	-0.119774	0.647038	-0.102531	0.695369	-0.185893	0.475017	-0.0225465	0.931553	-0.393694	0.117929
ENSBTAT00000031814	ENSBTAT00000031814	magenta	-0.185758	0.475343	0.407913	0.104083	0.149379	0.567175	-0.0062208	0.981096	-0.00601408	0.981724	0.21072	0.416895	0.101288	0.698897	-0.183774	0.480155	0.525424	0.0303123	0.460336	0.0629668	-0.0366466	0.888949	0.471661	0.0559561	-0.198468	0.445094	0.496013	0.0428693	-0.231707	0.370867	-0.278937	0.278281	-0.251268	0.330642	-0.264835	0.304297	0.176158	0.49884	0.533128	0.0275473	0.10274	0.694775	0.0303234	0.908026
ENSBTAT00000006572	ENSBTAT00000006572	red	-0.403613	0.108142	0.29673	0.247459	-0.00400281	0.987835	0.0655209	0.802711	0.457598	0.0647552	0.398662	0.112952	-0.0498427	0.849332	-0.0883181	0.736066	0.526973	0.02974	0.169031	0.516637	-0.457755	0.0646516	0.461314	0.0623368	-0.2856	0.266477	0.524712	0.0305782	-0.0315796	0.904232	0.032078	0.902727	-0.201684	0.4376	-0.0900339	0.731115	-0.127409	0.626046	0.208522	0.421883	-0.340271	0.181417	0.10594	0.685718
ENSBTAT00000068688	ENSBTAT00000068688	turquoise	-0.0386831	0.882816	0.160118	0.539294	0.326976	0.200182	0.170668	0.512522	-0.126491	0.628556	0.124028	0.63531	-0.295246	0.249944	0.0876465	0.738007	0.132861	0.611217	-0.0243084	0.926217	0.231176	0.371996	-0.162308	0.533686	-0.0182451	0.94459	0.0533846	0.838753	-0.260944	0.311721	0.0490467	0.851713	0.427053	0.0873258	-0.143741	0.582052	0.622833	0.00757139	0.0343314	0.895928	0.325654	0.202116	-0.275382	0.284709
ENSBTAT00000044112	ENSBTAT00000044112	midnightblue	0.114419	0.661917	-0.116103	0.657225	-0.118916	0.649414	0.00510656	0.984481	-0.263806	0.306251	0.382751	0.12943	-0.049023	0.851784	0.0633919	0.809009	0.339287	0.182765	-0.16679	0.522291	-0.296993	0.247021	-0.135919	0.60296	-0.0155844	0.952661	0.583346	0.0139682	-0.0813271	0.756338	-0.07528	0.773996	-0.00263466	0.991993	-0.0308122	0.906549	0.666161	0.00350375	0.422238	0.0913437	-0.1627	0.532686	-0.12816	0.623994
ENSBTAT00000014402	ENSBTAT00000014402	greenyellow	-0.260979	0.311655	0.385411	0.126566	0.170681	0.512489	0.334518	0.189388	-0.0796926	0.7611	0.170245	0.513585	-0.285912	0.265933	0.111348	0.670503	0.491223	0.0452393	0.211786	0.414487	0.000962673	0.997074	0.599615	0.0109541	0.137335	0.599153	0.452168	0.068412	-0.0479439	0.855014	-0.328567	0.197872	-0.303494	0.236328	-0.0998504	0.702988	0.260218	0.313119	0.314059	0.219588	-0.223083	0.389426	-0.149412	0.567088
ENSBTAT00000053025	ENSBTAT00000053025	turquoise	-0.502085	0.0400011	0.473445	0.0549074	0.593435	0.0120312	0.373563	0.139673	0.42557	0.0885491	0.350626	0.167639	-0.221521	0.392842	-0.194508	0.454412	0.494178	0.0437657	-0.124219	0.634784	0.287336	0.263454	0.313946	0.219762	-0.187402	0.471375	0.143302	0.583218	-0.174716	0.502418	-0.199479	0.44273	0.324015	0.204528	-0.21087	0.416557	0.555155	0.0207058	-0.177409	0.495749	0.238608	0.356377	-0.221585	0.392703
ENSBTAT00000023672	ENSBTAT00000023672	lightcyan	-0.317097	0.214919	0.2485	0.336175	-0.046958	0.857967	0.261719	0.310234	-0.0946075	0.717968	-0.037029	0.887797	-0.482145	0.0500005	-0.0680741	0.795174	-0.221693	0.392465	0.0031091	0.990551	0.395451	0.116152	0.164334	0.528523	-0.16755	0.52037	-0.241729	0.349932	0.667678	0.00340312	-0.235693	0.362459	-0.231239	0.371862	-0.16786	0.519587	0.119475	0.647867	-0.0814435	0.755999	0.143828	0.581822	0.0347514	0.894661
ENSBTAT00000038151	ENSBTAT00000038151	turquoise	-0.366851	0.147498	0.365507	0.1491	0.815526	6.60912e-05	0.248509	0.336157	0.286711	0.264539	0.259987	0.313563	-0.0107811	0.967243	-0.24113	0.351164	0.399985	0.111653	0.106795	0.683306	0.513151	0.0351515	0.032112	0.902624	0.0604275	0.817796	-0.064336	0.806214	-0.432378	0.0830321	-0.0737785	0.778397	0.230236	0.373999	0.23222	0.369779	0.290807	0.257471	-0.113016	0.665834	0.304184	0.235211	-0.570597	0.0167592
ENSBTAT00000004068	ENSBTAT00000004068	magenta	-0.670516	0.00322117	0.767059	0.000326648	0.548566	0.0225955	0.346732	0.172736	0.488138	0.046817	0.580899	0.0144732	-0.309847	0.226168	-0.227728	0.379369	0.462805	0.0613857	0.135413	0.604323	0.2609	0.311806	0.440738	0.0766037	-0.171136	0.511349	0.0738814	0.778095	-0.0264895	0.919617	-0.118566	0.650384	-0.0387107	0.882733	-0.439062	0.0778624	0.10856	0.678333	-0.0864438	0.741486	0.437518	0.0790354	-0.0943418	0.71873
ENSBTAT00000056338	ENSBTAT00000056338	lightgreen	-0.0554652	0.83255	-0.245887	0.341446	0.123361	0.637144	-0.0807167	0.758115	-0.0309982	0.905987	-0.0665536	0.79966	-0.0666831	0.799278	-0.0718472	0.784067	-0.0178639	0.945746	-0.083333	0.750506	-0.0737529	0.778472	-0.117988	0.651987	-0.0691106	0.792119	-0.133691	0.608972	-0.0774372	0.767684	-0.0598769	0.81943	-0.0544696	0.835517	0.998509	2.31361e-20	-0.0917424	0.726195	-0.0745636	0.776094	-0.0841198	0.748221	-0.0663485	0.800266
ENSBTAT00000061058	ENSBTAT00000061058	midnightblue	-0.218836	0.39875	0.13415	0.60773	-0.0158754	0.951779	0.105379	0.687303	0.247059	0.339076	0.469624	0.0571721	-0.104729	0.689141	-0.267829	0.298657	0.407788	0.104199	-0.313601	0.220298	-0.277502	0.280865	0.109625	0.675339	-0.161571	0.535571	0.478194	0.0521862	0.337281	0.185532	0.232628	0.368915	-0.259611	0.31429	0.0283989	0.913842	0.434852	0.0810903	0.0185265	0.943737	0.0693065	0.791542	-0.283026	0.271
ENSBTAT00000072776	ENSBTAT00000072776	turquoise	-0.129943	0.619135	0.320537	0.20971	0.602305	0.0105098	0.171683	0.50998	0.244591	0.344079	0.360092	0.155677	0.46497	0.0600241	-0.226676	0.381634	0.620599	0.00785484	0.155023	0.552444	-0.0738006	0.778332	0.179738	0.490016	0.132968	0.610926	0.267969	0.298395	-0.5934	0.0120374	-0.091842	0.725909	0.297849	0.245596	0.0828537	0.751898	0.255031	0.323207	-0.204075	0.43207	0.00386801	0.988245	-0.376775	0.136031
ENSBTAT00000003826	ENSBTAT00000003826	turquoise	-0.541263	0.0248434	0.515742	0.0340837	0.859184	9.97019e-06	0.380327	0.13208	0.462113	0.0618259	0.172992	0.50671	0.000406216	0.998765	-0.457806	0.0646183	0.448726	0.0708079	0.275065	0.285285	0.22784	0.379127	0.201957	0.436967	0.276632	0.282439	-0.139445	0.593498	-0.389152	0.122612	-0.440627	0.0766864	0.359033	0.156985	0.156054	0.549772	-0.0760433	0.771761	0.0518756	0.843257	0.165249	0.526196	-0.34431	0.175957
ENSBTAT00000082844	ENSBTAT00000082844	turquoise	0.38128	0.131035	-0.205742	0.428237	-0.254501	0.324249	-0.337463	0.185279	-0.227931	0.378933	0.239214	0.355121	0.0711369	0.786155	0.397829	0.113776	0.22194	0.391925	-0.118568	0.650378	-0.382209	0.13002	0.031518	0.904418	-0.039826	0.879377	0.473575	0.0548312	-0.351946	0.165935	0.523332	0.0310988	-0.0752972	0.773945	0.104272	0.690435	0.235599	0.362654	-0.103029	0.693956	-0.0612085	0.815479	0.00794041	0.975871
ENSBTAT00000068760	ENSBTAT00000068760	red	-0.148043	0.570684	0.035881	0.891256	-0.0116473	0.964612	-0.175182	0.501261	0.176364	0.498331	-0.0314085	0.904748	-0.358962	0.157072	-0.265437	0.303158	0.0391888	0.881295	0.309562	0.226617	-0.436471	0.0798379	-0.213183	0.411344	0.171969	0.509265	0.1029	0.69432	-0.120694	0.644494	-0.0467699	0.85853	-0.104597	0.689514	0.352925	0.164679	0.318502	0.212782	-0.000596691	0.998187	0.130778	0.616867	0.31267	0.221744
ENSBTAT00000004602	ENSBTAT00000004602	magenta	-0.113468	0.664572	0.460146	0.0630899	0.128095	0.624173	0.441792	0.0758194	-0.168535	0.517886	-0.0511048	0.84556	-0.335944	0.187391	0.356268	0.160437	-0.131873	0.613893	0.233904	0.366219	-0.0578465	0.825463	0.156	0.549913	-0.273537	0.288079	-0.242712	0.347913	-0.0227933	0.930805	-0.0867828	0.740504	0.320852	0.209238	-0.394788	0.11682	-0.148983	0.568213	0.0810733	0.757077	0.426908	0.0874442	0.0915145	0.726851
ENSBTAT00000026056	ENSBTAT00000026056	turquoise	-0.347961	0.171116	0.544722	0.0237581	0.688205	0.00225702	0.278596	0.278894	0.129554	0.620194	0.269212	0.296072	0.0269644	0.91818	-0.208908	0.421006	0.520548	0.0321691	-0.00722564	0.978043	0.480461	0.0509234	0.66434	0.00362774	0.0712336	0.78587	-0.00557044	0.983072	-0.317899	0.213697	-0.127645	0.625401	0.0955664	0.71522	-0.0206734	0.937228	-0.042881	0.870196	-0.133536	0.60939	0.389272	0.122487	-0.298076	0.245219
ENSBTAT00000071543	ENSBTAT00000071543	pink	-0.0180606	0.94515	0.306776	0.231044	0.234033	0.365948	0.0852702	0.744885	-0.310976	0.224393	-0.00580028	0.982373	-0.0075743	0.976983	-0.182949	0.482161	-0.129056	0.62155	0.136856	0.600441	0.426092	0.088117	0.0522894	0.842022	0.049859	0.849284	-0.339848	0.181995	-0.0185982	0.94352	-0.385257	0.12673	-0.00399461	0.98786	-0.244485	0.344293	0.142461	0.585453	-0.031512	0.904436	0.687788	0.00227661	0.186553	0.473422
ENSBTAT00000063087	ENSBTAT00000063087	turquoise	0.213095	0.411541	-0.235516	0.362829	-0.464408	0.0603754	-0.180223	0.488825	-0.266352	0.301432	-0.171427	0.510622	-0.144644	0.579659	-0.126796	0.627721	-0.207257	0.424768	-0.172253	0.508556	-0.17027	0.513522	-0.114947	0.660444	-0.164715	0.527552	0.0954569	0.715534	0.644415	0.00523237	0.489793	0.0459657	0.320001	0.210516	-0.135179	0.604956	0.212654	0.412531	-0.145514	0.577356	-0.150579	0.564029	-0.132838	0.611279
ENSBTAT00000085179	ENSBTAT00000085179	brown	-0.446151	0.0726398	0.202809	0.434994	0.380683	0.131689	-0.0348822	0.894267	0.927483	8.43384e-08	0.0844069	0.747388	-0.186727	0.473002	-0.304381	0.234892	0.294894	0.250537	-0.00529854	0.983898	0.0386764	0.882837	0.0268114	0.918643	-0.0552784	0.833107	0.07592	0.772122	-0.0973185	0.710209	0.0679499	0.79554	0.123134	0.637768	-0.0509149	0.846127	-0.0188875	0.942642	0.00785476	0.976131	0.154607	0.553525	-0.221012	0.393959
ENSBTAT00000068172	ENSBTAT00000068172	brown	-0.217372	0.401991	-0.184869	0.477496	0.351607	0.166372	-0.168432	0.518145	0.467666	0.0583594	-0.045461	0.862454	-0.00741517	0.977467	0.0214071	0.935005	-0.0599332	0.819263	-0.0585394	0.823403	0.465988	0.0593913	-0.212835	0.412125	-0.150117	0.565237	-0.302786	0.237479	-0.181518	0.485653	-0.165845	0.524686	0.0489687	0.851947	0.558629	0.0197606	-0.161793	0.535004	-0.192528	0.459107	-0.082471	0.75301	-0.194053	0.45549
ENSBTAT00000018634	ENSBTAT00000018634	cyan	-0.00380523	0.988436	-0.00908367	0.972398	0.132206	0.612991	-0.0617158	0.813974	0.148233	0.570185	-0.10497	0.688458	-0.135877	0.603075	-0.122357	0.639908	0.0146233	0.955578	-0.137133	0.599697	-0.103239	0.69336	-0.0822729	0.753586	-0.123824	0.635871	-0.116396	0.656409	0.0557498	0.831703	-0.0535053	0.838393	0.894466	1.275e-06	-0.130791	0.616831	-0.0543975	0.835732	0.115413	0.659146	0.215842	0.405394	-0.122271	0.640143
ENSBTAT00000017478	ENSBTAT00000017478	turquoise	-0.612305	0.00898233	0.61699	0.00833056	0.797814	0.000124405	0.486122	0.0478706	0.409029	0.103048	0.570887	0.0166911	-0.0129199	0.960749	-0.280974	0.274639	0.634407	0.00623102	0.0684789	0.79398	0.208208	0.4226	0.31304	0.221169	-0.119963	0.646515	0.144007	0.581348	-0.560867	0.0191695	-0.201124	0.438899	0.0784415	0.76475	-0.0688642	0.792845	0.108641	0.678105	0.252479	0.328238	0.318682	0.212509	-0.215122	0.406999
ENSBTAT00000008411	ENSBTAT00000008411	brown	-0.641285	0.00552966	0.606758	0.00980602	0.716902	0.00120116	0.260825	0.31195	0.8323	3.40496e-05	0.371881	0.141606	-0.168029	0.519161	-0.245086	0.343072	0.565797	0.0179165	0.271335	0.292132	-0.0471436	0.857411	0.355384	0.161551	0.129539	0.620236	0.0581566	0.824541	-0.181339	0.486092	-0.161028	0.536962	0.102779	0.694664	0.184634	0.478067	-0.169953	0.514317	-0.264743	0.304472	0.09349	0.721173	-0.404197	0.107583
ENSBTAT00000054072	ENSBTAT00000054072	red	-0.464903	0.0600659	0.250201	0.332768	0.567137	0.0175874	0.430719	0.0843528	0.181002	0.486917	0.163663	0.530229	0.0890964	0.733819	-0.191548	0.46144	-0.0912871	0.727505	0.212677	0.412481	0.69064	0.00214516	-0.18058	0.487948	0.174022	0.504144	-0.471704	0.0559307	-0.2049	0.430171	-0.179381	0.490892	-0.152094	0.560068	0.0928574	0.72299	-0.180788	0.487439	-0.190613	0.463671	-0.173306	0.505926	-0.207236	0.424816
ENSBTAT00000068362	ENSBTAT00000068362	turquoise	-0.8034	0.000102601	0.577108	0.0152839	0.789488	0.000164052	0.574132	0.015945	0.369069	0.144879	0.372255	0.141174	-0.391064	0.120625	-0.250988	0.331199	0.227594	0.379657	0.060316	0.818126	0.503275	0.0394567	0.17984	0.489764	-0.298118	0.245149	-0.345923	0.173806	-0.181865	0.484807	-0.216944	0.402941	0.337515	0.185207	0.112106	0.66838	-0.0891271	0.73373	0.0124716	0.96211	0.269087	0.296307	-0.163827	0.529812
ENSBTAT00000049681	ENSBTAT00000049681	brown	-0.554495	0.0208894	0.542826	0.0243484	0.734515	0.000785246	0.167848	0.519618	0.628118	0.00693328	0.414475	0.0980995	-0.017414	0.947111	-0.363071	0.152034	0.829938	3.75416e-05	0.133995	0.608149	0.234341	0.365299	0.597819	0.0112589	0.0432352	0.869132	0.365175	0.149498	-0.274861	0.285658	-0.0337417	0.897706	0.18342	0.481017	0.00882455	0.973185	0.0876332	0.738045	-0.0186203	0.943453	0.00230128	0.993006	-0.585384	0.0135585
ENSBTAT00000076166	ENSBTAT00000076166	turquoise	-0.0739522	0.777887	0.205191	0.429502	0.49437	0.0436712	0.0326147	0.901107	0.3577	0.158643	-0.0272053	0.917451	0.309823	0.226206	-0.207284	0.424706	0.571062	0.0166502	0.205959	0.427738	-0.213146	0.411427	0.337512	0.185211	0.20764	0.423894	0.245711	0.341803	-0.479896	0.051236	-0.23723	0.359244	0.503183	0.0394984	0.155595	0.550962	-0.0985139	0.706797	0.0952993	0.715985	-0.0812985	0.756421	-0.362054	0.153271
ENSBTAT00000075617	ENSBTAT00000075617	magenta	-0.20377	0.432774	0.308778	0.227858	0.237669	0.358331	0.351907	0.165985	0.223069	0.389459	0.119516	0.647753	0.146476	0.574814	0.188382	0.469018	0.469787	0.0570738	0.318919	0.21215	-0.263342	0.307134	0.369315	0.14459	-0.0679967	0.795402	0.401486	0.110191	-0.376468	0.136376	-0.365388	0.149242	-0.366321	0.148128	0.0853091	0.744772	0.0361865	0.890335	0.299401	0.243025	-0.257076	0.319207	-0.110338	0.673336
ENSBTAT00000068737	ENSBTAT00000068737	magenta	-0.372286	0.141139	0.491476	0.0451116	0.436874	0.0795282	0.531439	0.0281362	0.297267	0.246564	-0.228475	0.377765	-0.135002	0.605432	-0.265826	0.302423	0.300994	0.240405	0.11047	0.672967	-0.0530824	0.839655	0.500977	0.040513	-0.168554	0.517838	-0.0241425	0.92672	0.00350333	0.989353	-0.156882	0.547631	0.428289	0.086315	-0.0329752	0.900019	0.229235	0.376137	-0.249453	0.334263	0.163408	0.53088	-0.157472	0.546107
ENSBTAT00000005626	ENSBTAT00000005626	magenta	0.397259	0.114342	-0.609683	0.00936458	-0.555913	0.0204967	-0.323348	0.205515	-0.35105	0.167091	-0.42422	0.0896742	0.104466	0.689885	-0.215915	0.405231	-0.495095	0.043316	-0.140387	0.590981	-0.107599	0.681038	-0.616265	0.00842896	-0.0621652	0.812642	-0.0531769	0.839373	0.191577	0.461371	0.474073	0.0545414	0.0642952	0.806335	-0.00292323	0.991116	0.0544173	0.835673	0.395765	0.115836	-0.135502	0.604085	0.162293	0.533724
ENSBTAT00000071414	ENSBTAT00000071414	greenyellow	0.357681	0.158666	-0.287833	0.262592	-0.228826	0.377013	-0.214097	0.409292	-0.114778	0.660915	0.0238689	0.927548	-0.145684	0.576907	0.48527	0.0483211	-0.362983	0.152141	-0.0313474	0.904933	0.0107178	0.967435	-0.621803	0.00770105	0.311315	0.223861	-0.0892298	0.733434	-0.0311006	0.905678	0.417262	0.0956345	-0.0598788	0.819424	-0.13913	0.594341	0.0772211	0.768316	-0.170424	0.513135	-0.0364683	0.889486	-0.202553	0.435586
ENSBTAT00000026451	ENSBTAT00000026451	greenyellow	-0.514834	0.0344551	0.503068	0.0395509	0.412267	0.100085	0.119795	0.64698	0.347	0.172381	0.27275	0.289523	-0.0043186	0.986876	-0.414929	0.0976948	0.585201	0.0135949	0.124922	0.632854	0.174926	0.501896	0.69696	0.00187583	-0.403194	0.108543	0.234141	0.36572	0.0951828	0.716319	-0.411719	0.100582	0.0647538	0.804979	0.0122774	0.962699	0.151167	0.56249	-0.0138359	0.957968	0.153333	0.556837	-0.0703136	0.788577
ENSBTAT00000080091	ENSBTAT00000080091	turquoise	-0.54496	0.0236846	0.387925	0.123899	0.465194	0.0598841	0.200298	0.440822	0.086428	0.741531	0.259484	0.314536	-0.365341	0.149299	-0.240284	0.352908	-0.147406	0.572362	0.491225	0.0452382	0.285307	0.266989	-0.175395	0.500733	0.251866	0.329455	-0.56034	0.0193075	-0.0189638	0.942411	-0.258995	0.315481	0.354075	0.163212	0.151709	0.561073	-0.2753	0.284857	-0.354533	0.162628	-0.0798962	0.760506	0.0995401	0.703871
ENSBTAT00000012835	ENSBTAT00000012835	magenta	-0.566071	0.0178488	0.887683	1.99327e-06	0.555779	0.0205335	0.604694	0.0101274	0.222656	0.39036	0.170804	0.512182	-0.162853	0.532296	-0.253004	0.3272	0.301566	0.239469	0.689768	0.00218466	-0.110856	0.671882	0.365958	0.148561	-0.0595892	0.820284	-0.0817194	0.755196	-0.216664	0.403563	-0.0532437	0.839173	0.141721	0.587425	-0.26268	0.308396	0.00592579	0.981992	-0.200267	0.440893	0.270788	0.293144	-0.0286799	0.912993
ENSBTAT00000078906	ENSBTAT00000078906	lightgreen	-0.0410683	0.875642	-0.330951	0.194444	-0.0442967	0.865946	-0.127633	0.625432	-0.13727	0.599329	-0.110708	0.672298	-0.0969533	0.711253	-0.0918536	0.725875	-0.193428	0.45697	-0.122232	0.640252	-0.105988	0.685583	-0.164628	0.527774	-0.100009	0.702536	-0.243349	0.346611	-0.0846473	0.746691	-0.0876256	0.738067	-0.0891766	0.733588	0.920801	1.60147e-07	-0.12921	0.621131	-0.102223	0.696242	-0.113278	0.665102	0.328508	0.197959
ENSBTAT00000002466	ENSBTAT00000002466	turquoise	-0.732744	0.000820726	0.674906	0.00295534	0.826764	4.27067e-05	0.306252	0.231882	0.722823	0.00104484	0.359298	0.156657	-0.40711	0.104832	-0.200476	0.440408	0.601762	0.0105983	0.2791	0.277989	0.244341	0.344587	0.387244	0.124617	-0.125376	0.63161	0.0840187	0.748514	-0.276594	0.282507	-0.15912	0.541859	0.291136	0.256909	0.0463583	0.859764	0.0295399	0.910393	0.044367	0.865735	0.267791	0.298728	-0.450889	0.0692953
ENSBTAT00000020360	ENSBTAT00000020360	red	-0.440397	0.0768582	0.482751	0.0496716	0.414125	0.0984122	0.190917	0.462945	0.132638	0.61182	0.277299	0.281232	-0.221833	0.392158	-0.214761	0.407806	0.0944656	0.718374	0.212947	0.411874	0.680111	0.00266362	0.202393	0.435956	0.0382134	0.88423	-0.174086	0.503985	-0.114892	0.660596	0.365714	0.148853	-0.265957	0.302177	-0.309695	0.226407	-0.0167057	0.949259	-0.197405	0.447586	0.286718	0.264527	-0.143737	0.582065
ENSBTAT00000033859	ENSBTAT00000033859	red	-0.2363	0.361187	0.1134	0.664762	0.165781	0.524846	0.0626371	0.811244	0.159906	0.539841	-0.00772438	0.976527	-0.0425956	0.871053	-0.0462852	0.859983	-0.203546	0.433292	0.283642	0.269913	0.525791	0.0301759	-0.174075	0.504011	-0.067216	0.797705	-0.279278	0.277669	-0.0462571	0.860067	0.607307	0.00972194	-0.133369	0.609842	-0.104014	0.691165	-0.247552	0.338083	-0.249549	0.334072	-0.157048	0.547201	-0.252419	0.328358
ENSBTAT00000027471	ENSBTAT00000027471	lightgreen	-0.0594208	0.820784	-0.0908777	0.728684	0.192532	0.459097	0.286007	0.265767	-0.165101	0.526572	0.00594526	0.981933	0.196842	0.448908	-0.244994	0.343258	0.0205323	0.937656	-0.252341	0.328513	-0.208867	0.421098	-0.0368713	0.888272	-0.0120591	0.963362	-0.180155	0.488991	-0.249223	0.334725	-0.0957538	0.714684	0.040702	0.876743	0.706215	0.00153197	0.100471	0.70122	-0.254395	0.324457	0.0225124	0.931656	0.205951	0.427758
ENSBTAT00000086023	ENSBTAT00000086023	salmon	-0.312265	0.222375	0.31483	0.218396	0.440727	0.076612	0.223373	0.388796	0.372473	0.140923	0.170359	0.513297	0.0740581	0.777577	-0.0606825	0.817039	0.786337	0.000181588	0.0862222	0.742127	-0.0316923	0.903891	0.662544	0.00375353	-0.126235	0.629256	0.576548	0.0154066	-0.327437	0.199512	-0.208548	0.421825	-0.185512	0.47594	0.300313	0.241523	0.363328	0.151723	0.0450923	0.863559	-0.20925	0.420228	-0.379736	0.132732
ENSBTAT00000008409	ENSBTAT00000008409	brown	-0.646839	0.00501108	0.671867	0.00313738	0.559202	0.0196079	0.399845	0.111789	0.586695	0.0132998	0.627009	0.0070635	-0.297475	0.246217	-0.0768701	0.769342	0.617528	0.00825823	0.291372	0.256505	-0.239952	0.353592	0.2138	0.409959	-0.27112	0.29253	0.312736	0.221642	-0.17584	0.49963	-0.160738	0.537706	0.25882	0.315819	-0.147562	0.571951	0.157683	0.545561	0.147993	0.570817	0.109128	0.676735	-0.312115	0.22261
ENSBTAT00000004828	ENSBTAT00000004828	turquoise	-0.705414	0.0015595	0.627289	0.00703036	0.781429	0.000212013	0.68474	0.00242438	0.149732	0.566248	0.304057	0.235417	-0.301832	0.239033	-0.221505	0.392878	0.126205	0.629337	0.101891	0.697186	0.502079	0.040004	0.21276	0.412294	-0.193233	0.457433	-0.479869	0.0512514	-0.158156	0.544343	-0.135649	0.603688	0.354962	0.162085	0.113949	0.663228	-0.166223	0.523726	-0.178926	0.49201	0.299517	0.242835	-0.174173	0.503768
ENSBTAT00000027825	ENSBTAT00000027825	brown	-0.584254	0.0137844	0.516646	0.0337172	0.688834	0.00222767	0.121253	0.642951	0.86796	6.3195e-06	0.4503	0.0697051	-0.238843	0.35589	-0.283346	0.270436	0.622017	0.00767394	0.099599	0.703704	0.0744199	0.776516	0.233095	0.367928	0.149822	0.566011	0.216627	0.403646	-0.3436	0.176908	-0.0487451	0.852616	0.0584496	0.82367	-0.0777837	0.766671	0.0470036	0.85783	0.057986	0.825048	0.295052	0.25027	-0.364812	0.149933
ENSBTAT00000016216	ENSBTAT00000016216	brown	-0.649631	0.00476563	0.526713	0.0298353	0.78504	0.000189247	0.196533	0.449636	0.709489	0.00142351	0.434078	0.0816942	0.0230532	0.930018	-0.414191	0.0983528	0.645378	0.00514354	0.0854077	0.744486	0.284423	0.26854	0.483631	0.0491966	0.0208496	0.936695	0.0613141	0.815165	-0.319265	0.211627	-0.158869	0.542505	0.185993	0.474777	0.0802816	0.759383	-0.245853	0.341515	-0.0359181	0.891144	0.0956615	0.714948	-0.349174	0.169527
ENSBTAT00000002468	ENSBTAT00000002468	turquoise	-0.188513	0.468703	0.333852	0.190325	0.381342	0.130966	0.098718	0.706215	0.238075	0.357484	0.035676	0.891873	-0.397722	0.113882	-0.314735	0.218543	0.484596	0.0486798	-0.0341056	0.896609	-0.26462	0.304706	0.357585	0.158786	0.373714	0.1395	0.243901	0.345484	-0.0989122	0.705661	-0.00945912	0.971258	0.412783	0.0996184	0.0773815	0.767847	0.277975	0.280012	0.0350511	0.893757	0.3755	0.137468	-0.265443	0.303147
ENSBTAT00000005749	ENSBTAT00000005749	magenta	-0.727987	0.000922624	0.938032	2.6761e-08	0.808978	8.41246e-05	0.594531	0.0118343	0.342699	0.178121	0.579929	0.0146773	-0.267391	0.299478	-0.270383	0.293895	0.601148	0.010699	0.451999	0.0685286	0.0716548	0.784632	0.45046	0.0695937	0.0824814	0.75298	0.0657852	0.80193	-0.296983	0.247038	-0.23605	0.36171	0.0122833	0.962681	-0.104988	0.688408	0.0773741	0.767868	-0.0548408	0.834411	0.344431	0.175795	-0.247427	0.338334
ENSBTAT00000023587	ENSBTAT00000023587	magenta	-0.624018	0.00742435	0.785498	0.000186509	0.548708	0.0225533	0.668755	0.00333312	0.379326	0.133185	0.220623	0.394813	-0.253114	0.326982	-0.210926	0.41643	0.299331	0.243141	0.411976	0.100348	-0.098446	0.706991	0.32949	0.196541	-0.108327	0.678987	-0.0871728	0.739376	0.162926	0.532108	-0.11945	0.647936	-0.0314313	0.90468	0.0906765	0.729263	0.0997682	0.703222	-0.41451	0.0980684	0.202311	0.436147	-0.322789	0.206345
ENSBTAT00000081758	ENSBTAT00000081758	turquoise	-0.561088	0.0191119	0.509678	0.0366225	0.666069	0.00350996	0.376668	0.136151	0.167103	0.521501	0.363664	0.151316	-0.194678	0.454009	-0.415314	0.0973524	0.385567	0.126399	-0.0679158	0.79564	0.550317	0.0220808	0.414644	0.0979489	-0.0248893	0.924459	-0.108887	0.677414	-0.0420342	0.872739	0.105329	0.687443	0.0595011	0.820546	0.0973851	0.710019	-0.0946204	0.717931	0.0128447	0.960977	0.333459	0.19088	-0.425305	0.0887694
ENSBTAT00000086238	ENSBTAT00000086238	brown	-0.508666	0.0370596	0.313909	0.21982	0.681307	0.00260004	0.0474182	0.856588	0.848324	1.6839e-05	0.371405	0.142156	-0.0550993	0.833641	-0.214034	0.409433	0.683328	0.00249542	0.0722363	0.782923	0.0704026	0.788315	0.256637	0.320063	0.0953711	0.71578	0.283596	0.269995	-0.439355	0.0776409	-0.106541	0.684022	0.148682	0.569004	0.204288	0.431581	-0.0188853	0.942649	0.0598707	0.819449	-0.0586367	0.823114	-0.460594	0.0628003
ENSBTAT00000072992	ENSBTAT00000072992	turquoise	-0.490263	0.0457258	0.369602	0.144255	0.617108	0.00831467	0.28214	0.272568	0.621071	0.00779421	0.169683	0.514996	-0.0363429	0.889864	-0.503133	0.0395213	0.501935	0.0400701	-0.267368	0.299521	0.0548448	0.834399	0.424998	0.0890246	-0.0245285	0.925551	0.0172222	0.947693	-0.15558	0.551001	-0.215801	0.405484	0.158376	0.543776	0.207524	0.424159	-0.0514847	0.844425	0.0405672	0.877148	0.419268	0.0938875	-0.18888	0.467821
ENSBTAT00000019786	ENSBTAT00000019786	magenta	-0.710541	0.00139004	0.846234	1.85406e-05	0.825753	4.44729e-05	0.474565	0.0542561	0.53041	0.0284996	0.419924	0.0933211	-0.146301	0.575277	-0.249527	0.334115	0.643038	0.00536155	0.369654	0.144194	0.213094	0.411543	0.640843	0.00557278	-0.0383576	0.883796	0.0614686	0.814707	-0.289089	0.260421	-0.0756449	0.772927	-0.0353289	0.89292	0.0450927	0.863558	-0.139381	0.59367	-0.164857	0.527192	0.259799	0.313926	-0.388507	0.123288
ENSBTAT00000073369	ENSBTAT00000073369	brown	-0.501113	0.0404502	0.273265	0.288577	0.308205	0.228767	0.0103271	0.968622	0.736963	0.000738315	0.699331	0.00178223	-0.082599	0.752638	-0.0881669	0.736503	0.368122	0.145993	-0.019784	0.939924	-0.0924332	0.724209	-0.0388688	0.882257	-0.0871054	0.739571	0.159516	0.540842	-0.0692255	0.79178	-0.0789766	0.763188	-0.0555482	0.832303	-0.0913877	0.727216	-0.102541	0.695341	-0.0854265	0.744432	-0.0701265	0.789127	-0.0975351	0.70959
ENSBTAT00000083051	ENSBTAT00000083051	black	-0.449305	0.0704006	0.541437	0.0247878	0.500151	0.0408982	0.200799	0.439655	0.16943	0.515632	0.797122	0.000127361	0.0833109	0.75057	-0.263661	0.306527	0.7367	0.000743243	0.19578	0.451409	-0.262989	0.307806	0.377647	0.135053	-0.175805	0.499715	0.383273	0.128866	-0.278714	0.278682	-0.129662	0.619901	0.121527	0.642196	0.178091	0.494065	0.0558414	0.83143	0.0681338	0.794998	0.0775141	0.767459	-0.199916	0.441711
ENSBTAT00000071291	ENSBTAT00000071291	turquoise	-0.731712	0.000841991	0.620123	0.00791624	0.81728	6.1857e-05	0.682309	0.00254775	0.30149	0.239592	0.269712	0.295143	-0.194521	0.454381	-0.340714	0.180813	0.0925175	0.723967	0.21969	0.396865	0.560766	0.0191961	0.0148574	0.954868	-0.109296	0.676261	-0.485377	0.0482642	-0.104361	0.690183	-0.212844	0.412106	0.257632	0.318125	0.0294899	0.910544	-0.102732	0.694797	-0.119598	0.647527	0.248511	0.336153	-0.306923	0.230809
ENSBTAT00000009709	ENSBTAT00000009709	brown	-0.650772	0.00466815	0.562322	0.018793	0.714971	0.0012561	0.380767	0.131596	0.841083	2.33671e-05	0.480578	0.0508589	-0.116961	0.654838	-0.223092	0.389407	0.607293	0.00972406	0.156871	0.54766	-0.107909	0.680166	0.219564	0.397143	0.127149	0.626756	0.167248	0.521134	-0.340724	0.180799	-0.271173	0.292432	-0.0816773	0.755319	0.125735	0.630625	0.00575578	0.982509	-0.0284424	0.91371	0.105227	0.687734	-0.310785	0.224691
ENSBTAT00000077377	ENSBTAT00000077377	turquoise	-0.53682	0.0262934	0.6283	0.00691205	0.66256	0.00375238	0.319777	0.210855	0.287126	0.263818	0.0675943	0.796589	-0.256594	0.320148	-0.307363	0.230107	0.121224	0.643031	0.448316	0.0710969	0.583201	0.0139978	0.138076	0.597166	0.00660314	0.979934	-0.298753	0.244097	-0.163831	0.529801	-0.283465	0.270225	-0.0736039	0.778909	-0.102231	0.696219	0.231207	0.371931	-0.19916	0.443477	0.502883	0.0396352	-0.111825	0.669167
ENSBTAT00000013255	ENSBTAT00000013255	turquoise	-0.358142	0.158092	0.557493	0.0200659	0.601044	0.0107162	0.0813606	0.756241	0.344203	0.1761	0.288524	0.261396	-0.0923668	0.7244	-0.350405	0.167926	0.710563	0.00138935	0.18277	0.482599	0.0989447	0.705568	0.511007	0.0360541	-0.016828	0.948889	0.356589	0.160033	-0.370046	0.143737	-0.319271	0.211617	0.195481	0.452114	-0.146088	0.57584	0.464989	0.0600117	0.104528	0.689709	0.473188	0.0550577	-0.166089	0.524065
ENSBTAT00000085091	ENSBTAT00000085091	turquoise	-0.407485	0.104482	0.571573	0.0165311	0.604944	0.010088	0.594045	0.0119212	0.10443	0.689987	0.00232958	0.99292	-0.128864	0.622074	-0.129119	0.621378	-0.0499562	0.848993	0.236655	0.360446	0.41945	0.0937304	0.0488732	0.852232	-0.165984	0.524332	-0.45831	0.0642865	-0.118804	0.649724	-0.129864	0.61935	-0.158214	0.544192	0.111324	0.67057	0.0151809	0.953886	-0.183939	0.479754	0.649174	0.00480517	-0.194248	0.455026
ENSBTAT00000028342	ENSBTAT00000028342	magenta	-0.104097	0.69093	0.44524	0.073296	0.36201	0.153324	0.157074	0.547133	-0.0494029	0.850648	0.11218	0.668174	0.539482	0.0254171	-0.118028	0.651878	0.304878	0.234092	0.489832	0.0459456	0.267401	0.299459	0.424968	0.0890491	-0.158939	0.542326	0.0242328	0.926447	-0.226836	0.381288	-0.153855	0.55548	-0.0419575	0.87297	-0.144858	0.579092	-0.0896624	0.732186	-0.262804	0.30816	-0.0102906	0.968732	-0.200158	0.441147
ENSBTAT00000027057	ENSBTAT00000027057	turquoise	-0.455577	0.0660989	0.542828	0.0243476	0.71596	0.00122771	0.230192	0.374091	0.397366	0.114236	0.3993	0.112324	-0.133837	0.608577	-0.311223	0.224005	0.813637	7.09225e-05	0.129585	0.62011	0.159953	0.539718	0.452027	0.0685094	0.000761609	0.997685	0.451943	0.0685671	-0.440133	0.0770559	-0.129114	0.621393	0.0249058	0.924409	0.0369414	0.888061	0.384393	0.127657	0.338354	0.184048	0.345374	0.174537	-0.485652	0.0481188
ENSBTAT00000039835	ENSBTAT00000039835	turquoise	-0.532949	0.0276093	0.419804	0.0934248	0.773772	0.000267945	0.125158	0.632207	0.476645	0.0530627	0.36804	0.14609	0.0278787	0.915415	-0.304274	0.235066	0.669644	0.00327624	0.303567	0.23621	0.296499	0.247845	0.358045	0.158212	0.0931482	0.722155	0.180751	0.48753	-0.489007	0.0463687	-0.333091	0.1914	0.190807	0.463209	0.217756	0.40114	-0.0783682	0.764964	0.217704	0.401254	-0.0877147	0.73781	-0.410958	0.101275
ENSBTAT00000082300	ENSBTAT00000082300	brown	-0.09714	0.710719	0.121847	0.641313	-0.117806	0.652493	-0.228323	0.378091	0.347201	0.172116	-0.103572	0.692416	0.128914	0.621938	-0.134499	0.606788	0.199399	0.442919	0.278562	0.278955	0.139342	0.593774	0.303917	0.235643	-0.36723	0.147048	0.317983	0.213569	0.253347	0.326523	0.308393	0.228469	-0.0666548	0.799362	-0.363371	0.151671	0.124464	0.634111	-0.159824	0.54005	-0.238795	0.355989	-0.212144	0.41368
ENSBTAT00000083466	ENSBTAT00000083466	red	-0.316217	0.216265	0.321514	0.208247	0.568032	0.0173702	0.12019	0.645888	0.190733	0.463384	0.21801	0.400578	-0.140855	0.589733	0.00475034	0.985564	0.398898	0.112719	-0.00311099	0.990545	0.722434	0.00105457	0.43455	0.0813255	0.156334	0.549048	0.05855	0.823372	-0.445141	0.0733677	-0.0954052	0.715682	-0.0628831	0.810515	-0.198281	0.445532	-0.00235626	0.992839	0.180528	0.488078	0.149667	0.566418	-0.267594	0.299097
ENSBTAT00000075512	ENSBTAT00000075512	turquoise	-0.232379	0.369443	0.185469	0.476044	0.529484	0.02883	0.135584	0.603863	-0.0681911	0.794829	0.22508	0.385085	0.15919	0.541679	-0.318225	0.213202	0.443078	0.074871	0.252109	0.328973	0.259494	0.314515	0.0637981	0.807806	0.0369481	0.88804	0.172315	0.5084	-0.393077	0.118558	-0.409783	0.102351	0.206151	0.427299	0.253771	0.325686	0.264325	0.305264	0.387877	0.12395	-0.0694344	0.791165	-0.320359	0.209977
ENSBTAT00000068447	ENSBTAT00000068447	black	-0.430636	0.0844197	0.713166	0.00130933	0.455802	0.0659484	0.290924	0.257271	0.434875	0.0810726	0.603365	0.0103388	0.143058	0.583868	-0.106431	0.684332	0.69975	0.00176611	0.19461	0.45417	-0.232666	0.368834	0.659814	0.00395145	-0.173964	0.504288	0.336398	0.186758	-0.21345	0.410743	-0.0613874	0.814948	-0.0563006	0.830063	-0.224348	0.386675	-0.150938	0.563088	-0.121476	0.642337	0.213052	0.411637	-0.160507	0.538298
ENSBTAT00000019230	ENSBTAT00000019230	darkgreen	0.224032	0.38736	-0.315015	0.218112	-0.133765	0.608771	0.141708	0.587459	-0.238331	0.356953	-0.203253	0.433967	-0.179446	0.490731	0.744162	0.000613565	-0.302476	0.237982	-0.199281	0.443192	0.212908	0.411961	-0.211587	0.414937	-0.162044	0.53436	-0.117191	0.654201	-0.158702	0.542936	0.165366	0.525898	-0.152981	0.557755	0.200675	0.439945	-0.132825	0.611315	0.196923	0.448719	-0.200911	0.439395	-0.174508	0.502934
ENSBTAT00000005745	ENSBTAT00000005745	turquoise	-0.468431	0.0578935	0.194004	0.455604	0.306937	0.230786	0.198744	0.444449	0.107348	0.681745	0.0914227	0.727115	-0.465875	0.0594611	0.06215	0.812687	-0.0246526	0.925175	0.402592	0.109122	0.270569	0.29355	-0.137145	0.599665	-0.305798	0.232611	-0.146586	0.574525	-0.1193	0.648352	0.0578648	0.825409	-0.131501	0.614902	0.529766	0.0287291	0.237433	0.358822	-0.182336	0.483656	-0.146368	0.575099	-0.0843274	0.747619
ENSBTAT00000033291	ENSBTAT00000033291	brown	-0.277823	0.280286	0.0188619	0.94272	0.160455	0.53843	-0.0529712	0.839987	0.898109	9.90409e-07	-0.0603953	0.817891	-0.0499054	0.849145	-0.0734621	0.779325	0.101609	0.697985	-0.0534055	0.838691	-0.0662441	0.800574	-0.0676356	0.796467	-0.0448548	0.864272	0.0168049	0.948959	-0.0448927	0.864158	-0.0568737	0.828357	-0.0285428	0.913407	-0.0593215	0.82108	-0.110544	0.672758	-0.0816432	0.755418	-0.0495228	0.850289	-0.06487	0.804635
ENSBTAT00000085527	ENSBTAT00000085527	turquoise	0.250289	0.332592	-0.454552	0.0667883	-0.702561	0.00166092	-0.292363	0.254817	-0.35985	0.155975	-0.230147	0.374188	-0.167737	0.519898	-0.161393	0.536027	-0.217491	0.401727	-0.226066	0.38295	-0.215779	0.405534	-0.177916	0.494496	-0.184925	0.477361	0.321119	0.208837	0.459184	0.0637148	0.217626	0.401427	-0.198798	0.444323	-0.154982	0.552551	0.302444	0.238035	0.563108	0.0185918	-0.191196	0.462279	0.293208	0.253382
ENSBTAT00000026449	ENSBTAT00000026449	turquoise	-0.552249	0.0215235	0.580877	0.0144779	0.927582	8.35037e-08	0.394477	0.117134	0.635044	0.0061632	0.364108	0.150781	0.00964443	0.970695	-0.177076	0.496571	0.561479	0.0190104	0.225114	0.385011	0.197318	0.447789	0.263194	0.307417	0.210844	0.416615	-0.0479822	0.854899	-0.558325	0.0198418	-0.222153	0.391458	0.206709	0.426022	0.1977	0.446895	-0.0469709	0.857928	-0.251999	0.32919	0.154942	0.552654	-0.442387	0.0753797
ENSBTAT00000081552	ENSBTAT00000081552	green	-0.135718	0.603503	0.506195	0.0381443	0.227658	0.379519	0.0132518	0.959741	0.0220977	0.932913	0.592874	0.0121328	-0.13775	0.598039	0.386979	0.124898	0.138126	0.597031	0.495222	0.043254	-0.101435	0.69848	-0.062142	0.812711	-0.140253	0.591339	0.0103056	0.968687	-0.129797	0.619533	-0.121183	0.643146	-0.120887	0.643961	-0.15243	0.559191	-0.103428	0.692825	-0.105039	0.688264	0.397449	0.114154	-0.125844	0.630327
ENSBTAT00000004836	ENSBTAT00000004836	blue	0.0179683	0.94543	0.107689	0.680785	-0.0135234	0.958917	0.580114	0.0146383	-0.259097	0.315283	-0.102449	0.695602	-0.256897	0.319555	0.552829	0.0213584	-0.344004	0.176366	0.033509	0.898408	0.0499364	0.849052	-0.22286	0.389913	0.0301641	0.908507	-0.247896	0.337389	-0.0719318	0.783818	0.184055	0.479473	-0.146852	0.573822	-0.128381	0.623392	0.16021	0.53906	-0.25449	0.324271	-0.0913495	0.727326	-0.0306688	0.906982
ENSBTAT00000000938	ENSBTAT00000000938	brown	-0.496542	0.0426133	0.53594	0.0265884	0.536765	0.0263119	0.140034	0.591925	0.861601	8.82076e-06	0.0445138	0.865295	-0.17835	0.493427	-0.219367	0.397579	0.376312	0.136551	0.413019	0.0994052	0.0893545	0.733074	0.211463	0.415216	0.0780909	0.765774	0.079965	0.760306	-0.153491	0.556425	-0.114404	0.661957	-0.0463706	0.859727	-0.162799	0.532433	0.109101	0.67681	-0.198201	0.44572	0.203413	0.433599	-0.301341	0.239836
ENSBTAT00000065565	ENSBTAT00000065565	brown	-0.544591	0.0237984	0.580052	0.0146513	0.650134	0.00472244	0.208346	0.422284	0.875503	4.15902e-06	0.139836	0.592453	-0.155076	0.552307	-0.0758368	0.772365	0.447109	0.0719542	0.441384	0.0761222	0.121841	0.641329	0.270953	0.292839	0.0574934	0.826513	0.070004	0.789488	-0.316184	0.216315	-0.16424	0.52876	-0.037112	0.887547	-0.0875643	0.738244	-0.0637357	0.807991	-0.126001	0.629898	0.135745	0.603431	-0.35779	0.15853
ENSBTAT00000082866	ENSBTAT00000082866	brown	-0.170037	0.514106	0.199143	0.443516	0.356043	0.160719	0.0635809	0.808449	0.487315	0.0472451	-0.186763	0.472915	-0.0228815	0.930538	-0.27282	0.289394	0.569295	0.0170671	0.195755	0.451468	-0.175923	0.499423	0.333742	0.19048	0.246494	0.340218	0.454196	0.0670293	-0.446936	0.0720776	-0.114274	0.662321	0.253797	0.325634	-0.0798224	0.760721	0.491074	0.0453144	0.0731451	0.780255	-0.125614	0.630957	-0.171444	0.510577
ENSBTAT00000012701	ENSBTAT00000012701	midnightblue	0.200579	0.440168	-0.278711	0.278687	-0.213222	0.411256	-0.0937918	0.720307	-0.00456839	0.986117	-0.400591	0.11106	-0.0182467	0.944586	-0.169014	0.516677	0.111491	0.670104	-0.158215	0.54419	0.00145235	0.995586	-0.0722459	0.782895	-0.0674738	0.796944	0.450091	0.0698505	-0.0229911	0.930207	0.0470287	0.857755	0.00729355	0.977836	-0.267708	0.298883	0.680786	0.00262762	0.55925	0.0195952	-0.0570171	0.82793	-0.0832738	0.750677
ENSBTAT00000013186	ENSBTAT00000013186	turquoise	-0.607135	0.00974818	0.746172	0.00058204	0.730663	0.000864089	0.754432	0.000466257	0.229613	0.375328	0.125708	0.6307	-0.206473	0.426562	-0.159379	0.541194	0.210384	0.417655	0.520486	0.0321933	0.265228	0.303554	0.133594	0.609235	-0.0142997	0.95656	-0.218586	0.399302	-0.345429	0.174463	-0.148236	0.570177	0.256793	0.319758	-0.224613	0.386098	0.182204	0.483979	-0.143051	0.583885	0.13692	0.600268	-0.209706	0.419193
ENSBTAT00000011464	ENSBTAT00000011464	turquoise	-0.263127	0.307544	0.361487	0.153963	0.526812	0.0297991	0.0215269	0.934642	0.281829	0.273119	0.34856	0.170331	-0.208214	0.422584	-0.124278	0.634621	0.619423	0.00800734	0.00968163	0.970582	0.0555279	0.832364	0.380601	0.131779	0.178652	0.492684	0.314469	0.218954	-0.502335	0.0398862	-0.0771623	0.768487	0.16687	0.522088	-0.0683047	0.794494	-0.0735516	0.779062	0.544203	0.0239186	0.394953	0.116654	-0.267198	0.29984
ENSBTAT00000086468	ENSBTAT00000086468	royalblue	-0.0192261	0.941616	-0.279679	0.276951	-0.193329	0.457205	-0.170095	0.513962	-0.269094	0.296293	-0.166307	0.523512	-0.161303	0.536258	-0.119416	0.64803	-0.436955	0.0794658	-0.153024	0.557643	0.433918	0.0818194	-0.173069	0.506517	-0.128958	0.621819	-0.376578	0.136252	-0.108185	0.679387	0.556771	0.0202618	0.244231	0.344812	-0.126312	0.629046	-0.15485	0.552894	-0.141138	0.588978	-0.148119	0.570484	0.482973	0.0495514
ENSBTAT00000083308	ENSBTAT00000083308	magenta	-0.367699	0.146493	0.679133	0.0027166	0.397084	0.114517	0.479691	0.0513497	0.333398	0.190966	0.104404	0.690061	-0.0760546	0.771728	-0.124997	0.63265	0.386051	0.125884	0.395818	0.115782	-0.102081	0.696646	0.416998	0.0958662	0.0480124	0.854809	0.141865	0.58704	0.241752	0.349884	-0.441541	0.0760057	-0.221581	0.39271	-0.152363	0.559366	0.0500058	0.848845	0.0409904	0.875876	0.247771	0.33764	-0.439706	0.0773767
ENSBTAT00000015463	ENSBTAT00000015463	lightyellow	-0.0351527	0.893451	-0.10711	0.682416	-0.195943	0.451024	-0.159464	0.540975	-0.156861	0.547685	0.434886	0.0810635	-0.278977	0.27821	0.0965738	0.712338	0.189828	0.46555	-0.140927	0.58954	-0.070842	0.787022	-0.101979	0.696934	-0.0179219	0.945571	0.410438	0.101751	0.0338002	0.89753	-0.233613	0.366833	0.115263	0.659565	-0.354316	0.162905	0.370683	0.142994	0.53294	0.0276123	-0.222821	0.389998	0.158852	0.54255
ENSBTAT00000061314	ENSBTAT00000061314	turquoise	-0.57178	0.0164832	0.606785	0.00980184	0.843314	2.11604e-05	0.300692	0.2409	0.427475	0.0869793	0.44976	0.070082	-0.216861	0.403125	-0.264314	0.305285	0.46041	0.0629192	0.265197	0.303613	0.353802	0.163559	0.0649628	0.804361	-0.0706103	0.787704	-0.0197691	0.939969	-0.455546	0.0661202	-0.105213	0.687774	0.0772852	0.768128	0.11953	0.647715	0.273635	0.287899	0.00665944	0.979763	0.538013	0.0258977	-0.373047	0.140264
ENSBTAT00000049667	ENSBTAT00000049667	turquoise	-0.490032	0.0458434	0.509891	0.0365309	0.594302	0.0118752	0.352411	0.165337	0.230996	0.372379	0.43919	0.0777653	0.168767	0.5173	-0.243778	0.345735	0.586392	0.0133592	0.463324	0.0610571	-0.120487	0.645067	0.267255	0.299733	-0.255927	0.32145	0.213082	0.411571	-0.397162	0.114439	-0.0599998	0.819065	0.321338	0.20851	0.244655	0.343947	0.0887754	0.734745	-0.111212	0.670886	-0.238815	0.355948	-0.296165	0.248404
ENSBTAT00000018305	ENSBTAT00000018305	brown	-0.333246	0.191181	0.327458	0.19948	0.531238	0.0282071	-0.0162786	0.950555	0.735303	0.000769886	0.157819	0.545212	-0.0582097	0.824383	-0.287889	0.262494	0.750217	0.000522676	-0.0269019	0.918369	0.0744983	0.776286	0.460639	0.0627712	0.035599	0.892106	0.49535	0.0431913	-0.350365	0.167977	-0.0807974	0.75788	-0.0449136	0.864095	-0.0381559	0.884403	0.225879	0.383355	0.326829	0.200397	0.290424	0.258128	-0.436956	0.0794648
ENSBTAT00000070536	ENSBTAT00000070536	brown	-0.181341	0.486088	0.271406	0.292002	0.392099	0.119559	-0.279536	0.277209	0.39722	0.114382	0.0726455	0.781722	-0.111523	0.670013	-0.242555	0.348235	0.496623	0.0425743	0.297868	0.245564	0.123278	0.63737	0.204258	0.431649	-0.234112	0.365781	0.328458	0.198031	-0.0879821	0.737037	-0.193868	0.455927	0.115118	0.659969	0.164413	0.52832	0.336243	0.186974	0.22735	0.380183	0.44535	0.0732164	-0.445497	0.0731105
ENSBTAT00000061612	ENSBTAT00000061612	turquoise	-0.550127	0.0221362	0.468407	0.0579077	0.77722	0.000241402	0.216645	0.403606	0.707548	0.00148701	0.171267	0.511022	-0.0134311	0.959197	-0.301111	0.240212	0.311749	0.22318	0.163158	0.531516	0.582899	0.0140594	0.200822	0.439603	0.162025	0.53441	-0.213608	0.41039	-0.35064	0.167621	-0.151131	0.562584	0.00503403	0.984702	-0.0631292	0.809786	-0.102516	0.695409	-0.230165	0.374149	0.241653	0.350086	-0.307089	0.230544
ENSBTAT00000055896	ENSBTAT00000055896	darkturquoise	0.0289744	0.912102	-0.251827	0.329532	-0.410872	0.101354	-0.131176	0.615785	-0.275785	0.283974	-0.12213	0.640534	-0.0866868	0.740782	-0.061198	0.81551	-0.450918	0.0692752	-0.111066	0.671293	-0.0926985	0.723446	-0.135708	0.603529	-0.0886326	0.735158	-0.298871	0.243902	-0.0293007	0.911116	-0.0792899	0.762274	-0.0963019	0.713116	-0.0581095	0.824681	-0.108592	0.678241	-0.0811264	0.756922	-0.0862979	0.741908	0.999174	2.76977e-22
ENSBTAT00000000791	ENSBTAT00000000791	salmon	-0.268793	0.296855	0.315248	0.217752	0.607804	0.00964626	0.247254	0.338683	0.156368	0.548959	0.303577	0.236194	-0.0675944	0.796588	-0.196354	0.450056	0.790219	0.000160191	-0.0527479	0.840653	-0.0512658	0.845079	0.495572	0.0430831	0.208079	0.422893	0.456241	0.0656553	-0.548252	0.0226887	-0.108819	0.677603	0.253364	0.326489	0.262529	0.308685	0.319227	0.211684	0.22233	0.391071	0.0250056	0.924107	-0.38928	0.122478
ENSBTAT00000076080	ENSBTAT00000076080	midnightblue	-0.301316	0.239877	0.33595	0.187382	0.197231	0.447995	0.48344	0.0492993	0.103957	0.691327	0.455354	0.0662483	0.0527919	0.840522	0.101464	0.698397	0.171827	0.509621	0.141096	0.58909	0.0551014	0.833634	-0.122893	0.63843	-0.2257	0.383742	0.150731	0.56363	0.0942592	0.718966	-0.209366	0.419965	-0.194265	0.454986	-0.233666	0.36672	0.506451	0.0380304	-0.190699	0.463465	-0.196201	0.450417	-0.232509	0.369168
ENSBTAT00000014501	ENSBTAT00000014501	turquoise	-0.30796	0.229156	0.31099	0.22437	0.538015	0.025897	-0.0878924	0.737296	0.400277	0.111367	0.45692	0.0652038	-0.12403	0.635304	0.148484	0.569524	0.38689	0.124993	0.40565	0.106205	0.256106	0.3211	-0.099959	0.702679	-0.0732237	0.780024	0.171788	0.509717	-0.543156	0.0242446	-0.100901	0.699999	-0.136522	0.601339	0.163176	0.53147	0.261102	0.311418	-0.0163069	0.950469	0.159597	0.540633	-0.304563	0.234598
ENSBTAT00000084172	ENSBTAT00000084172	turquoise	-0.258798	0.315861	0.146534	0.57466	0.363069	0.152036	0.338946	0.183234	-0.0965582	0.712383	-0.128211	0.623855	-0.160576	0.53812	-0.174189	0.503729	-0.146613	0.574453	0.379626	0.132854	0.182327	0.483677	-0.180034	0.489288	0.392446	0.119203	-0.373898	0.139289	-0.197501	0.44736	0.0883825	0.73588	-0.153567	0.556228	0.547836	0.0228127	-0.163636	0.530299	-0.171389	0.510716	-0.152695	0.558499	-0.166603	0.522763
ENSBTAT00000003042	ENSBTAT00000003042	turquoise	-0.409965	0.102185	0.492002	0.0448472	0.589583	0.0127438	0.254374	0.324498	0.569229	0.0170828	-0.0101744	0.969085	-0.134314	0.607287	-0.053706	0.837794	0.00339711	0.989676	0.25723	0.318907	0.472983	0.0551775	0.0684843	0.793964	0.117579	0.653122	-0.415864	0.0968655	-0.266565	0.301031	-0.303859	0.235738	0.104139	0.690812	-0.341432	0.179837	-0.0993994	0.704273	-0.30812	0.228902	0.41556	0.0971349	-0.013236	0.959789
ENSBTAT00000072777	ENSBTAT00000072777	blue	-0.548839	0.0225144	0.488158	0.0468067	0.41847	0.0945799	0.900772	8.18475e-07	0.0801423	0.759789	0.47387	0.0546597	-0.0777815	0.766678	-0.0559261	0.831178	0.0849489	0.745816	-0.0287249	0.912857	-0.00588645	0.982112	-0.0281157	0.914698	-0.0850704	0.745464	-0.201877	0.437151	-0.0565252	0.829394	-0.0716571	0.784625	-0.0584312	0.823725	-0.0795956	0.761383	-0.0438864	0.867177	-0.0655627	0.802588	-0.0693155	0.791515	-0.085286	0.744839
ENSBTAT00000003694	ENSBTAT00000003694	greenyellow	-0.0262815	0.920246	0.233591	0.366879	0.00735957	0.977636	-0.173366	0.505776	-0.113551	0.664339	-0.0373705	0.886768	-0.0427958	0.870452	0.0836376	0.749621	0.408086	0.103921	0.394849	0.116759	0.0223842	0.932045	0.713532	0.00129838	-0.00906508	0.972455	0.382155	0.130079	0.0903263	0.730272	-0.258076	0.317263	-0.259007	0.315456	0.149786	0.566107	0.0332509	0.899187	-0.0239004	0.927453	-0.195282	0.452583	-0.121518	0.642219
ENSBTAT00000065312	ENSBTAT00000065312	darkgrey	0.328505	0.197962	-0.236732	0.360285	0.00354912	0.989214	-0.143244	0.583372	0.0993806	0.704326	-0.144255	0.580691	0.783367	0.000199522	-0.115358	0.6593	0.0260503	0.920945	-0.139567	0.593172	-0.134374	0.607125	-0.125677	0.630784	-0.10054	0.701024	-0.0291655	0.911525	-0.140589	0.590442	-0.112985	0.665921	0.49105	0.0453269	-0.105989	0.685578	-0.149821	0.566016	-0.133096	0.610581	-0.12879	0.622277	-0.114631	0.661324
ENSBTAT00000066898	ENSBTAT00000066898	turquoise	-0.189941	0.465279	0.242633	0.348075	0.452278	0.0683367	-0.0183454	0.944286	0.249455	0.33426	0.531446	0.0281339	0.108052	0.679763	-0.206347	0.426849	0.68357	0.0024831	-0.0767259	0.769764	-0.00679427	0.979353	0.262652	0.30845	0.232331	0.369545	0.425752	0.0883983	-0.287108	0.26385	-0.51929	0.0326621	0.00557671	0.983053	0.0157151	0.952265	0.157799	0.545262	0.43889	0.0779922	0.171255	0.511053	-0.307764	0.229468
ENSBTAT00000080415	ENSBTAT00000080415	pink	0.332136	0.192754	-0.0330421	0.899817	0.040373	0.877732	-0.145159	0.578297	-0.12155	0.642134	-0.119098	0.64891	0.564635	0.018206	-0.132488	0.612227	-0.209211	0.420317	-0.133689	0.608978	0.293002	0.253732	-0.14737	0.572458	-0.0854015	0.744504	-0.299587	0.242719	0.0953655	0.715796	-0.11288	0.666216	-0.121565	0.642092	-0.131633	0.614545	-0.119399	0.648077	-0.133172	0.610376	0.649704	0.00475934	-0.115668	0.658434
ENSBTAT00000060967	ENSBTAT00000060967	turquoise	-0.184449	0.478515	0.0579779	0.825072	0.500105	0.0409197	-0.0492946	0.850972	0.525893	0.0301381	0.172444	0.508078	0.388982	0.12279	-0.358996	0.157031	0.46986	0.0570301	-0.0142959	0.956572	-0.0157739	0.952087	0.106027	0.685472	0.222074	0.391632	0.148235	0.57018	-0.573862	0.016006	0.00444541	0.98649	-0.129688	0.61983	0.410952	0.10128	-0.23186	0.370542	0.126245	0.629229	0.0432619	0.869052	-0.258322	0.316784
ENSBTAT00000081090	ENSBTAT00000081090	blue	-0.624306	0.00738899	0.3732	0.140088	0.531986	0.0279444	0.723457	0.00102916	0.444846	0.0735814	0.281489	0.273723	-0.121568	0.642083	-0.0419202	0.873082	0.236184	0.361429	0.122798	0.638692	0.135544	0.60397	-0.0732119	0.780059	-0.206942	0.425488	0.00487678	0.985179	-0.371777	0.141726	-0.00918928	0.972077	-0.141014	0.589308	0.0585558	0.823354	0.187013	0.472312	0.0893297	0.733146	-0.223756	0.38796	-0.198856	0.444187
ENSBTAT00000019440	ENSBTAT00000019440	pink	0.408224	0.103793	0.00120967	0.996324	-0.122356	0.639909	-0.153379	0.556718	-0.193284	0.457311	0.0679506	0.795538	0.0982717	0.707488	0.16123	0.536443	-0.120814	0.644164	-0.108049	0.679769	-0.386914	0.124967	-0.275311	0.284837	0.112268	0.667926	-0.0540487	0.836772	0.0932731	0.721796	-0.217807	0.401025	0.228456	0.377806	-0.165391	0.525837	0.196136	0.450569	-0.135066	0.605261	0.628612	0.00687596	0.0466725	0.858822
ENSBTAT00000085150	ENSBTAT00000085150	red	0.289957	0.258929	-0.313019	0.221201	-0.148635	0.569128	-0.214814	0.407689	-0.214676	0.407998	-0.166456	0.523137	0.640688	0.00558789	-0.125181	0.632144	-0.281731	0.273293	-0.141258	0.588656	0.552795	0.021368	-0.163821	0.529828	-0.0942634	0.718954	-0.236048	0.361714	0.261424	0.3108	-0.115529	0.658823	-0.121534	0.642176	-0.132263	0.612837	-0.12703	0.627081	-0.135096	0.60518	-0.141031	0.589261	-0.130877	0.616596
ENSBTAT00000068725	ENSBTAT00000068725	greenyellow	-0.278543	0.27899	0.349103	0.16962	0.181711	0.485181	-0.197161	0.448158	-0.015116	0.954083	0.206887	0.425615	-0.478116	0.0522299	-0.19974	0.442122	0.322941	0.20612	0.13343	0.609676	0.273883	0.287444	0.597433	0.0113251	0.126242	0.629236	0.102512	0.695422	0.325295	0.202642	-0.051173	0.845356	0.160301	0.538826	-0.0293582	0.910942	-0.108943	0.677256	-0.0282544	0.914279	0.166937	0.521919	-0.184934	0.477338
ENSBTAT00000079123	ENSBTAT00000079123	turquoise	0.168664	0.51756	-0.322797	0.206333	-0.613356	0.00883279	-0.209579	0.41948	-0.326507	0.200867	-0.181764	0.485054	-0.123736	0.636112	-0.105933	0.685738	-0.45938	0.0635874	-0.166473	0.523092	-0.157162	0.546907	-0.172808	0.507169	-0.141036	0.589249	-0.111681	0.669571	0.302625	0.237741	0.748076	0.000553443	-0.141556	0.587863	-0.0967655	0.71179	-0.138835	0.595131	-0.132222	0.612948	-0.139617	0.593037	0.484961	0.0484849
ENSBTAT00000005733	ENSBTAT00000005733	brown	-0.770667	0.000293894	0.691321	0.00211468	0.813243	7.19653e-05	0.404597	0.107203	0.737077	0.000736183	0.598691	0.01111	-0.338049	0.18447	-0.223275	0.38901	0.597976	0.011232	0.0627817	0.810816	0.230297	0.373869	0.350058	0.168377	-0.0249995	0.924126	0.0677177	0.796225	-0.304966	0.233949	-0.0513068	0.844956	0.0313021	0.90507	-0.0124081	0.962302	0.0369313	0.888091	-0.100898	0.700007	0.319916	0.210644	-0.332749	0.191884
ENSBTAT00000029017	ENSBTAT00000029017	greenyellow	-0.11426	0.66236	0.330667	0.194851	0.214844	0.407621	0.0879009	0.737271	0.000970414	0.997051	0.155171	0.552061	0.0126686	0.961511	-0.249953	0.333265	0.715437	0.00124267	0.132238	0.612905	0.00541753	0.983536	0.653337	0.00445499	0.265172	0.303659	0.670136	0.00324507	-0.117336	0.653796	-0.150332	0.564676	-0.193	0.457985	-0.184206	0.479106	0.588105	0.0130261	0.137358	0.599092	-0.108029	0.679826	-0.279907	0.276543
ENSBTAT00000043564	ENSBTAT00000043564	blue	-0.258596	0.316252	0.157877	0.545063	0.339817	0.182039	0.739238	0.000696819	-0.0397152	0.879711	-0.0615888	0.814351	-0.0936407	0.720741	-0.0998321	0.70304	-0.107773	0.680549	-0.0880582	0.736817	-0.0457056	0.86172	-0.116248	0.656822	0.39341	0.118218	-0.343956	0.17643	-0.111727	0.669441	-0.103265	0.693285	-0.0932604	0.721833	0.346313	0.173289	-0.0897573	0.731913	-0.11198	0.668733	-0.113404	0.664749	-0.105552	0.686813
ENSBTAT00000049503	ENSBTAT00000049503	salmon	-0.475553	0.0536869	0.674673	0.00296902	0.757291	0.000430955	0.246927	0.339342	0.542376	0.0244901	0.469675	0.0571412	-0.0884198	0.735772	-0.207516	0.424177	0.888933	1.83964e-06	0.204705	0.430619	-0.00314103	0.990454	0.63987	0.00566846	0.223498	0.388524	0.422531	0.0910955	-0.461583	0.0621649	-0.180905	0.487154	0.153877	0.555421	-0.0919293	0.725658	0.133639	0.609113	0.0458743	0.861214	0.201907	0.437082	-0.449844	0.0700228
ENSBTAT00000022853	ENSBTAT00000022853	brown	-0.503841	0.0391992	0.38629	0.125629	0.627345	0.00702386	0.194022	0.455563	0.843198	2.12706e-05	0.325988	0.201626	-0.106807	0.68327	-0.113656	0.664046	0.51763	0.0333216	0.0220802	0.932966	-0.139388	0.59365	0.180425	0.48833	-0.211528	0.41507	0.112571	0.66708	-0.329497	0.196531	0.0483756	0.853722	0.261759	0.310158	0.274817	0.285737	-0.0777187	0.766862	-0.13823	0.596753	0.191452	0.461669	-0.38295	0.129215
ENSBTAT00000009921	ENSBTAT00000009921	turquoise	-0.233658	0.366739	0.193429	0.456968	0.47539	0.0537803	0.180321	0.488585	0.197111	0.448277	0.17742	0.495722	0.272395	0.290176	-0.386285	0.125634	0.423164	0.0905607	0.00307113	0.990667	0.289329	0.260009	0.158048	0.544622	0.0901243	0.730855	0.185511	0.475941	-0.352737	0.16492	-0.251807	0.329571	-0.50068	0.0406511	0.283104	0.270863	0.276535	0.282613	0.221034	0.393911	0.223113	0.389363	-0.237944	0.357757
ENSBTAT00000023664	ENSBTAT00000023664	turquoise	-0.679462	0.00269869	0.617446	0.0082693	0.872689	4.87635e-06	0.417612	0.0953279	0.653343	0.00445442	0.478719	0.0518919	-0.0138781	0.95784	-0.330927	0.194479	0.734372	0.000788073	0.113993	0.663105	0.100275	0.701778	0.483416	0.049312	-0.028511	0.913503	0.133129	0.610491	-0.441243	0.0762271	-0.130104	0.618699	0.207372	0.424506	0.21777	0.401109	-0.115857	0.657909	-0.028446	0.9137	0.108591	0.678245	-0.425	0.0890229
ENSBTAT00000022732	ENSBTAT00000022732	turquoise	-0.65074	0.0046709	0.74456	0.000607209	0.841969	2.24678e-05	0.547296	0.0229746	0.346637	0.172861	0.756267	0.000443334	-0.0876029	0.738132	-0.186629	0.473239	0.593295	0.0120564	0.117669	0.652872	0.206852	0.425694	0.312868	0.221436	-0.00168979	0.994865	0.0266239	0.91921	-0.412358	0.100002	-0.0938419	0.720163	0.108491	0.678527	-0.0357935	0.891519	0.0394616	0.880474	-0.1352	0.6049	0.293073	0.253612	-0.329293	0.196824
ENSBTAT00000011175	ENSBTAT00000011175	turquoise	-0.602904	0.0104128	0.766992	0.000327286	0.893649	1.34759e-06	0.594436	0.0118512	0.36974	0.144094	0.415119	0.0975258	-0.123713	0.636175	-0.273734	0.287717	0.614885	0.00861862	0.234497	0.364971	0.197964	0.446275	0.417547	0.0953848	0.0856781	0.743703	0.0462175	0.860186	-0.333626	0.190644	-0.145815	0.576561	0.0597655	0.819761	0.152952	0.557829	0.200057	0.441383	-0.195697	0.451603	0.349439	0.169182	-0.507322	0.0376465
ENSBTAT00000074871	ENSBTAT00000074871	blue	-0.608904	0.00948047	0.599399	0.0109903	0.505602	0.0384079	0.735824	0.000759853	-0.0157066	0.952291	0.311637	0.223356	-0.19882	0.444271	-0.146405	0.575001	0.0166043	0.949567	0.553189	0.0212562	-0.0285551	0.91337	-0.0701948	0.788926	0.0300366	0.908892	-0.342045	0.179006	-0.15929	0.541423	-0.229642	0.375267	0.0991831	0.704889	0.125644	0.630873	-0.148568	0.569305	-0.107938	0.680082	-0.132208	0.612985	0.0173254	0.94738
ENSBTAT00000082942	ENSBTAT00000082942	turquoise	0.0785724	0.764368	0.168148	0.518861	0.22724	0.38042	0.416011	0.096735	-0.346342	0.173251	-0.119211	0.648596	-0.0630514	0.810017	0.205031	0.429869	-0.200538	0.440262	0.145773	0.576672	0.26949	0.295554	-0.287707	0.262811	0.100352	0.701561	-0.223652	0.388187	-0.337935	0.184626	-0.138879	0.595015	-0.0468345	0.858337	-0.185969	0.474833	0.440674	0.0766512	0.0355294	0.892315	0.349947	0.16852	-0.0131301	0.96011
ENSBTAT00000072752	ENSBTAT00000072752	turquoise	-0.502361	0.0398741	0.523779	0.0309294	0.734798	0.000779699	0.271338	0.292127	0.121099	0.643377	0.424636	0.0893263	-0.321381	0.208446	-0.310626	0.224942	0.432684	0.0827897	0.227061	0.380805	0.0974554	0.709818	0.186145	0.474408	0.0730109	0.780649	-0.0687269	0.793249	-0.440929	0.0764609	0.165785	0.524837	0.398685	0.112929	0.357923	0.158365	-0.0227581	0.930912	-0.0368042	0.888474	0.353517	0.163922	-0.281304	0.274052
ENSBTAT00000072838	ENSBTAT00000072838	turquoise	-0.256093	0.321125	0.454552	0.0667884	0.508399	0.0371756	0.579749	0.0147155	0.150601	0.56397	0.319966	0.210569	0.015084	0.95418	-0.0736736	0.778704	0.341159	0.180207	0.0512226	0.845208	0.143509	0.582669	0.0881722	0.736487	0.479553	0.0514268	0.105794	0.686131	-0.289669	0.259423	0.0619041	0.813416	-0.117374	0.653693	-0.291711	0.255926	0.326792	0.200451	-0.190604	0.463694	0.0171653	0.947865	-0.420658	0.092691
ENSBTAT00000023676	ENSBTAT00000023676	salmon	-0.644806	0.00519619	0.763251	0.000364471	0.756604	0.000439228	0.407608	0.104367	0.566345	0.0177813	0.421268	0.0921692	-0.151541	0.561511	-0.3062	0.231966	0.804065	0.000100233	0.203349	0.433744	0.119848	0.646833	0.689545	0.00219486	-0.0426369	0.870929	0.31378	0.22002	-0.209727	0.419146	-0.311452	0.223647	0.0492245	0.851182	-0.0519352	0.843079	0.258043	0.317325	-0.0661982	0.80071	0.236503	0.360763	-0.38436	0.127693
ENSBTAT00000005730	ENSBTAT00000005730	turquoise	-0.589341	0.0127897	0.548912	0.0224929	0.876943	3.828e-06	0.401336	0.110335	0.489407	0.0461629	0.0953491	0.715843	-0.107151	0.682302	-0.163365	0.530989	0.302803	0.237451	0.409406	0.102699	0.358824	0.157244	0.226095	0.382888	0.025063	0.923933	-0.306221	0.231933	-0.471906	0.055811	-0.233722	0.366604	0.263289	0.307235	0.338915	0.183276	-0.191709	0.461056	-0.253736	0.325755	0.135348	0.604498	-0.31599	0.216612
ENSBTAT00000017366	ENSBTAT00000017366	magenta	-0.675693	0.00290964	0.908174	4.67825e-07	0.542936	0.0243136	0.636316	0.0060296	0.189996	0.465146	0.423638	0.0901622	-0.349134	0.16958	-0.167893	0.519503	0.262498	0.308744	0.634418	0.0062299	-0.020029	0.939182	0.235454	0.36296	-0.120158	0.645977	-0.094224	0.719067	-0.101047	0.699584	0.0390974	0.881569	0.131012	0.61623	-0.306267	0.231859	0.0823048	0.753494	-0.248925	0.335321	0.209608	0.419414	-0.0755436	0.773224
ENSBTAT00000076125	ENSBTAT00000076125	grey60	-0.174483	0.502997	0.12337	0.637118	0.326775	0.200476	0.412466	0.0999045	0.164796	0.527346	-0.0911424	0.727922	-0.112266	0.667933	-0.148908	0.56841	0.118626	0.650219	-0.101136	0.699329	-0.103283	0.693235	0.137869	0.59772	0.725819	0.000972415	-0.126766	0.627804	-0.15882	0.542633	-0.141484	0.588056	-0.129155	0.621282	0.300106	0.241864	-0.133524	0.609424	-0.149116	0.567864	-0.133574	0.609287	-0.137825	0.597839
ENSBTAT00000023186	ENSBTAT00000023186	turquoise	-0.600991	0.010725	0.665549	0.00354502	0.668717	0.00333559	0.249618	0.333934	0.603167	0.0103705	0.366853	0.147496	-0.133954	0.608261	-0.20473	0.430562	0.405787	0.106075	0.291704	0.255939	0.305241	0.233505	0.315299	0.217674	-0.263861	0.306146	-0.0589801	0.822094	0.0214597	0.934846	-0.274286	0.286708	-0.0525397	0.841274	0.0841644	0.748092	0.140473	0.590753	-0.390543	0.121164	0.401075	0.110589	-0.357714	0.158625
ENSBTAT00000078672	ENSBTAT00000078672	blue	-0.390409	0.121303	0.355367	0.161572	0.324148	0.204332	0.95946	1.18187e-09	0.0153109	0.953492	0.000822451	0.9975	-0.0524063	0.841673	-0.0360729	0.890677	-0.114791	0.660879	-0.0442212	0.866173	0.0256644	0.922113	-0.0371849	0.887327	-0.0547706	0.83462	-0.326351	0.201095	-0.0358918	0.891223	-0.0516546	0.843917	-0.039506	0.88034	-0.0528937	0.840218	-0.0310717	0.905766	-0.0526763	0.840867	-0.0516522	0.843924	-0.0575944	0.826213
ENSBTAT00000011164	ENSBTAT00000011164	black	-0.446665	0.0722712	0.573957	0.0159845	0.509807	0.0365666	0.261077	0.311466	0.348986	0.169773	0.748331	0.000549698	-0.213009	0.411733	-0.0988008	0.705979	0.322363	0.206979	-0.0540393	0.8368	-0.0713902	0.78541	0.0913851	0.727223	0.063025	0.810095	-0.0962938	0.713139	-0.0849924	0.74569	-0.156279	0.549189	0.156174	0.549461	-0.157265	0.546642	-0.188948	0.467659	-0.0913336	0.727372	0.550538	0.0220163	-0.106168	0.685073
ENSBTAT00000017525	ENSBTAT00000017525	turquoise	-0.624508	0.00736425	0.668671	0.00333855	0.850548	1.51759e-05	0.27522	0.285004	0.539378	0.0254507	0.512883	0.0352635	-0.0503509	0.847813	-0.250466	0.33224	0.755383	0.00045426	0.188224	0.469397	0.32512	0.202899	0.615404	0.00854687	0.00486161	0.985226	0.161195	0.536534	-0.372631	0.140742	-0.218608	0.399254	0.207714	0.423725	0.0212583	0.935456	-0.0520254	0.84281	-0.0853307	0.744709	0.13999	0.592041	-0.439389	0.0776152
ENSBTAT00000005722	ENSBTAT00000005722	turquoise	-0.435806	0.0803504	0.48085	0.0507091	0.804406	9.90355e-05	0.359314	0.156636	0.135589	0.603849	0.373489	0.139757	0.0691365	0.792043	-0.23525	0.363387	0.555966	0.0204821	0.126232	0.629264	0.277198	0.281413	0.388421	0.123378	-0.0364429	0.889562	-0.00334881	0.989823	-0.511668	0.0357738	-0.214662	0.408028	0.234642	0.364665	0.335127	0.188533	-0.121426	0.642474	0.138205	0.59682	0.23511	0.363682	-0.371489	0.142059
ENSBTAT00000084829	ENSBTAT00000084829	brown	-0.160089	0.539369	0.219721	0.396798	0.286503	0.264901	-0.0231651	0.929679	0.680088	0.00266488	-0.0390303	0.881772	-0.0786142	0.764246	-0.0947965	0.717426	0.0242168	0.926495	-0.0655906	0.802505	-0.0105173	0.968044	-0.075724	0.772695	-0.0492742	0.851033	-0.177727	0.494963	-0.0654093	0.803041	-0.0708191	0.787089	-0.0480177	0.854793	-0.0845061	0.7471	-0.106193	0.685003	-0.0938506	0.720138	0.693144	0.0020349	-0.0713557	0.785511
ENSBTAT00000075104	ENSBTAT00000075104	greenyellow	-0.299056	0.243596	0.466375	0.059152	0.444444	0.0738728	0.127962	0.624533	0.272559	0.289875	0.329787	0.196114	-0.168162	0.518825	-0.229558	0.375445	0.759111	0.000409665	0.0337193	0.897774	0.0832188	0.750837	0.546867	0.0231038	-0.0205066	0.937734	0.568911	0.0171589	-0.287653	0.262904	0.112381	0.66761	0.231972	0.370305	-0.312206	0.222467	0.624216	0.00740006	0.0368861	0.888227	0.174132	0.503869	-0.340021	0.181759
ENSBTAT00000025049	ENSBTAT00000025049	greenyellow	-0.165237	0.526228	0.336792	0.186211	0.160451	0.538439	0.038771	0.882552	0.141604	0.587735	0.0262029	0.920484	-0.0351632	0.893419	-0.060945	0.81626	0.59755	0.011305	-0.0196348	0.940377	-0.0356025	0.892095	0.98487	7.83934e-13	-0.0578238	0.825531	0.41151	0.100772	-0.051494	0.844397	-0.0638439	0.807671	-0.0572967	0.827098	-0.0283028	0.914132	-0.0458878	0.861174	-0.0388795	0.882225	-0.00802331	0.975619	-0.0577059	0.825881
ENSBTAT00000007621	ENSBTAT00000007621	turquoise	-0.106415	0.684376	0.354022	0.163278	0.510669	0.0361979	0.272397	0.290172	-0.33025	0.195449	0.229722	0.375095	0.0308277	0.906503	-0.220458	0.395176	0.224125	0.387158	0.00978758	0.97026	0.435231	0.0807955	0.16839	0.518249	0.136383	0.601712	-0.12336	0.637147	-0.179333	0.49101	-0.148733	0.56887	0.237921	0.357806	-0.0358038	0.891488	0.145594	0.577144	0.0917221	0.726254	0.467845	0.0582499	-0.328432	0.198068
ENSBTAT00000086437	ENSBTAT00000086437	turquoise	-0.152404	0.559259	0.277733	0.280447	0.568899	0.0171616	0.237122	0.359471	0.0061016	0.981458	0.386825	0.125062	0.267818	0.298678	-0.195201	0.452774	0.670322	0.00323336	-0.168041	0.519131	0.179563	0.490444	0.441716	0.0758757	0.0441234	0.866466	0.303723	0.235957	-0.326277	0.201203	-0.269881	0.294827	0.254774	0.323711	0.1341	0.607866	0.260424	0.312722	0.0746094	0.77596	0.0833348	0.7505	-0.465177	0.0598946
ENSBTAT00000080015	ENSBTAT00000080015	red	-0.176824	0.497194	-0.275534	0.284431	0.165631	0.525228	-0.206469	0.426572	0.34251	0.178377	-0.168043	0.519126	-0.162724	0.532624	-0.170763	0.512284	-0.0899896	0.731243	-0.146697	0.574232	0.6424	0.00542225	-0.190464	0.464028	0.160393	0.538589	-0.134875	0.605775	-0.168358	0.51833	0.206422	0.426679	-0.125071	0.632445	0.0969879	0.711154	-0.150583	0.564018	0.283505	0.270156	-0.166852	0.522134	-0.17071	0.512418
ENSBTAT00000061505	ENSBTAT00000061505	green	0.0175113	0.946816	0.265956	0.302178	0.0567524	0.828718	-0.0470474	0.857699	-0.043629	0.86795	-0.079278	0.762309	0.195715	0.451561	-0.112822	0.666378	0.185837	0.475154	0.740435	0.000675754	-0.121559	0.642107	-0.0306262	0.907111	-0.114253	0.662381	0.290703	0.257649	-0.127993	0.624449	-0.109551	0.675545	-0.117151	0.65431	-0.117524	0.653275	0.536613	0.0263625	-0.0852103	0.745058	-0.0574247	0.826718	-0.105657	0.686517
ENSBTAT00000083370	ENSBTAT00000083370	pink	0.0199267	0.939492	0.460435	0.0629028	0.263878	0.306114	0.00964972	0.970679	0.00933286	0.971641	-0.033065	0.899748	0.127014	0.627124	-0.104374	0.690145	-0.0442468	0.866096	0.531788	0.0280138	-0.0183698	0.944212	-0.0591784	0.821505	-0.0737314	0.778535	-0.225895	0.383321	-0.109758	0.674964	-0.0853941	0.744526	-0.0913785	0.727242	-0.105003	0.688366	-0.0843754	0.747479	-0.0860255	0.742696	0.816994	6.25297e-05	-0.0731757	0.780165
ENSBTAT00000081216	ENSBTAT00000081216	blue	-0.312049	0.222713	0.25398	0.325273	0.209751	0.419091	0.742681	0.000637688	-0.109708	0.675104	0.21668	0.403529	-0.15456	0.553646	0.172898	0.506945	-0.165934	0.52446	-0.130632	0.617263	-0.0890687	0.733899	-0.107151	0.6823	-0.161363	0.536104	-0.372732	0.140626	-0.0111702	0.966061	-0.141539	0.587908	0.466054	0.0593503	-0.145282	0.577971	-0.13585	0.603148	-0.138386	0.596334	-0.147048	0.573306	0.126369	0.628888
ENSBTAT00000079495	ENSBTAT00000079495	greenyellow	-0.120041	0.646302	0.29041	0.25815	0.109935	0.674468	0.00793033	0.975902	0.119491	0.647822	0.00247491	0.992478	-0.0633448	0.809148	-0.0831535	0.751027	0.654619	0.00435134	-0.0424558	0.871473	-0.0628494	0.810615	0.954114	2.94627e-09	-0.0837924	0.749171	0.564009	0.0183634	-0.0716866	0.784539	0.0345306	0.895327	-0.0811082	0.756975	-0.0516397	0.843962	0.254413	0.324421	-0.0562236	0.830292	-0.0320232	0.902893	-0.0842517	0.747838
ENSBTAT00000015626	ENSBTAT00000015626	turquoise	-0.444096	0.0741264	0.445312	0.0732437	0.804745	9.78592e-05	0.145868	0.576419	0.409041	0.103036	0.385017	0.126987	0.0109023	0.966875	-0.198295	0.4455	0.369589	0.144271	0.253574	0.326075	0.585594	0.0135167	0.0856445	0.7438	0.253026	0.327156	-0.137985	0.59741	-0.573009	0.0162002	-0.0497089	0.849733	0.223412	0.388709	-0.0972675	0.710355	0.0111424	0.966146	-0.217897	0.400826	0.140221	0.591424	-0.3335	0.190822
ENSBTAT00000076588	ENSBTAT00000076588	green	-0.247038	0.339118	0.131328	0.615373	0.301082	0.24026	-0.0684478	0.794072	-0.0529266	0.84012	-0.091695	0.726331	-0.144672	0.579586	-0.136796	0.600601	-0.00966123	0.970644	0.592538	0.0121942	0.452515	0.0681742	-0.100957	0.699839	-0.11974	0.647132	-0.134186	0.607634	-0.146467	0.574838	-0.123966	0.63548	-0.107638	0.680928	0.42573	0.0884167	0.247754	0.337674	-0.114202	0.662521	-0.0930172	0.722531	-0.137947	0.59751
ENSBTAT00000076999	ENSBTAT00000076999	turquoise	-0.542525	0.0244432	0.71824	0.00116423	0.553077	0.0212878	0.725541	0.000978941	0.176618	0.497704	0.434384	0.081455	-0.317024	0.21503	0.183341	0.481207	0.269471	0.295591	0.422558	0.0910729	-0.0818144	0.75492	0.0758064	0.772454	-0.18733	0.471548	-0.0185052	0.943802	-0.306746	0.231093	-0.109166	0.676628	0.0213867	0.935067	-0.125249	0.631957	0.00585265	0.982214	0.159723	0.540309	0.206369	0.426799	-0.222402	0.390913
ENSBTAT00000003693	ENSBTAT00000003693	turquoise	-0.466608	0.0590083	0.646981	0.00499836	0.762466	0.0003727	0.475282	0.0538424	0.217592	0.401502	0.433131	0.0824374	-0.00526529	0.983999	-0.246508	0.340188	0.437621	0.0789564	0.126465	0.628627	0.0249745	0.924201	0.364948	0.149769	0.104681	0.689278	-0.1816	0.485454	-0.306056	0.232197	-0.127059	0.627003	0.559358	0.0195664	0.0682501	0.794655	-0.166942	0.521907	-0.362856	0.152295	0.270172	0.294287	-0.252658	0.327884
ENSBTAT00000028356	ENSBTAT00000028356	cyan	0.0073539	0.977653	0.0931052	0.722278	0.313817	0.219963	0.000168562	0.999488	-0.0191495	0.941848	-0.0497059	0.849742	-0.112155	0.668244	-0.0942316	0.719045	-0.0303419	0.90797	-0.0970584	0.710953	-0.0352792	0.89307	-0.071357	0.785508	-0.0882461	0.736274	-0.329259	0.196873	-0.0990418	0.705291	-0.093416	0.721386	0.7681	0.000316898	0.214246	0.408959	-0.115439	0.659074	-0.101944	0.697035	0.531464	0.0281275	-0.0880402	0.736869
ENSBTAT00000085998	ENSBTAT00000085998	magenta	-0.605591	0.00998679	0.903844	6.52475e-07	0.612093	0.00901282	0.754154	0.000469814	0.317203	0.214758	0.301799	0.239087	-0.157766	0.545349	-0.276946	0.281871	0.28241	0.27209	0.45483	0.0666008	-0.0311007	0.905678	0.256364	0.320596	0.0086213	0.973803	-0.12517	0.632174	-0.0338888	0.897262	-0.0109083	0.966857	-0.0416412	0.87392	-0.284631	0.268175	-0.0219729	0.933291	-0.160671	0.537875	0.409628	0.102495	-0.274395	0.286507
ENSBTAT00000043458	ENSBTAT00000043458	blue	-0.282975	0.271091	0.410374	0.101809	0.456964	0.0651744	0.660546	0.00389756	0.118035	0.651857	-0.173762	0.504791	-0.0131877	0.959936	-0.183718	0.48029	0.0484477	0.853506	-0.0606013	0.81728	-0.0799418	0.760373	0.263684	0.306483	-0.168787	0.517251	-0.357106	0.159385	-0.0956577	0.714959	0.00378503	0.988497	0.477372	0.0526501	0.109713	0.67509	-0.202849	0.434902	-0.19889	0.444108	0.350677	0.167574	-0.111544	0.669953
ENSBTAT00000063982	ENSBTAT00000063982	midnightblue	-0.146779	0.574015	0.221398	0.393113	-0.00233403	0.992907	-0.114454	0.661818	-0.142159	0.586256	0.46103	0.0625194	-0.22687	0.381217	0.184331	0.478803	0.0696247	0.790605	0.335132	0.188527	0.187524	0.471081	-0.114233	0.662434	-0.212864	0.41206	0.157682	0.545565	0.0164097	0.950158	-0.195742	0.451497	-0.188694	0.468268	-0.224155	0.387093	0.547052	0.0230479	-0.164543	0.527989	0.0238392	0.927638	0.142305	0.58587
ENSBTAT00000023301	ENSBTAT00000023301	salmon	-0.370146	0.14362	0.404276	0.107508	0.530643	0.0284171	0.105591	0.686705	0.487945	0.0469171	0.425703	0.0884388	0.0601337	0.818668	-0.229286	0.376028	0.929509	6.86002e-08	0.156682	0.548147	-0.215302	0.406597	0.588903	0.012873	0.14308	0.583807	0.651402	0.00461509	-0.481244	0.0504926	-0.117337	0.653793	-0.114637	0.66131	0.219489	0.397308	0.212909	0.411959	0.162826	0.532364	-0.113767	0.663738	-0.363597	0.151397
ENSBTAT00000044060	ENSBTAT00000044060	cyan	-0.1913	0.46203	0.203282	0.4339	0.324223	0.20422	0.188105	0.469684	-0.104552	0.689643	0.174294	0.503467	-0.112184	0.668162	0.038982	0.881917	0.352796	0.164844	0.0201295	0.938877	0.0207765	0.936916	0.324667	0.203565	-0.258924	0.315617	0.113312	0.665008	-0.259048	0.315378	-0.197934	0.446346	0.790992	0.000156197	0.0120169	0.96349	0.221689	0.392473	-0.0367471	0.888646	-0.15351	0.556377	-0.0489626	0.851965
ENSBTAT00000011311	ENSBTAT00000011311	red	-0.200017	0.441475	0.0758869	0.772219	0.299857	0.242274	-0.0130315	0.96041	0.0577526	0.825742	0.0202406	0.93854	0.00802246	0.975622	-0.208998	0.420802	-0.18918	0.467102	-0.122923	0.638348	0.882654	2.72689e-06	0.00721127	0.978086	0.0426858	0.870782	-0.461874	0.0619786	0.087667	0.737947	-0.0940254	0.719637	-0.215659	0.405801	-0.0437073	0.867715	-0.191761	0.460933	-0.137678	0.598233	0.318395	0.212943	-0.0874607	0.738544
ENSBTAT00000063897	ENSBTAT00000063897	darkgreen	0.458556	0.0641253	-0.370293	0.143448	-0.540008	0.0252466	-0.212809	0.412184	-0.200591	0.440139	-0.201632	0.437719	-0.131576	0.614698	0.903265	6.81317e-07	-0.438305	0.0784357	-0.17019	0.513721	-0.159332	0.541314	-0.174197	0.503708	-0.140176	0.591545	-0.0778527	0.76647	0.148539	0.56938	-0.119937	0.646588	-0.126753	0.627838	-0.127254	0.626469	-0.134343	0.607211	-0.123831	0.63585	-0.149929	0.56573	0.260049	0.313444
ENSBTAT00000080515	ENSBTAT00000080515	turquoise	-0.619522	0.00799444	0.66356	0.00368193	0.681392	0.00259557	0.157732	0.545436	0.450115	0.0698337	0.503134	0.0395206	-0.337831	0.18477	-0.324116	0.204379	0.479226	0.0516088	0.570249	0.0168411	0.0938233	0.720217	0.115289	0.659492	0.14646	0.574856	0.0721052	0.783309	-0.228002	0.378779	0.110822	0.671978	0.228608	0.37748	0.0556004	0.832148	0.156892	0.547606	-0.275781	0.283983	0.118382	0.650894	-0.389722	0.122017
ENSBTAT00000045390	ENSBTAT00000045390	brown	-0.63361	0.00631676	0.53936	0.0254566	0.673957	0.00301125	0.178714	0.492531	0.700877	0.00172331	0.408755	0.103301	0.0107159	0.967441	-0.306699	0.231167	0.682934	0.00251553	0.260882	0.311841	-0.0012611	0.996167	0.521165	0.0319295	-0.174213	0.503668	0.180882	0.487209	-0.226364	0.382307	-0.121532	0.642182	0.185276	0.476511	0.286356	0.265158	-0.191472	0.461622	-0.16975	0.514828	-0.0629288	0.81038	-0.366378	0.14806
ENSBTAT00000074249	ENSBTAT00000074249	turquoise	0.125473	0.631342	-0.287868	0.262531	-0.518554	0.0329533	-0.313694	0.220153	0.00950239	0.971126	0.0277526	0.915796	-0.423489	0.090287	0.352088	0.165753	-0.144568	0.579861	-0.292239	0.255027	-0.0808148	0.75783	-0.0804053	0.759023	-0.37889	0.133668	0.267356	0.299544	0.475908	0.0534833	0.314067	0.219576	-0.311812	0.223083	-0.00915175	0.972191	0.270244	0.294154	0.0349674	0.89401	-0.0343331	0.895922	0.0297743	0.909685
ENSBTAT00000012108	ENSBTAT00000012108	turquoise	-0.572849	0.0162369	0.565899	0.0178913	0.875038	4.27092e-06	0.538524	0.0257296	0.694222	0.00198886	0.201117	0.438917	0.0468593	0.858262	-0.289429	0.259837	0.536169	0.0265113	0.130685	0.617118	0.0600645	0.818873	0.309243	0.227122	0.124058	0.635228	-0.0509725	0.845955	-0.463175	0.0611514	-0.187824	0.47036	0.226223	0.382611	0.19847	0.44509	-0.111171	0.670999	-0.129908	0.61923	0.163907	0.529607	-0.428522	0.0861251
ENSBTAT00000063136	ENSBTAT00000063136	turquoise	-0.373541	0.139697	0.40018	0.111462	0.526162	0.0300386	0.675105	0.00294372	0.463129	0.0611807	0.266438	0.30127	-0.0907722	0.728988	0.118391	0.650869	0.103615	0.692295	-0.247702	0.33778	0.0248523	0.924571	-0.0426294	0.870951	-0.0321099	0.902631	-0.234639	0.364672	-0.270012	0.294584	-0.116929	0.654928	0.00521659	0.984147	-0.0721288	0.783239	0.102172	0.696388	-0.296293	0.24819	0.368344	0.145731	-0.113711	0.663893
ENSBTAT00000073682	ENSBTAT00000073682	darkturquoise	-0.117416	0.653575	0.00890956	0.972927	-0.264175	0.305549	-0.112093	0.668417	0.153866	0.55545	0.0889639	0.734201	-0.360323	0.155391	0.250016	0.333138	-0.0311087	0.905654	0.174378	0.503258	-0.404716	0.10709	0.0641113	0.806879	0.10897	0.677179	0.130701	0.617076	-0.12056	0.644866	-0.0291682	0.911516	-0.11827	0.651206	-0.122697	0.638972	0.00320705	0.990253	-0.159015	0.542131	-0.340672	0.18087	0.598954	0.0110654
ENSBTAT00000029302	ENSBTAT00000029302	turquoise	-0.438504	0.0782849	0.627777	0.00697315	0.757185	0.000432228	0.401548	0.11013	0.397633	0.113971	0.258576	0.316292	-0.0160434	0.951269	-0.291101	0.256968	0.676403	0.0028689	0.0974271	0.709899	0.001195	0.996368	0.588874	0.0128785	0.11281	0.666411	0.139719	0.592765	-0.491761	0.044968	-0.132982	0.610889	0.480342	0.050989	-0.107619	0.680981	-0.0191968	0.941705	0.00881851	0.973204	0.289261	0.260126	-0.27345	0.288238
ENSBTAT00000069533	ENSBTAT00000069533	darkred	0.247847	0.337487	-0.196187	0.450449	-0.104773	0.689016	-0.124249	0.634703	-0.00501855	0.984749	0.0842574	0.747822	0.327374	0.199603	-0.0957786	0.714613	0.350834	0.16737	-0.378939	0.133614	-0.2067	0.426041	0.0155881	0.95265	-0.313873	0.219877	0.543077	0.0242695	-0.120382	0.645357	-0.107532	0.681228	-0.120186	0.6459	-0.0350456	0.893774	0.537105	0.0261986	0.497795	0.0420116	0.250625	0.331922	-0.108248	0.67921
ENSBTAT00000081222	ENSBTAT00000081222	red	-0.135028	0.605361	0.291597	0.256122	0.318554	0.212703	-0.073187	0.780132	-0.0574557	0.826625	-0.0899579	0.731334	-0.0520938	0.842606	-0.317643	0.214088	0.376749	0.13606	0.504671	0.0388248	0.372545	0.14084	0.297642	0.245939	0.0926668	0.723537	0.298703	0.244178	-0.283436	0.270276	0.24416	0.344956	-0.154388	0.554093	0.0101171	0.969259	0.41878	0.0943102	0.0944825	0.718326	0.0822835	0.753555	-0.337191	0.185657
ENSBTAT00000061039	ENSBTAT00000061039	lightcyan	0.120978	0.643712	-0.0757484	0.772624	-0.41003	0.102125	0.0297109	0.909877	-0.0691799	0.791914	-0.185464	0.476055	-0.361622	0.153798	0.480106	0.05112	-0.412242	0.100107	-0.185842	0.47514	-0.0689767	0.792513	0.0394378	0.880545	-0.0867671	0.74055	-0.235998	0.36182	0.701089	0.00171533	-0.190974	0.46281	0.0341958	0.896336	-0.230838	0.372714	-0.20646	0.42659	-0.257032	0.319293	-0.0596891	0.819988	0.0960096	0.713952
ENSBTAT00000076324	ENSBTAT00000076324	royalblue	0.110599	0.672603	-0.146779	0.574016	-0.235152	0.363594	-0.100874	0.700074	-0.0983986	0.707126	-0.0846263	0.746752	-0.0594809	0.820606	-0.0546124	0.835092	-0.0978562	0.708674	-0.0762897	0.77104	-0.081613	0.755506	-0.0780943	0.765764	-0.0665507	0.799669	0.107209	0.682138	-0.0596455	0.820117	0.999107	4.93501e-22	-0.0677201	0.796218	-0.0404426	0.877523	-0.0570042	0.827969	-0.0650424	0.804125	-0.0720761	0.783394	-0.0544132	0.835686
ENSBTAT00000067312	ENSBTAT00000067312	red	-0.383683	0.128422	0.0700694	0.789295	0.250086	0.332998	0.0087515	0.973407	-0.0881886	0.73644	0.414308	0.0982485	-0.163333	0.53107	-0.120473	0.645105	-0.190552	0.463817	-0.0815589	0.755663	0.761183	0.000386498	-0.132376	0.61253	-0.109673	0.675202	-0.439198	0.0777591	-0.105303	0.687519	-0.120023	0.64635	-0.101542	0.698176	-0.0127842	0.96116	-0.121982	0.640942	-0.120056	0.646259	0.0598426	0.819532	0.31556	0.217273
ENSBTAT00000018772	ENSBTAT00000018772	brown	-0.296138	0.248449	0.307203	0.230362	0.292236	0.255033	0.194703	0.45395	0.664456	0.00361976	0.0463969	0.859648	-0.262993	0.307798	-0.0242766	0.926314	0.234274	0.36544	-0.156896	0.547593	0.0153449	0.953388	0.0999856	0.702603	-0.287254	0.263596	0.108256	0.679189	0.0619908	0.813159	-0.105474	0.687035	0.0123795	0.962389	-0.209018	0.420754	0.297786	0.245699	0.0378623	0.885287	0.518633	0.0329219	-0.233376	0.367333
ENSBTAT00000007616	ENSBTAT00000007616	brown	-0.409931	0.102216	0.18681	0.472801	0.285392	0.266841	0.0104474	0.968256	0.940692	1.94077e-08	0.0231611	0.929692	-0.106178	0.685047	-0.0967407	0.711861	0.195951	0.451005	0.0695428	0.790846	0.0201448	0.938831	0.056415	0.829722	-0.0794676	0.761756	0.0234693	0.928758	-0.0747435	0.775567	-0.0601875	0.818508	-0.0296283	0.910126	-0.0964751	0.71262	-0.122754	0.638815	-0.120132	0.646048	-0.0268525	0.918518	-0.114784	0.660897
ENSBTAT00000003691	ENSBTAT00000003691	green	-0.251109	0.330959	0.513824	0.0348715	0.320884	0.209189	0.398863	0.112754	0.111261	0.670746	0.0977477	0.708983	-0.0090836	0.972398	-0.116483	0.656168	0.142216	0.586106	0.56835	0.0172935	-0.320762	0.209373	0.00998271	0.969668	0.122697	0.63897	-0.0284207	0.913776	-0.259031	0.315411	0.069369	0.791358	-0.282019	0.272782	0.0739637	0.777853	-0.325794	0.20191	0.276413	0.282835	0.290147	0.258602	-0.161602	0.535492
ENSBTAT00000080838	ENSBTAT00000080838	greenyellow	-0.227873	0.379058	0.370038	0.143745	0.173243	0.506083	0.167772	0.51981	-0.058281	0.824171	0.116843	0.655168	-0.226106	0.382866	-0.202548	0.435598	0.29821	0.244996	-0.171605	0.510175	0.112338	0.66773	0.605612	0.00998347	-0.21306	0.41162	0.0959379	0.714157	0.0886737	0.735039	-0.217215	0.40234	0.191365	0.461876	-0.202584	0.435514	0.37689	0.135902	-0.188489	0.468761	0.392183	0.119473	0.233857	0.366319
ENSBTAT00000022723	ENSBTAT00000022723	green	-0.520702	0.0321093	0.726387	0.000959155	0.656602	0.004195	0.332139	0.192751	0.233309	0.367475	0.564216	0.0183111	-0.106549	0.684	-0.305402	0.233247	0.385762	0.126191	0.557961	0.0199397	0.0214023	0.93502	-0.0313668	0.904874	-0.0219335	0.93341	0.0102886	0.968738	-0.309087	0.227369	-0.207217	0.424859	-0.0385639	0.883175	-0.0511601	0.845395	0.115878	0.657852	0.151258	0.562251	0.507664	0.0374965	-0.222444	0.390823
ENSBTAT00000081532	ENSBTAT00000081532	royalblue	0.110599	0.672603	-0.146779	0.574016	-0.235152	0.363594	-0.100874	0.700074	-0.0983986	0.707126	-0.0846263	0.746752	-0.0594809	0.820606	-0.0546124	0.835092	-0.0978562	0.708674	-0.0762897	0.77104	-0.081613	0.755506	-0.0780943	0.765764	-0.0665507	0.799669	0.107209	0.682138	-0.0596455	0.820117	0.999107	4.93501e-22	-0.0677201	0.796218	-0.0404426	0.877523	-0.0570042	0.827969	-0.0650424	0.804125	-0.0720761	0.783394	-0.0544132	0.835686
ENSBTAT00000086199	ENSBTAT00000086199	turquoise	0.144261	0.580673	-0.101262	0.698971	-0.332026	0.192911	-0.20614	0.427325	-0.176315	0.498452	0.103315	0.693144	-0.272085	0.290747	0.283412	0.270319	-0.0862946	0.741917	-0.0238451	0.92762	-0.139656	0.592935	-0.15245	0.559138	-0.338265	0.184171	0.233504	0.367063	0.0418913	0.873169	0.33239	0.192394	-0.344993	0.175045	-0.0940722	0.719503	-0.0307301	0.906797	0.590749	0.0125246	0.304553	0.234616	0.0570646	0.827789
ENSBTAT00000068637	ENSBTAT00000068637	brown	-0.401095	0.11057	0.454947	0.0665223	0.176908	0.496985	0.0217469	0.933975	0.498892	0.0414903	0.189973	0.465202	-0.158814	0.542648	-0.266034	0.30203	0.532099	0.0279051	0.205346	0.429145	-0.204331	0.431481	0.721666	0.00107399	0.174064	0.50404	0.331352	0.193871	0.15536	0.551571	-0.0997422	0.703296	-0.133038	0.610738	-0.10469	0.689252	-0.0838605	0.748974	-0.250563	0.332047	-0.14297	0.584101	-0.0324252	0.901679
ENSBTAT00000026582	ENSBTAT00000026582	brown	-0.205732	0.428259	0.400148	0.111493	0.191772	0.460907	0.0704658	0.788129	0.645524	0.00513017	0.412938	0.0994786	0.0376737	0.885855	0.24758	0.338025	0.633482	0.00633057	0.0420348	0.872737	-0.38311	0.129042	0.480632	0.0508295	-0.232338	0.369529	0.543102	0.0242617	-0.0451024	0.863529	-0.047686	0.855786	-0.146884	0.573738	-0.168785	0.517254	0.0137054	0.958364	-0.0660477	0.801154	0.0422651	0.872046	-0.356259	0.160447
ENSBTAT00000040129	ENSBTAT00000040129	magenta	-0.46099	0.0625454	0.702333	0.00166926	0.63315	0.00636656	0.479712	0.0513384	0.46339	0.0610155	-0.0145688	0.955744	-0.329883	0.195976	-0.0844373	0.7473	0.405725	0.106134	0.170412	0.513164	0.159023	0.542109	0.551496	0.0217393	-0.0837806	0.749206	-0.0126653	0.961521	-0.14746	0.57222	-0.176313	0.498458	0.212487	0.412907	-0.186592	0.473329	0.182972	0.482105	-0.169352	0.515829	0.523244	0.0311319	-0.275967	0.283645
ENSBTAT00000013658	ENSBTAT00000013658	turquoise	-0.430043	0.0848956	0.431406	0.0838037	0.597473	0.0113184	0.251913	0.32936	0.315283	0.217699	0.198695	0.444564	-0.257652	0.318087	-0.114792	0.660876	0.546107	0.023334	0.177496	0.495533	-0.217782	0.401081	0.443944	0.074237	-0.0819879	0.754415	0.0994977	0.703992	-0.276221	0.283184	-0.267814	0.298685	0.531807	0.0280073	0.445491	0.0731145	-0.117586	0.653104	0.0516821	0.843835	0.101283	0.698913	-0.268327	0.297725
ENSBTAT00000009573	ENSBTAT00000009573	blue	-0.352855	0.164769	0.234332	0.365318	0.403831	0.107933	0.633896	0.00628581	0.069978	0.789564	0.270981	0.292788	0.0114073	0.965341	-0.1789	0.492074	-0.0731067	0.780368	-0.128971	0.621781	0.230568	0.373289	-0.16727	0.521077	0.509423	0.0367319	-0.378346	0.134274	-0.191039	0.462655	-0.0303059	0.908079	0.0590709	0.821824	-0.193988	0.455642	-0.168407	0.518207	-0.192763	0.458548	-0.190699	0.463466	-0.0239513	0.927299
ENSBTAT00000012106	ENSBTAT00000012106	red	0.0251057	0.923804	-0.150144	0.565167	-0.104866	0.688754	-0.0854626	0.744327	-0.269887	0.294816	-0.188477	0.468789	-0.149237	0.567548	0.0890499	0.733953	-0.15488	0.552817	-0.117956	0.652077	0.413969	0.098552	0.147328	0.572569	-0.370076	0.143702	-0.145277	0.577983	0.5827	0.0141001	-0.202158	0.436501	0.166869	0.522091	0.277591	0.280704	0.0352842	0.893054	-0.0901375	0.730817	-0.126219	0.629299	-0.265842	0.302394
ENSBTAT00000021210	ENSBTAT00000021210	brown	-0.34431	0.175957	0.442972	0.0749486	0.539766	0.025325	0.0510609	0.845691	0.803332	0.000102843	0.266101	0.301904	0.0272321	0.91737	-0.103496	0.692632	0.755078	0.000458082	0.163914	0.529589	-0.134028	0.608062	0.503556	0.0393289	0.113775	0.663715	0.437388	0.0791341	-0.261845	0.309993	0.0039044	0.988134	0.155977	0.549971	-0.0430656	0.869641	0.000546784	0.998338	-0.120783	0.644251	-0.0246531	0.925174	-0.568781	0.01719
ENSBTAT00000001660	ENSBTAT00000001660	brown	-0.373073	0.140233	0.358647	0.157464	0.448125	0.0712324	0.14403	0.581286	0.792158	0.000150324	0.446608	0.0723118	0.120632	0.644666	-0.163679	0.53019	0.780982	0.000214983	0.0362771	0.890062	-0.271099	0.292569	0.300826	0.24068	0.0184429	0.943991	0.584156	0.0138042	-0.30285	0.237374	-0.128631	0.622709	-0.0562156	0.830316	-0.1007	0.700569	0.167414	0.520715	0.204896	0.430181	-0.0677116	0.796243	-0.433085	0.0824735
ENSBTAT00000026932	ENSBTAT00000026932	red	-0.161265	0.536353	0.265937	0.302213	0.564364	0.0182741	0.154921	0.552709	-0.0775577	0.767332	0.0665188	0.799763	-0.0153825	0.953274	-0.0793296	0.762159	0.210001	0.418523	-0.0941579	0.719257	0.610789	0.00920176	0.347335	0.17194	0.0107742	0.967264	-0.205974	0.427705	-0.396644	0.114956	-0.144851	0.579111	0.025146	0.923682	0.17088	0.51199	-0.0622331	0.812441	0.0493108	0.850923	0.526454	0.0299309	-0.163576	0.530452
ENSBTAT00000080795	ENSBTAT00000080795	royalblue	0.116459	0.656234	-0.125445	0.631421	-0.20684	0.425723	-0.0791111	0.762796	-0.100602	0.700848	-0.0948517	0.717268	-0.0189861	0.942343	-0.0715361	0.784981	-0.0901068	0.730905	-0.0779555	0.76617	-0.082101	0.754086	-0.0592788	0.821206	-0.0749712	0.7749	0.0893769	0.73301	-0.0774691	0.767591	0.996571	1.18537e-17	-0.0836745	0.749514	-0.0149752	0.95451	-0.0727888	0.781301	-0.0814968	0.755844	-0.0191117	0.941963	-0.0656038	0.802466
ENSBTAT00000023728	ENSBTAT00000023728	black	-0.685062	0.00240838	0.553595	0.0211415	0.321746	0.2079	0.457007	0.065146	0.218358	0.399806	0.792993	0.000146233	-0.156156	0.54951	-0.265023	0.303941	0.380909	0.131441	0.160024	0.539536	-0.11856	0.650401	0.150295	0.564772	-0.339095	0.183028	0.139145	0.594302	0.188969	0.467607	-0.152139	0.559951	-0.16512	0.526523	0.0390051	0.881847	0.0085968	0.973877	0.0581554	0.824545	-0.0660941	0.801018	-0.0867165	0.740696
ENSBTAT00000007335	ENSBTAT00000007335	brown	-0.119224	0.648562	-0.0632641	0.809387	0.0555229	0.832379	-0.0930434	0.722456	0.810853	7.85822e-05	-0.09913	0.70504	-0.0739702	0.777834	0.244867	0.343517	0.0271363	0.91766	-0.0840325	0.748474	-0.0951119	0.716522	-0.0973184	0.71021	-0.0698552	0.789926	0.0317451	0.903732	-0.0625276	0.811568	-0.0768577	0.769378	-0.0504325	0.847569	-0.0836596	0.749557	-0.127087	0.626924	-0.0998473	0.702997	-0.0786007	0.764285	-0.086376	0.741682
ENSBTAT00000085768	ENSBTAT00000085768	turquoise	0.598083	0.0112137	-0.301965	0.238817	-0.556109	0.0204428	-0.282101	0.272637	-0.265904	0.302276	-0.236879	0.359978	0.398925	0.112693	0.337147	0.185718	0.0883773	0.735895	-0.23158	0.371137	-0.238502	0.356598	0.286622	0.264695	-0.212194	0.413568	0.503454	0.039375	0.335235	0.188382	0.22727	0.380354	-0.21926	0.397815	-0.181549	0.485578	0.324016	0.204527	-0.191369	0.461866	-0.205779	0.428153	-0.198215	0.445686
ENSBTAT00000043552	ENSBTAT00000043552	lightgreen	-0.0554652	0.83255	-0.245887	0.341446	0.123361	0.637144	-0.0807167	0.758115	-0.0309982	0.905987	-0.0665536	0.79966	-0.0666831	0.799278	-0.0718472	0.784067	-0.0178639	0.945746	-0.083333	0.750506	-0.0737529	0.778472	-0.117988	0.651987	-0.0691106	0.792119	-0.133691	0.608972	-0.0774372	0.767684	-0.0598769	0.81943	-0.0544696	0.835517	0.998509	2.31361e-20	-0.0917424	0.726195	-0.0745636	0.776094	-0.0841198	0.748221	-0.0663485	0.800266
ENSBTAT00000005032	ENSBTAT00000005032	turquoise	-0.640215	0.00563436	0.594274	0.0118801	0.675304	0.00293216	0.437264	0.0792292	0.381101	0.131231	0.120317	0.645538	-0.309568	0.226607	-0.0491776	0.851322	0.252847	0.327511	0.390808	0.12089	0.659776	0.00395419	0.35013	0.168283	-0.101459	0.698412	-0.153357	0.556776	-0.300384	0.241406	0.0556179	0.832096	-0.0723249	0.782663	-0.108262	0.679172	-0.0860088	0.742745	-0.0435767	0.868107	0.0594818	0.820603	-0.318054	0.213461
ENSBTAT00000063813	ENSBTAT00000063813	blue	-0.312559	0.221917	0.469712	0.0571191	0.444481	0.0738459	0.854286	1.26942e-05	0.00220067	0.993312	0.119239	0.648518	0.255424	0.322436	-0.113489	0.664513	-0.0952112	0.716238	0.0940092	0.719683	0.140807	0.58986	-0.0997656	0.703229	-0.110213	0.673686	-0.403524	0.108227	-0.122882	0.638462	-0.117255	0.654022	-0.110739	0.67221	-0.131063	0.616091	-0.0979437	0.708424	-0.12204	0.64078	0.250355	0.332461	-0.126286	0.629118
ENSBTAT00000074409	ENSBTAT00000074409	turquoise	-0.726744	0.000950889	0.852105	1.40961e-05	0.950803	4.92059e-09	0.571189	0.0166206	0.446478	0.0724049	0.535418	0.0267642	-0.162486	0.533232	-0.264368	0.305184	0.505738	0.0383474	0.39036	0.121355	0.250489	0.332194	0.307374	0.230089	0.104393	0.690092	-0.140925	0.589545	-0.470544	0.0566206	-0.119823	0.646903	0.13315	0.610435	0.00662255	0.979875	-0.0986853	0.706308	-0.17151	0.510413	0.355522	0.161377	-0.319159	0.211786
ENSBTAT00000079090	ENSBTAT00000079090	darkturquoise	0.0289744	0.912102	-0.251827	0.329532	-0.410872	0.101354	-0.131176	0.615785	-0.275785	0.283974	-0.12213	0.640534	-0.0866868	0.740782	-0.061198	0.81551	-0.450918	0.0692752	-0.111066	0.671293	-0.0926985	0.723446	-0.135708	0.603529	-0.0886326	0.735158	-0.298871	0.243902	-0.0293007	0.911116	-0.0792899	0.762274	-0.0963019	0.713116	-0.0581095	0.824681	-0.108592	0.678241	-0.0811264	0.756922	-0.0862979	0.741908	0.999174	2.76977e-22
ENSBTAT00000022721	ENSBTAT00000022721	turquoise	-0.716926	0.00120048	0.683641	0.00247954	0.946467	9.15418e-09	0.521279	0.0318856	0.646059	0.00508143	0.291366	0.256516	-0.124174	0.634908	-0.341569	0.17965	0.362491	0.152739	0.330091	0.195676	0.277754	0.280411	0.132255	0.612859	0.0870653	0.739687	-0.276169	0.283278	-0.457657	0.0647163	-0.183978	0.47966	0.179456	0.490708	0.156797	0.54785	-0.0609072	0.816372	-0.263418	0.30699	0.315141	0.217918	-0.281828	0.273121
ENSBTAT00000086059	ENSBTAT00000086059	black	-0.404482	0.107312	0.344451	0.175768	0.258502	0.316435	0.0631562	0.809706	0.137652	0.598302	0.982999	1.86974e-12	-0.0628313	0.810669	-0.0482075	0.854225	0.392851	0.118789	0.0236655	0.928164	-0.0606016	0.817279	0.0116693	0.964546	-0.0735192	0.779157	0.195658	0.451696	-0.0497935	0.849479	-0.0515236	0.844309	-0.0469417	0.858016	-0.0656817	0.802236	-0.032619	0.901094	-0.0369356	0.888078	-0.0466629	0.858851	-0.0686448	0.793491
ENSBTAT00000000434	ENSBTAT00000000434	greenyellow	-0.150114	0.565246	0.29127	0.25668	0.261602	0.310459	-0.151423	0.561821	0.126457	0.628648	0.00760453	0.976892	-0.0860857	0.742522	-0.201587	0.437824	0.555265	0.0206754	0.00429778	0.986939	0.351305	0.166762	0.816528	6.36424e-05	-0.0344914	0.895445	0.349245	0.169435	-0.000740773	0.997749	-0.106964	0.682827	0.0121226	0.963169	-0.131139	0.615886	0.0296897	0.909941	0.207243	0.424799	0.212611	0.412628	-0.265606	0.302839
ENSBTAT00000069322	ENSBTAT00000069322	cyan	0.11679	0.655314	-0.0768904	0.769282	-0.106283	0.684749	0.217032	0.402746	-0.217407	0.401912	-0.332373	0.192418	-0.289319	0.260025	0.222323	0.391086	-0.328228	0.198363	-0.384617	0.127416	-0.0875474	0.738293	0.0894701	0.732741	-0.110665	0.672418	-0.373094	0.14021	0.0255242	0.922537	0.155197	0.551995	0.563774	0.0184228	-0.0871384	0.739476	-0.174387	0.503236	-0.169451	0.515578	0.238428	0.356751	0.3168	0.215373
ENSBTAT00000018250	ENSBTAT00000018250	black	-0.413862	0.0986478	0.235803	0.362227	0.173945	0.504336	0.203656	0.433038	-0.0939829	0.719759	0.617354	0.00828167	-0.315723	0.217023	-0.123802	0.635929	-0.161015	0.536994	0.0390318	0.881767	0.184059	0.479461	-0.280598	0.27531	0.203367	0.433705	-0.329445	0.196606	-0.0747074	0.775673	0.0328318	0.900452	-0.345999	0.173706	0.0494397	0.850538	-0.0897755	0.73186	-0.180767	0.487491	0.119901	0.646687	0.364403	0.150425
ENSBTAT00000064291	ENSBTAT00000064291	brown	-0.296804	0.247335	0.0925425	0.723895	0.199273	0.443213	-0.0651983	0.803665	0.909785	4.11628e-07	0.0199005	0.939571	-0.0388466	0.882324	-0.102069	0.696679	0.30263	0.237732	-0.00778337	0.976348	-0.166721	0.522466	0.0941118	0.719389	-0.0286823	0.912985	0.19361	0.456537	-0.0208409	0.936721	-0.104499	0.689792	0.119538	0.647692	-0.0909719	0.728413	-0.0551688	0.833434	-0.0571355	0.827578	-0.150983	0.562971	-0.184842	0.477563
ENSBTAT00000020915	ENSBTAT00000020915	magenta	-0.373053	0.140257	0.61503	0.0085985	0.406277	0.105614	0.541124	0.0248878	0.24681	0.339579	0.129887	0.619288	-0.230471	0.373496	-0.157145	0.54695	-0.0721761	0.7831	0.0402743	0.878029	0.156547	0.548497	0.0633434	0.809152	-0.0124947	0.96204	-0.407786	0.104201	0.119699	0.647247	0.019715	0.940133	0.18755	0.471019	-0.476805	0.0529713	-0.102976	0.694105	-0.237342	0.359011	0.663623	0.00367756	-0.0711538	0.786105
ENSBTAT00000020078	ENSBTAT00000020078	magenta	-0.178349	0.49343	0.574709	0.015815	0.412569	0.0998113	0.0367943	0.888504	0.0688434	0.792906	0.186686	0.473101	-0.143725	0.582096	0.195931	0.451051	0.31517	0.217873	0.411571	0.100717	0.0886999	0.734963	0.469657	0.0571521	-0.244621	0.344017	-0.00710095	0.978421	-0.346519	0.173017	-0.135085	0.605208	0.400157	0.111484	-0.223097	0.389398	-0.0147185	0.955289	-0.23453	0.364902	0.449603	0.070192	0.00992108	0.969855
ENSBTAT00000085437	ENSBTAT00000085437	blue	-0.133142	0.610457	0.272038	0.290834	0.281111	0.274396	0.650595	0.00468317	0.0566628	0.828985	0.110972	0.671558	0.040394	0.877669	0.286652	0.264643	-0.247575	0.338036	-0.177917	0.494495	0.285274	0.267047	-0.214912	0.407468	-0.0705812	0.787789	-0.424735	0.0892438	0.04049	0.877381	-0.237241	0.359221	-0.185601	0.475724	-0.244751	0.343753	-0.0371115	0.887548	-0.147366	0.572467	0.354899	0.162165	-0.169919	0.514402
ENSBTAT00000082760	ENSBTAT00000082760	turquoise	-0.276326	0.282992	-0.0471191	0.857484	0.34435	0.175903	0.382931	0.129236	-0.102144	0.696467	-0.118855	0.649584	-0.170585	0.512732	-0.13569	0.603578	-0.201871	0.437165	-0.151382	0.561927	0.388849	0.122929	-0.158283	0.544014	-0.142224	0.586085	-0.470088	0.0568933	-0.147858	0.571171	0.330546	0.195024	0.497895	0.0419641	0.406161	0.105723	-0.159872	0.539926	-0.157532	0.545953	-0.163182	0.531454	-0.159942	0.539746
ENSBTAT00000066779	ENSBTAT00000066779	magenta	-0.642194	0.00544199	0.851159	1.47444e-05	0.549778	0.0222382	0.300315	0.24152	0.356045	0.160717	0.432014	0.0833208	-0.113855	0.663491	-0.367146	0.147148	0.573621	0.0160606	0.561443	0.0190198	0.106972	0.682805	0.593696	0.0119841	-0.153486	0.556441	0.187466	0.47122	-0.234069	0.365872	-0.0963727	0.712913	0.0237108	0.928027	-0.405484	0.106362	0.0165325	0.949785	0.00956001	0.970951	0.231513	0.371279	-0.01089	0.966912
ENSBTAT00000079009	ENSBTAT00000079009	turquoise	0.399933	0.111704	-0.394564	0.117047	-0.370786	0.142875	-0.228605	0.377486	-0.271349	0.292106	-0.201689	0.437589	-0.165039	0.52673	0.558951	0.0196746	-0.265873	0.302335	-0.200136	0.4412	-0.176363	0.498333	-0.191849	0.460722	-0.174451	0.503077	0.00315651	0.990407	0.384588	0.127447	-0.150542	0.564125	-0.150814	0.563414	0.535011	0.0269023	0.143823	0.581837	-0.156725	0.548036	-0.0218903	0.933541	-0.153761	0.555724
ENSBTAT00000022140	ENSBTAT00000022140	turquoise	0.0409143	0.876105	0.166058	0.524145	0.270303	0.294044	0.0391364	0.881452	0.00335627	0.9898	-0.188315	0.469179	0.21522	0.40678	-0.0901153	0.73088	-0.152075	0.560117	0.247435	0.338317	0.5353	0.0268042	-0.193877	0.455906	-0.191149	0.462391	-0.25391	0.325411	-0.238363	0.356887	0.328009	0.19868	0.0365963	0.8891	-0.243404	0.346499	0.196538	0.449623	-0.221521	0.392842	0.429969	0.0849553	-0.230799	0.372798
ENSBTAT00000074295	ENSBTAT00000074295	turquoise	-0.504441	0.0389285	0.647951	0.00491213	0.574994	0.0157511	0.483391	0.049326	0.237854	0.357944	0.420683	0.0926695	-0.457933	0.0645346	0.0668505	0.798784	0.249935	0.333299	0.165048	0.526708	0.140087	0.591782	0.149304	0.56737	0.0153587	0.953346	-0.118612	0.650256	-0.0546182	0.835075	-0.54081	0.0249885	-0.0473649	0.856748	-0.0545543	0.835265	0.173103	0.506433	0.0224226	0.931928	0.530848	0.0283444	-0.142675	0.584885
ENSBTAT00000006622	ENSBTAT00000006622	green	-0.128382	0.623389	0.201979	0.436915	0.00107319	0.996738	-0.198893	0.4441	0.126233	0.629261	0.381896	0.130361	0.0535961	0.838122	0.150937	0.56309	-0.106915	0.682967	0.550701	0.021969	0.129636	0.61997	-0.229751	0.375033	0.162486	0.533231	-0.115167	0.65983	0.062551	0.811499	-0.108652	0.678073	-0.25047	0.332232	-0.279969	0.276434	-0.263832	0.306201	-0.253664	0.325896	-0.225682	0.383782	0.0226805	0.931147
ENSBTAT00000073163	ENSBTAT00000073163	turquoise	-0.294211	0.251687	0.295815	0.248989	0.454376	0.0669073	0.563872	0.018398	-0.00719576	0.978133	-0.096625	0.712191	-0.212352	0.413212	-0.192314	0.459616	0.257373	0.318628	-0.186745	0.472959	-0.00618953	0.981191	0.338752	0.183499	-0.19945	0.442798	-0.0625814	0.811409	-0.187936	0.47009	-0.0867576	0.740577	0.445248	0.0732906	0.272771	0.289485	0.273044	0.288983	-0.0141354	0.957059	0.269028	0.296416	-0.108633	0.678127
ENSBTAT00000074412	ENSBTAT00000074412	blue	0.0402185	0.878197	0.09876	0.706095	-0.0160802	0.951157	0.566774	0.0176761	-0.233738	0.36657	-0.0380151	0.884827	-0.0437951	0.867451	0.240583	0.35229	0.0026396	0.991978	-0.0174371	0.947041	-0.0307045	0.906875	-0.0361467	0.890455	0.26604	0.30202	0.158729	0.542867	-0.0662035	0.800694	0.233466	0.367144	-0.279971	0.27643	-0.275678	0.28417	0.230568	0.373291	0.152779	0.558281	-0.277985	0.279994	-0.282225	0.272417
ENSBTAT00000064817	ENSBTAT00000064817	green	0.0713018	0.78567	0.121963	0.640992	-0.201412	0.43823	0.0646448	0.805301	-0.269238	0.296025	-0.220534	0.395009	0.228271	0.378203	0.0804211	0.758977	-0.225321	0.384563	0.576445	0.0154292	-0.237013	0.359697	0.0361511	0.890442	-0.241517	0.350365	-0.154646	0.553422	0.315619	0.217182	-0.218459	0.399583	-0.235521	0.362819	0.254589	0.324075	-0.237678	0.358311	-0.219445	0.397406	-0.187106	0.472089	0.0755411	0.773231
ENSBTAT00000013074	ENSBTAT00000013074	turquoise	-0.55966	0.0194864	0.518965	0.0327906	0.787305	0.000176037	0.334702	0.18913	0.356464	0.16019	0.447066	0.0719848	-0.342497	0.178394	-0.220269	0.39559	0.563436	0.0185083	0.0186015	0.94351	0.457426	0.0648686	0.279385	0.277479	0.160144	0.539228	0.123411	0.637007	-0.523915	0.0308778	0.00315166	0.990422	0.15968	0.54042	-0.106666	0.683668	0.262463	0.308811	0.167203	0.521247	0.298348	0.244767	-0.342948	0.177786
ENSBTAT00000037859	ENSBTAT00000037859	black	-0.425847	0.0883198	0.4968	0.0424889	0.309684	0.226425	0.0753666	0.773742	0.203333	0.433782	0.778098	0.000235	-0.0726469	0.781718	-0.0789777	0.763185	0.712636	0.00132529	0.00486706	0.985209	-0.0712232	0.785901	0.682862	0.00251921	-0.0964163	0.712788	0.432857	0.0826535	-0.0737379	0.778516	-0.0835255	0.749946	-0.0755027	0.773343	-0.0701574	0.789036	-0.0566209	0.829109	-0.055164	0.833448	-0.0415748	0.87412	-0.0925661	0.723827
ENSBTAT00000081432	ENSBTAT00000081432	green	-0.298568	0.244402	0.617892	0.00820959	0.457048	0.0651187	0.336332	0.18685	-0.00233469	0.992905	-0.050026	0.848784	-0.141215	0.588772	-0.139395	0.593633	-0.103795	0.691786	0.736716	0.000742946	0.107292	0.681902	-0.0844583	0.747239	-0.12649	0.628557	-0.403045	0.108686	-0.148529	0.569407	0.00332618	0.989891	0.0745228	0.776214	0.0258219	0.921636	-0.128134	0.624066	-0.126266	0.629171	0.566398	0.0177682	-0.122021	0.640834
ENSBTAT00000079583	ENSBTAT00000079583	brown	-0.322613	0.206608	0.262337	0.309051	0.23434	0.365301	-0.00961257	0.970792	0.753001	0.000484811	-0.0242542	0.926382	-0.0619991	0.813134	-0.0980467	0.70813	0.514649	0.0345309	-0.0530585	0.839726	-0.07412	0.777395	0.67849	0.00275186	-0.0750874	0.77456	0.316031	0.21655	-0.0704403	0.788204	-0.0882108	0.736376	-0.0629211	0.810403	-0.0637312	0.808004	-0.1137	0.663924	-0.0876581	0.737973	-0.0416803	0.873803	-0.0894513	0.732795
ENSBTAT00000081695	ENSBTAT00000081695	blue	-0.570803	0.0167108	0.542736	0.0243766	0.41132	0.100945	0.621365	0.00775666	-0.0881761	0.736476	0.315706	0.217048	-0.228036	0.378707	0.0659968	0.801305	-0.0889752	0.734169	0.534867	0.0269511	0.256216	0.320885	-0.0252108	0.923486	-0.232297	0.369616	-0.397945	0.113662	0.0694952	0.790986	-0.211974	0.414064	0.0218247	0.93374	0.119077	0.648967	-0.203156	0.434191	-0.201804	0.437322	-0.177876	0.494595	-0.106957	0.682848
ENSBTAT00000074899	ENSBTAT00000074899	darkgreen	0.47369	0.0547645	-0.257689	0.318013	-0.315719	0.217028	-0.131905	0.613807	-0.186661	0.473161	-0.128414	0.6233	-0.081009	0.757264	0.998795	4.66909e-21	-0.225292	0.384626	-0.102096	0.696602	-0.0978102	0.708805	-0.100524	0.701071	-0.083465	0.750122	0.0488862	0.852193	-0.0601897	0.818502	-0.0688029	0.793025	-0.0720148	0.783574	-0.0828071	0.752033	-0.0632532	0.809419	-0.065635	0.802374	-0.096815	0.711648	-0.0744065	0.776555
ENSBTAT00000074033	ENSBTAT00000074033	lightyellow	0.0908968	0.728629	-0.243231	0.346852	-0.168457	0.518082	-0.131232	0.615632	-0.076323	0.770942	-0.0864046	0.741599	-0.0531881	0.839339	-0.0709816	0.786611	0.136932	0.600237	-0.0944107	0.718532	-0.0874145	0.738677	-0.0658783	0.801655	-0.0545524	0.835271	0.367239	0.147037	-0.0828283	0.751972	-0.0666922	0.799251	-0.0844352	0.747306	-0.0579539	0.825144	-0.00287742	0.991255	0.997471	1.21176e-18	-0.080424	0.758968	-0.063541	0.808567
ENSBTAT00000074256	ENSBTAT00000074256	turquoise	-0.349655	0.1689	0.559489	0.0195317	0.63706	0.00595252	0.490107	0.0458052	0.300851	0.24064	0.197452	0.447476	-0.182478	0.48331	-0.201126	0.438896	0.186318	0.47399	0.0234203	0.928907	-0.0743027	0.776859	0.131248	0.615588	0.362842	0.152312	-0.30567	0.232816	-0.198615	0.444751	-0.186665	0.473153	0.0363495	0.889844	0.164105	0.529103	-0.180042	0.489269	-0.193004	0.457977	0.670186	0.0032419	-0.183149	0.481676
ENSBTAT00000001057	ENSBTAT00000001057	turquoise	-0.539893	0.0252839	0.583169	0.0140044	0.56024	0.0193338	0.313828	0.219946	0.236004	0.361808	0.0799114	0.760462	-0.189638	0.466005	-0.532821	0.0276538	0.412043	0.100287	0.303923	0.235633	0.295558	0.24942	0.448629	0.0708759	-0.0724248	0.78237	0.0232179	0.92952	-0.0920823	0.725218	-0.0651925	0.803682	0.497734	0.0420407	-0.24664	0.339922	0.315077	0.218017	-0.162976	0.531981	0.113043	0.665759	-0.140264	0.591308
ENSBTAT00000018269	ENSBTAT00000018269	salmon	-0.146687	0.574258	0.175821	0.499676	0.168416	0.518185	-0.232464	0.369263	0.445705	0.0729607	0.432078	0.0832695	0.0907305	0.729108	-0.0290085	0.911999	0.774073	0.000265534	-0.116333	0.656585	0.0471162	0.857493	0.529702	0.028752	-0.219885	0.396437	0.757334	0.000430437	-0.176521	0.497944	-0.0185912	0.943541	-0.173488	0.505473	-0.251119	0.330939	0.290478	0.258034	0.33585	0.187522	0.00163963	0.995017	-0.328794	0.197545
ENSBTAT00000011881	ENSBTAT00000011881	turquoise	-0.610709	0.00921355	0.627127	0.00704948	0.708642	0.00145093	0.498029	0.0419004	0.41289	0.0995218	0.14735	0.572511	-0.416935	0.0959211	-0.0357746	0.891576	0.302685	0.237644	0.0821872	0.753835	0.376611	0.136215	0.427574	0.0868984	-0.249894	0.333382	-0.205742	0.428237	-0.12761	0.625494	-0.392529	0.119118	0.266095	0.301916	0.0229379	0.930368	0.0908453	0.728777	-0.135324	0.604565	0.437284	0.0792136	-0.18003	0.489297
ENSBTAT00000028357	ENSBTAT00000028357	midnightblue	0.0467473	0.858598	-0.204122	0.431961	-0.136774	0.600661	0.208966	0.420873	-0.235562	0.362732	-0.178676	0.492625	-0.196812	0.448978	0.253299	0.326616	-0.130053	0.618835	-0.184418	0.478591	0.276542	0.282602	-0.147252	0.572768	-0.166802	0.522262	0.119516	0.647754	-0.140887	0.589647	-0.172362	0.508282	-0.165635	0.525216	-0.179938	0.489523	0.660848	0.00387547	0.255687	0.32192	-0.184748	0.477789	0.203786	0.432737
ENSBTAT00000028299	ENSBTAT00000028299	turquoise	-0.572539	0.016308	0.532264	0.0278476	0.530992	0.0282936	0.388568	0.123224	0.6319	0.00650373	0.242582	0.348181	-0.243636	0.346025	-0.0192839	0.941441	0.260514	0.312548	0.224766	0.385767	-0.059312	0.821108	0.222107	0.39156	-0.229326	0.375941	-0.119077	0.64897	-0.235699	0.362445	0.391314	0.120368	0.0771611	0.768491	0.177971	0.494362	-0.361232	0.154276	-0.275385	0.284703	0.155757	0.550541	-0.275167	0.2851
ENSBTAT00000085174	ENSBTAT00000085174	magenta	-0.614937	0.00861136	0.953507	3.24569e-09	0.583294	0.0139789	0.447378	0.0717623	0.380695	0.131676	0.468857	0.0576348	-0.196611	0.449451	-0.25466	0.323936	0.393698	0.117925	0.59518	0.0117188	-0.0935607	0.72097	0.382974	0.129189	-0.0101722	0.969092	-0.0434327	0.868539	-0.0439713	0.866922	-0.0594981	0.820555	-0.0420602	0.872661	-0.248726	0.335721	-0.151623	0.561297	-0.229356	0.375878	0.459195	0.0637074	-0.170221	0.513645
ENSBTAT00000068059	ENSBTAT00000068059	grey60	-0.00296708	0.990983	-0.0566909	0.828901	0.121337	0.64272	-0.102111	0.696561	0.484093	0.0489484	-0.0970206	0.711061	-0.0675248	0.796794	-0.113387	0.664798	0.0575015	0.826489	-0.0596433	0.820124	-0.104335	0.690254	-0.102571	0.695255	0.796614	0.000129566	-0.00837348	0.974556	-0.112778	0.666501	-0.0949244	0.717059	-0.0820039	0.754369	-0.0940292	0.719626	-0.111151	0.671056	-0.113028	0.665802	-0.0901308	0.730836	-0.0902012	0.730633
ENSBTAT00000009308	ENSBTAT00000009308	pink	0.0657108	0.80215	0.142327	0.58581	0.0241696	0.926638	-0.0409304	0.876057	-0.092487	0.724054	-0.049881	0.849218	-0.0927064	0.723424	-0.07984	0.76067	-0.268846	0.296756	-0.0844023	0.747401	0.00460895	0.985993	-0.0954328	0.715603	-0.0614809	0.814671	-0.374681	0.138397	-0.0544366	0.835616	-0.0732224	0.780028	-0.0782638	0.765269	-0.0784122	0.764836	-0.0820926	0.754111	-0.0803494	0.759185	0.8728	4.84611e-06	0.427772	0.0867364
ENSBTAT00000061409	ENSBTAT00000061409	magenta	-0.349002	0.169752	0.539751	0.0253297	0.236756	0.360235	0.280266	0.275902	-0.136663	0.600961	0.234161	0.365679	-0.174737	0.502366	-0.130718	0.61703	0.178167	0.493879	0.226136	0.382801	0.375522	0.137443	0.478053	0.0522654	-0.12429	0.634589	-0.0373873	0.886718	0.206265	0.427039	-0.379376	0.13313	-0.128914	0.621937	-0.289474	0.259759	0.34076	0.180751	-0.319512	0.211254	0.187304	0.471612	0.119524	0.647731
ENSBTAT00000085436	ENSBTAT00000085436	turquoise	-0.235122	0.363656	0.215968	0.405112	-0.214038	0.409424	-0.244914	0.343421	0.0206472	0.937308	0.299785	0.242392	-0.379819	0.13264	-0.163226	0.531344	0.221307	0.39331	0.189874	0.465438	-0.194892	0.453505	0.272847	0.289345	-0.265022	0.303944	0.352898	0.164714	0.194851	0.453602	-0.0817713	0.755045	0.00826856	0.974874	-0.320677	0.209501	0.395664	0.115938	0.0219241	0.933439	0.0217174	0.934065	0.469238	0.0574047
ENSBTAT00000074686	ENSBTAT00000074686	turquoise	-0.411992	0.100334	0.653005	0.0044821	0.56875	0.0171974	0.198495	0.445031	0.585302	0.0135748	0.499396	0.0412526	-0.0358426	0.891371	-0.21564	0.405843	0.347186	0.172136	0.31918	0.211756	-0.12932	0.620833	0.0412822	0.874999	0.249971	0.333229	-0.0464142	0.859596	-0.212376	0.413157	-0.194197	0.455147	-0.0780969	0.765757	-0.211721	0.414635	-0.190303	0.464413	-0.0747575	0.775526	0.561346	0.0190448	-0.194526	0.454369
ENSBTAT00000076052	ENSBTAT00000076052	cyan	-0.0132454	0.95976	-0.00473453	0.985612	0.168288	0.518508	0.014332	0.956462	-0.0398966	0.879165	-0.0417618	0.873558	-0.0705666	0.787832	-0.0475033	0.856333	0.01987	0.939664	-0.0616895	0.814052	-0.0547665	0.834632	-0.0173903	0.947183	-0.0663804	0.800172	-0.163003	0.531912	-0.0601775	0.818538	-0.0630889	0.809906	0.995979	3.90493e-17	-0.0619539	0.813269	-0.0822302	0.753711	-0.0630609	0.809989	-0.0577929	0.825622	-0.0594549	0.820683
ENSBTAT00000068566	ENSBTAT00000068566	turquoise	0.42289	0.0907923	-0.1054	0.687244	-0.327105	0.199995	-0.213144	0.41143	-0.322358	0.206987	-0.243885	0.345516	0.305921	0.232414	0.474756	0.0541454	-0.323002	0.206029	0.4877	0.0470443	-0.242298	0.348762	-0.205237	0.429396	-0.216547	0.403824	-0.120893	0.643947	0.180331	0.488561	-0.194821	0.453673	0.135259	0.60474	-0.0120291	0.963453	-0.217485	0.401741	-0.197798	0.446664	-0.185674	0.475546	-0.0228932	0.930503
ENSBTAT00000001231	ENSBTAT00000001231	red	-0.219437	0.397423	0.124049	0.635253	0.201487	0.438056	-0.0856845	0.743684	-0.0092276	0.971961	0.375594	0.137361	-0.174067	0.504031	-0.142065	0.586507	0.184765	0.477749	-0.0877288	0.737769	0.57049	0.0167844	0.0585656	0.823326	-0.13085	0.616669	0.121815	0.641403	-0.136735	0.600767	0.498088	0.0418719	-0.121381	0.642598	-0.155059	0.552351	0.355082	0.161933	-0.124824	0.633124	0.121999	0.640894	-0.164379	0.528407
ENSBTAT00000018834	ENSBTAT00000018834	magenta	-0.582889	0.0140615	0.754336	0.000467482	0.646655	0.00502758	0.602232	0.0105217	0.357421	0.158991	0.559456	0.0195406	-0.0679764	0.795462	-0.116691	0.65559	0.253436	0.326346	0.478008	0.0522911	-0.170576	0.512755	-0.0337366	0.897722	0.00518311	0.984249	-0.198725	0.444494	-0.240922	0.35159	-0.0397077	0.879733	0.28666	0.264628	-0.131006	0.616247	-0.228733	0.377212	-0.226113	0.382849	0.160891	0.537311	-0.235198	0.363496
ENSBTAT00000081202	ENSBTAT00000081202	greenyellow	-0.148179	0.570326	0.221929	0.391949	-0.0613363	0.8151	-0.148445	0.569627	-0.143678	0.58222	-0.144411	0.580277	-0.200224	0.440993	-0.207193	0.424914	0.135353	0.604486	0.21078	0.416759	0.381265	0.131051	0.583384	0.0139605	-0.193486	0.456831	0.12467	0.633546	0.338702	0.183569	-0.205864	0.427957	-0.202155	0.436508	-0.19924	0.44329	0.0364539	0.889529	0.206436	0.426646	0.124226	0.634767	0.0822076	0.753776
ENSBTAT00000084058	ENSBTAT00000084058	royalblue	0.110599	0.672603	-0.146779	0.574016	-0.235152	0.363594	-0.100874	0.700074	-0.0983986	0.707126	-0.0846263	0.746752	-0.0594809	0.820606	-0.0546124	0.835092	-0.0978562	0.708674	-0.0762897	0.77104	-0.081613	0.755506	-0.0780943	0.765764	-0.0665507	0.799669	0.107209	0.682138	-0.0596455	0.820117	0.999107	4.93501e-22	-0.0677201	0.796218	-0.0404426	0.877523	-0.0570042	0.827969	-0.0650424	0.804125	-0.0720761	0.783394	-0.0544132	0.835686
ENSBTAT00000000419	ENSBTAT00000000419	green	-0.278594	0.278898	0.596344	0.0115142	0.243522	0.346258	0.0607328	0.81689	0.105189	0.687841	0.00310071	0.990577	-0.0635387	0.808574	-0.0936916	0.720595	0.452283	0.0683332	0.713168	0.00130928	-0.0759591	0.772007	0.70878	0.00144646	-0.0943505	0.718704	0.269221	0.296056	-0.0982276	0.707614	-0.091458	0.727013	-0.0902765	0.730416	-0.0752207	0.774169	-0.078531	0.764489	-0.0626629	0.811167	-0.00385193	0.988294	-0.0787741	0.763779
ENSBTAT00000067916	ENSBTAT00000067916	pink	0.0875415	0.73831	-0.0362924	0.890016	0.217153	0.402478	0.205384	0.429059	-0.113878	0.663428	0.22597	0.383159	0.165164	0.526412	-0.101403	0.698572	-0.136457	0.601514	-0.422894	0.0907885	0.204752	0.43051	-0.426966	0.0873967	0.0766471	0.769994	-0.25498	0.323307	-0.096515	0.712506	0.0435928	0.868058	-0.0378326	0.885376	0.00323371	0.990172	0.111242	0.670799	0.0775108	0.767469	0.572383	0.0163438	-0.181446	0.485829
ENSBTAT00000080436	ENSBTAT00000080436	black	-0.280141	0.276125	0.139435	0.593525	-0.0722918	0.782761	0.0625485	0.811507	-0.123765	0.636032	0.723615	0.00102529	-0.215291	0.406622	-0.0200222	0.939202	0.16441	0.528329	0.0108239	0.967113	-0.110683	0.672369	-0.0988155	0.705937	-0.137425	0.598912	0.22011	0.395942	0.406944	0.104988	-0.0351973	0.893317	-0.213903	0.409727	0.0504396	0.847548	-0.0168424	0.948845	0.230555	0.373317	-0.21447	0.408458	-0.173568	0.505274
ENSBTAT00000080351	ENSBTAT00000080351	pink	0.0571209	0.827621	0.280842	0.274875	0.231544	0.371213	0.0209223	0.936474	0.0369769	0.887954	0.00665236	0.979784	-0.0577081	0.825875	-0.0564206	0.829706	-0.0676965	0.796287	-0.0364844	0.889437	0.0513201	0.844917	-0.0361946	0.890311	-0.0227159	0.93104	-0.258945	0.315577	-0.0446746	0.864812	-0.0401746	0.878329	-0.0371705	0.88737	-0.0564075	0.829745	-0.0352035	0.893298	-0.0470223	0.857774	0.994022	7.60221e-16	-0.0329806	0.900003
ENSBTAT00000060947	ENSBTAT00000060947	grey60	0.40571	0.106149	-0.0265825	0.919335	-0.0863623	0.741721	-0.235408	0.363056	-0.11991	0.646664	-0.2356	0.362654	-0.152196	0.559801	0.135769	0.603365	0.160245	0.538968	0.0540653	0.836723	-0.221112	0.393739	0.0690877	0.792186	0.62005	0.00792569	0.34922	0.169468	-0.259119	0.315241	0.0563707	0.829854	-0.18631	0.47401	-0.205461	0.428882	0.353774	0.163594	0.224008	0.387413	0.365772	0.148784	-0.0925247	0.723946
ENSBTAT00000009732	ENSBTAT00000009732	brown	-0.37664	0.136183	0.31389	0.219849	0.458473	0.0641794	-0.0578299	0.825512	0.687072	0.00231067	0.486994	0.0474126	-0.107107	0.682426	-0.213985	0.409544	0.489862	0.0459302	-0.141563	0.587845	-0.10038	0.701481	0.198354	0.445361	0.0179389	0.945519	0.130874	0.616605	-0.204779	0.430448	0.0235566	0.928494	0.441223	0.0762422	-0.131725	0.614296	-0.217863	0.400904	0.0120634	0.963349	0.261269	0.311098	-0.210989	0.416288
ENSBTAT00000067340	ENSBTAT00000067340	green	-0.0474984	0.856348	0.236479	0.360813	-0.118754	0.649864	0.358799	0.157275	-0.0976251	0.709334	-0.17534	0.50087	-0.190704	0.463454	0.404564	0.107235	-0.215677	0.405761	0.507658	0.037499	-0.175537	0.50038	-0.140152	0.591609	-0.208759	0.421344	-0.0282754	0.914215	0.0771583	0.768499	-0.186498	0.473555	-0.184083	0.479404	-0.199138	0.443527	0.337548	0.185162	-0.168268	0.518558	-0.154802	0.553018	0.109967	0.674376
ENSBTAT00000084391	ENSBTAT00000084391	brown	-0.450258	0.0697341	0.283036	0.270983	0.478448	0.0520439	0.362029	0.153301	0.743199	0.000629166	-0.0265914	0.919308	0.0691885	0.791889	-0.205361	0.429111	0.0867685	0.740546	0.243428	0.34645	0.148887	0.568465	-0.157965	0.544836	0.0949229	0.717064	-0.183025	0.481978	-0.201666	0.437641	-0.194486	0.454465	0.158552	0.543321	-0.209893	0.418768	-0.0595229	0.820481	-0.113455	0.664607	-0.167811	0.519712	-0.208198	0.422622
ENSBTAT00000014354	ENSBTAT00000014354	magenta	-0.508949	0.0369369	0.801081	0.000111226	0.553371	0.0212049	0.180965	0.487008	0.171353	0.510807	0.694767	0.00196594	-0.225461	0.384259	-0.241812	0.34976	0.567579	0.0174797	0.563925	0.0183846	-0.00055007	0.998328	0.346692	0.172789	0.205272	0.429316	0.201484	0.438065	-0.16238	0.533501	-0.159471	0.540958	-0.00326159	0.990088	-0.247296	0.338599	-0.0138366	0.957966	0.0598671	0.819459	0.296555	0.247752	-0.235077	0.363751
ENSBTAT00000079048	ENSBTAT00000079048	turquoise	-0.726088	0.000966116	0.631295	0.00657095	0.787931	0.000172527	0.364447	0.150372	0.485229	0.0483426	0.778745	0.000230384	-0.0880364	0.73688	-0.283073	0.270917	0.494804	0.0434581	0.190255	0.464528	0.263449	0.306929	0.146212	0.575511	-0.0728691	0.781065	-0.0442696	0.866027	-0.305654	0.232842	-0.0477358	0.855637	-0.063708	0.808073	0.199806	0.441968	-0.00692353	0.97896	-0.263176	0.307449	0.185395	0.476223	-0.294882	0.250556
ENSBTAT00000087317	ENSBTAT00000087317	greenyellow	0.0130173	0.960453	0.365808	0.148741	0.161249	0.536396	0.134561	0.606622	0.0667488	0.799084	-0.0262326	0.920394	-0.0966338	0.712166	0.32311	0.205869	0.387098	0.124773	-0.0811933	0.756728	-0.0451293	0.863448	0.803631	0.000101772	-0.102853	0.694456	0.220825	0.39437	-0.0944108	0.718532	-0.10922	0.676477	-0.101641	0.697895	-0.0908491	0.728767	-0.0859246	0.742989	-0.0890874	0.733845	0.373482	0.139765	-0.103907	0.691467
ENSBTAT00000003309	ENSBTAT00000003309	lightgreen	-0.0554652	0.83255	-0.245887	0.341446	0.123361	0.637144	-0.0807167	0.758115	-0.0309982	0.905987	-0.0665536	0.79966	-0.0666831	0.799278	-0.0718472	0.784067	-0.0178639	0.945746	-0.083333	0.750506	-0.0737529	0.778472	-0.117988	0.651987	-0.0691106	0.792119	-0.133691	0.608972	-0.0774372	0.767684	-0.0598769	0.81943	-0.0544696	0.835517	0.998509	2.31361e-20	-0.0917424	0.726195	-0.0745636	0.776094	-0.0841198	0.748221	-0.0663485	0.800266
ENSBTAT00000079708	ENSBTAT00000079708	greenyellow	-0.165237	0.526228	0.336792	0.186211	0.160451	0.538439	0.038771	0.882552	0.141604	0.587735	0.0262029	0.920484	-0.0351632	0.893419	-0.060945	0.81626	0.59755	0.011305	-0.0196348	0.940377	-0.0356025	0.892095	0.98487	7.83934e-13	-0.0578238	0.825531	0.41151	0.100772	-0.051494	0.844397	-0.0638439	0.807671	-0.0572967	0.827098	-0.0283028	0.914132	-0.0458878	0.861174	-0.0388795	0.882225	-0.00802331	0.975619	-0.0577059	0.825881
ENSBTAT00000067193	ENSBTAT00000067193	black	-0.412726	0.0996694	0.472358	0.0555446	0.494486	0.0436145	0.366519	0.147892	0.118873	0.649535	0.697176	0.00186713	-0.124598	0.633744	-0.1092	0.676532	0.195724	0.45154	-0.0507328	0.846671	-0.0272864	0.917206	-0.068801	0.793031	-0.111292	0.670661	-0.186036	0.474672	-0.104587	0.689542	-0.102352	0.695877	-0.0909542	0.728464	0.242217	0.34893	-0.08919	0.733549	-0.101618	0.697961	0.565204	0.0180638	-0.114448	0.661836
ENSBTAT00000085717	ENSBTAT00000085717	royalblue	0.110599	0.672603	-0.146779	0.574016	-0.235152	0.363594	-0.100874	0.700074	-0.0983986	0.707126	-0.0846263	0.746752	-0.0594809	0.820606	-0.0546124	0.835092	-0.0978562	0.708674	-0.0762897	0.77104	-0.081613	0.755506	-0.0780943	0.765764	-0.0665507	0.799669	0.107209	0.682138	-0.0596455	0.820117	0.999107	4.93501e-22	-0.0677201	0.796218	-0.0404426	0.877523	-0.0570042	0.827969	-0.0650424	0.804125	-0.0720761	0.783394	-0.0544132	0.835686
ENSBTAT00000081212	ENSBTAT00000081212	turquoise	-0.4939	0.0439027	0.578635	0.0149533	0.541098	0.0248962	0.506008	0.0382271	-0.146598	0.574493	0.262773	0.308219	-0.302269	0.23832	-0.312526	0.221968	0.221891	0.392031	0.38017	0.132254	0.204198	0.431787	0.098097	0.707986	-0.121888	0.641199	-0.0780448	0.765909	-0.259718	0.314084	-0.0131778	0.959966	-0.0226753	0.931163	0.17377	0.504771	0.447982	0.0713335	-0.0600581	0.818892	0.350552	0.167735	-0.0441618	0.866351
ENSBTAT00000015408	ENSBTAT00000015408	magenta	-0.469885	0.0570152	0.571689	0.0165042	0.327776	0.199019	0.410815	0.101406	-0.0145412	0.955827	0.329033	0.1972	-0.516166	0.0339115	-0.107592	0.681058	0.308846	0.22775	0.332999	0.19153	-0.179629	0.490283	0.24099	0.35145	-0.213173	0.411367	0.135565	0.603915	0.0761539	0.771437	0.174419	0.503156	-0.158875	0.54249	0.345459	0.174424	0.21564	0.405844	-0.00409979	0.987541	0.296679	0.247545	-0.2473	0.33859
ENSBTAT00000028120	ENSBTAT00000028120	red	-0.182125	0.484172	-0.0626853	0.811101	0.244547	0.344168	-0.0581499	0.824561	-0.0529186	0.840144	-0.0440632	0.866647	-0.0822725	0.753588	-0.0547996	0.834534	-0.207183	0.424936	-0.0290374	0.911912	0.986538	3.28054e-13	-0.0649087	0.804521	-0.0178945	0.945654	-0.376868	0.135927	-0.0539409	0.837094	-0.0465353	0.859233	-0.0214511	0.934872	-0.077258	0.768208	-0.0439834	0.866886	-0.0508331	0.846372	-0.053064	0.83971	-0.0735234	0.779145
ENSBTAT00000049273	ENSBTAT00000049273	black	-0.301622	0.239377	0.176651	0.497622	0.0973961	0.709988	-0.0245898	0.925366	0.0656568	0.802309	0.843966	2.05491e-05	-0.0973478	0.710126	-0.0890916	0.733833	0.381816	0.130449	-0.0389241	0.882091	-0.115508	0.65888	-0.0396797	0.879818	-0.109993	0.674306	0.354618	0.162521	-0.0966945	0.711993	0.251229	0.33072	-0.0973016	0.710258	-0.0956105	0.715094	-0.0495912	0.850084	0.324782	0.203396	-0.0969303	0.711319	-0.104995	0.688389
ENSBTAT00000083113	ENSBTAT00000083113	lightcyan	0.0725557	0.781985	-0.0170842	0.948111	-0.29934	0.243126	-0.102458	0.695575	-0.179004	0.491817	-0.113011	0.665849	-0.109847	0.674715	-0.10923	0.676448	-0.0581104	0.824678	-0.135081	0.605219	-0.129743	0.61968	0.292532	0.254529	-0.140539	0.590575	-0.000444904	0.998648	0.801018	0.000111469	-0.123321	0.637253	0.39198	0.119681	-0.113498	0.664488	-0.131182	0.615767	-0.123767	0.636028	-0.106432	0.684329	-0.109151	0.676669
ENSBTAT00000085844	ENSBTAT00000085844	blue	-0.271564	0.29171	0.483298	0.0493757	0.41711	0.0957679	0.806324	9.25316e-05	-0.0134372	0.959178	-0.0371404	0.887461	-0.0997553	0.703259	-0.107304	0.681871	-0.119736	0.647144	0.175221	0.501165	-0.0134644	0.959096	-0.082249	0.753656	0.408486	0.10355	-0.393943	0.117676	-0.116712	0.655531	-0.108772	0.677736	-0.101056	0.699557	-0.117342	0.653779	-0.0794316	0.761861	-0.110173	0.673799	0.272264	0.290418	-0.102989	0.69407
ENSBTAT00000010057	ENSBTAT00000010057	magenta	-0.583577	0.0139213	0.950087	5.47246e-09	0.669988	0.0032544	0.593489	0.0120214	0.248315	0.336546	0.360591	0.155062	-0.110109	0.67398	-0.274233	0.286804	0.381234	0.131084	0.531558	0.0280944	0.0159416	0.951578	0.410099	0.102062	-0.0686004	0.793622	-0.108738	0.677831	-0.0981083	0.707954	-0.253627	0.32597	0.0104963	0.968108	-0.186962	0.472437	-0.00845919	0.974295	-0.198445	0.445147	0.529597	0.0287893	-0.171366	0.510774
ENSBTAT00000085385	ENSBTAT00000085385	blue	-0.178863	0.492165	0.291923	0.255566	0.249251	0.334669	0.845034	1.9582e-05	0.00183497	0.994423	-0.107253	0.682013	0.00180862	0.994503	0.257968	0.317471	-0.233505	0.367061	0.0479766	0.854916	0.0469365	0.858031	-0.138572	0.595836	0.0431484	0.869393	-0.358461	0.157694	-0.133938	0.608303	0.0704919	0.788052	-0.128065	0.624253	-0.147473	0.572185	-0.11938	0.648129	-0.143808	0.581876	-0.0196807	0.940237	-0.144806	0.579229
ENSBTAT00000024550	ENSBTAT00000024550	cyan	-0.0249304	0.924335	0.269948	0.294704	0.183787	0.480123	-0.108403	0.678773	0.196279	0.450232	0.23231	0.369589	-0.246637	0.339928	0.417121	0.0957577	-0.0549604	0.834055	0.3059	0.232447	-0.079737	0.760971	-0.182457	0.483362	-0.0732465	0.779958	-0.173665	0.505033	-0.227425	0.38002	0.208889	0.421049	0.43048	0.0845441	-0.249939	0.333292	-0.243882	0.345522	-0.227993	0.3788	0.322808	0.206317	-0.106108	0.685244
ENSBTAT00000018075	ENSBTAT00000018075	lightyellow	-0.0456441	0.861905	-0.118646	0.650163	-0.324159	0.204315	-0.0993222	0.704492	-0.250422	0.332327	0.524084	0.0308143	-0.120582	0.644804	-0.0856767	0.743707	0.0827319	0.752252	-0.14744	0.572272	-0.131545	0.614782	-0.211765	0.414535	-0.0870706	0.739672	0.373678	0.139541	0.199105	0.443606	0.20315	0.434205	-0.20783	0.423459	-0.272888	0.28927	0.165275	0.526131	0.521012	0.0319891	-0.228746	0.377184	0.088715	0.73492
ENSBTAT00000044261	ENSBTAT00000044261	brown	-0.379371	0.133135	0.143107	0.583736	0.281443	0.273805	0.0327824	0.900601	0.922017	1.43119e-07	0.00454024	0.986202	-0.105521	0.686902	-0.11167	0.669601	0.113261	0.665151	0.0305324	0.907395	-0.00881769	0.973206	-0.0651702	0.803747	0.00724368	0.977988	-0.0598795	0.819422	-0.0854122	0.744473	-0.031452	0.904617	0.0213784	0.935092	-0.0886508	0.735105	-0.15311	0.557418	-0.13947	0.593432	-0.00812956	0.975297	-0.100059	0.702393
ENSBTAT00000024993	ENSBTAT00000024993	cyan	-0.0622338	0.812439	-0.0780388	0.765926	-0.00983275	0.970123	-0.0986237	0.706484	-0.183527	0.480754	-0.0556903	0.83188	-0.268586	0.297241	-0.270783	0.293155	0.000509985	0.99845	0.00877465	0.973337	-0.274657	0.28603	-0.0237217	0.927994	0.0339688	0.897021	-0.0834608	0.750134	0.24594	0.341338	-0.277585	0.280715	0.626602	0.00711171	0.335523	0.18798	-0.149617	0.566551	0.27961	0.277075	-0.0291951	0.911435	0.046108	0.860514
ENSBTAT00000083369	ENSBTAT00000083369	turquoise	-0.345888	0.173853	0.471306	0.0561668	0.45997	0.0632038	0.407389	0.104571	0.528984	0.0290093	0.224053	0.387316	0.139063	0.59452	0.050301	0.847962	0.244648	0.343962	0.0875136	0.738391	0.304192	0.235199	0.226427	0.382172	0.0307698	0.906677	-0.018661	0.943329	-0.364056	0.150843	0.127315	0.626301	-0.339775	0.182096	-0.375974	0.136932	0.0456465	0.861897	-0.365804	0.148745	0.135919	0.602962	-0.15499	0.55253
ENSBTAT00000086154	ENSBTAT00000086154	green	-0.2159	0.405263	0.478817	0.0518369	0.172927	0.506873	0.0443542	0.865774	0.0033998	0.989668	-0.0216233	0.93435	-0.0517276	0.843699	-0.0673067	0.797438	0.0257707	0.921791	0.989168	6.47492e-14	-0.0681843	0.794849	-0.00738339	0.977563	-0.0712806	0.785732	-0.0397055	0.87974	-0.082795	0.752069	-0.0614106	0.814879	-0.0662603	0.800526	-0.0743787	0.776637	-0.0615389	0.814499	-0.0468718	0.858225	0.00267405	0.991873	-0.0502151	0.848219
ENSBTAT00000054515	ENSBTAT00000054515	turquoise	-0.638394	0.0058163	0.582173	0.0142086	0.935379	3.63619e-08	0.466251	0.0592284	0.438114	0.078581	0.236199	0.3614	-0.102036	0.696774	-0.406144	0.105739	0.357452	0.158953	0.220875	0.394259	0.564238	0.0183057	0.18607	0.47459	0.211131	0.415966	-0.258363	0.316704	-0.510612	0.0362221	-0.164839	0.527238	0.161646	0.535378	0.0483375	0.853836	-0.00581117	0.98234	-0.0827145	0.752302	0.286866	0.26427	-0.29418	0.251739
ENSBTAT00000077786	ENSBTAT00000077786	greenyellow	0.0872284	0.739215	0.0720527	0.783463	0.0692005	0.791854	-0.161129	0.536704	0.354753	0.16235	-0.152383	0.559314	0.149917	0.565763	-0.208022	0.423022	0.23359	0.366881	-0.157588	0.545807	-0.161286	0.5363	0.393854	0.117766	0.534491	0.0270791	0.112538	0.66717	-0.191614	0.461282	-0.193602	0.456558	-0.191441	0.461696	-0.167811	0.519712	-0.0449633	0.863946	-0.19788	0.446472	0.250244	0.332683	0.237412	0.358866
ENSBTAT00000068552	ENSBTAT00000068552	black	-0.229299	0.376	0.247891	0.3374	0.349382	0.169256	-0.0146762	0.955418	0.00619198	0.981183	0.704273	0.00159943	0.00866271	0.973677	0.0587178	0.822873	0.420287	0.0930091	-0.176351	0.498364	0.245532	0.342166	0.319097	0.211881	-0.10689	0.683038	0.129712	0.619764	-0.121585	0.642037	-0.0920116	0.725421	-0.231579	0.371139	0.287861	0.262544	-0.0261623	0.920607	-0.162968	0.532002	0.205542	0.428696	-0.193622	0.456511
ENSBTAT00000081501	ENSBTAT00000081501	blue	-0.0956323	0.715032	0.141589	0.587775	0.18048	0.488196	0.716007	0.00122636	-0.106171	0.685066	-0.0972879	0.710297	0.334576	0.189307	-0.103574	0.692412	-0.163091	0.531688	-0.136106	0.602457	-0.0697341	0.790282	-0.10847	0.678585	-0.124267	0.634652	-0.34031	0.181365	0.0943231	0.718783	-0.121652	0.64185	0.382938	0.129228	-0.119653	0.647374	-0.12113	0.643292	-0.13207	0.613359	-0.13137	0.615257	-0.123473	0.636836
ENSBTAT00000001821	ENSBTAT00000001821	brown	-0.465425	0.0597402	0.283488	0.270186	0.381715	0.130559	-0.220946	0.394103	0.617501	0.00826185	0.448078	0.0712657	-0.351931	0.165955	-0.0628129	0.810723	0.512505	0.0354217	0.251001	0.331173	0.109147	0.67668	0.176003	0.499224	-0.0800492	0.76006	0.353709	0.163677	-0.348062	0.170984	0.0673399	0.79734	-0.31697	0.215113	0.20977	0.419048	0.138501	0.596027	0.112608	0.666974	0.106403	0.68441	-0.147256	0.572759
ENSBTAT00000018461	ENSBTAT00000018461	turquoise	-0.486878	0.0474733	0.51205	0.0356126	0.844836	1.97577e-05	0.384762	0.127261	0.462497	0.0615815	0.202313	0.436142	-0.0318573	0.903393	-0.343399	0.177178	0.337894	0.184683	0.369307	0.144601	0.371683	0.141834	-0.0403809	0.877709	0.407554	0.104418	-0.140061	0.591851	-0.49459	0.0435632	-0.150569	0.564055	0.0596005	0.820251	0.0384588	0.883491	0.125802	0.630442	-0.0884178	0.735778	0.196437	0.449862	-0.439698	0.0773825
ENSBTAT00000017147	ENSBTAT00000017147	brown	-0.479556	0.0514247	0.171455	0.51055	0.457827	0.0646044	0.112257	0.667958	0.731546	0.000845459	0.229697	0.37515	0.0304219	0.907728	-0.0404068	0.877631	0.157508	0.546014	0.00771793	0.976547	0.264545	0.304847	0.0206503	0.937298	-0.248716	0.335741	-0.202106	0.436621	-0.10397	0.69129	-0.100212	0.701959	0.21742	0.401886	0.108458	0.678619	-0.491469	0.045115	-0.0517102	0.843751	-0.138969	0.594771	-0.283687	0.269835
ENSBTAT00000080092	ENSBTAT00000080092	pink	-0.254775	0.32371	0.52794	0.0293867	0.493509	0.0440959	-0.0174828	0.946902	0.326886	0.200314	0.0129285	0.960722	-0.0965792	0.712322	-0.185574	0.47579	0.151405	0.561866	0.511747	0.0357407	0.136622	0.601069	0.110332	0.673353	-0.142352	0.585744	-0.18354	0.480723	-0.178186	0.493833	-0.159488	0.540914	-0.0516234	0.84401	0.122772	0.638765	-0.056332	0.829969	-0.0952494	0.716128	0.780027	0.000221447	-0.157112	0.547036
ENSBTAT00000066996	ENSBTAT00000066996	turquoise	-0.653711	0.00442453	0.298259	0.244915	0.723715	0.00102284	0.252932	0.327342	0.790151	0.000160547	0.353578	0.163844	-0.168513	0.517941	-0.370681	0.142997	0.389353	0.122402	-0.065799	0.801889	0.16872	0.51742	0.0166155	0.949533	0.117576	0.653131	-0.0895196	0.732598	-0.413794	0.0987092	-0.182729	0.482698	0.0481536	0.854386	0.328094	0.198557	-0.053828	0.83743	-0.0129991	0.960508	0.124554	0.633864	-0.154707	0.553266
ENSBTAT00000020863	ENSBTAT00000020863	brown	-0.623293	0.00751405	0.395308	0.116296	0.653711	0.00442452	0.161614	0.535461	0.751871	0.000499903	0.551405	0.0217655	0.0194146	0.941044	-0.261182	0.311265	0.681962	0.00256577	0.00742238	0.977445	0.042871	0.870226	0.353366	0.164115	-0.181868	0.484799	0.221573	0.392729	-0.313975	0.219719	-0.247386	0.338417	0.232245	0.369725	0.155702	0.550685	-0.149361	0.56722	0.0943578	0.718683	-0.0734421	0.779383	-0.293433	0.253002
ENSBTAT00000026930	ENSBTAT00000026930	greenyellow	-0.431517	0.0837158	0.705854	0.00154433	0.506524	0.0379984	0.229864	0.374791	0.312048	0.222714	0.00803911	0.975571	-0.294905	0.250517	-0.238639	0.356313	0.551969	0.0216034	0.517568	0.0333462	0.141569	0.587828	0.637094	0.00594899	-0.000135057	0.99959	0.276099	0.283405	-0.244633	0.343992	-0.0948636	0.717234	0.0929124	0.722832	-0.302395	0.238115	0.367417	0.146827	-0.0274963	0.916571	0.283928	0.26941	-0.165793	0.524815
ENSBTAT00000072594	ENSBTAT00000072594	brown	-0.0990251	0.705339	-0.165866	0.52463	-0.0731525	0.780233	0.194983	0.453288	0.416749	0.0960847	-0.218108	0.400359	-0.193806	0.456074	0.345347	0.174573	-0.309142	0.227282	-0.214588	0.408194	0.0902953	0.730362	-0.233875	0.366281	-0.187761	0.470511	-0.224668	0.38598	0.161618	0.535451	0.352985	0.164601	-0.156873	0.547653	0.0989654	0.705509	-0.218714	0.39902	-0.211548	0.415024	-0.209088	0.420597	-0.197276	0.447889
ENSBTAT00000064640	ENSBTAT00000064640	magenta	-0.351517	0.166488	0.67648	0.00286451	0.492291	0.0447024	-0.026852	0.91852	0.0199725	0.939353	0.473534	0.054855	-0.0920897	0.725197	-0.244443	0.344379	0.36694	0.147392	0.609348	0.0094143	0.210307	0.417831	0.296908	0.247162	0.0609968	0.816107	0.00225297	0.993153	-0.252845	0.327515	-0.235036	0.363837	0.0859606	0.742885	-0.25094	0.331296	-0.0432388	0.869121	-0.00135527	0.995881	0.463346	0.0610431	-0.00637794	0.980618
ENSBTAT00000074582	ENSBTAT00000074582	turquoise	-0.529475	0.0288332	0.431853	0.083448	0.367557	0.146661	0.407259	0.104693	0.108841	0.677541	0.462178	0.0617844	-0.403352	0.108392	-0.408366	0.103662	0.187636	0.470812	0.204658	0.430728	-0.121784	0.641488	-0.232397	0.369405	-0.0753343	0.773836	0.00519942	0.984199	0.160478	0.538371	0.109572	0.675486	0.231381	0.37156	0.0787381	0.763884	0.238946	0.355676	0.162269	0.533787	0.172881	0.506987	-0.304916	0.234029
ENSBTAT00000065938	ENSBTAT00000065938	greenyellow	-0.10636	0.684533	0.304108	0.235335	0.102417	0.695691	0.111717	0.66947	0.0403137	0.877911	-0.332313	0.192504	-0.202487	0.435739	0.23814	0.35735	-0.00667621	0.979712	0.434014	0.0817442	0.251867	0.329452	0.420701	0.0926536	-0.0263277	0.920106	-0.0679162	0.79564	-0.284308	0.268742	0.130447	0.617765	0.0867716	0.740537	-0.386535	0.125369	-0.031213	0.905339	-0.231857	0.370549	-0.0800183	0.76015	0.180862	0.487259
ENSBTAT00000073429	ENSBTAT00000073429	greenyellow	-0.165237	0.526228	0.336792	0.186211	0.160451	0.538439	0.038771	0.882552	0.141604	0.587735	0.0262029	0.920484	-0.0351632	0.893419	-0.060945	0.81626	0.59755	0.011305	-0.0196348	0.940377	-0.0356025	0.892095	0.98487	7.83934e-13	-0.0578238	0.825531	0.41151	0.100772	-0.051494	0.844397	-0.0638439	0.807671	-0.0572967	0.827098	-0.0283028	0.914132	-0.0458878	0.861174	-0.0388795	0.882225	-0.00802331	0.975619	-0.0577059	0.825881
ENSBTAT00000023349	ENSBTAT00000023349	greenyellow	-0.241264	0.350887	0.266374	0.30139	0.26944	0.295648	0.00420823	0.987211	0.0981997	0.707693	0.000369912	0.998876	-0.0739453	0.777907	-0.082559	0.752755	0.422766	0.090897	-0.0325106	0.901421	0.480835	0.0507177	0.84045	2.4027e-05	-0.060619	0.817227	0.169498	0.51546	-0.0737242	0.778556	-0.0808393	0.757758	-0.0619986	0.813136	-0.0652514	0.803508	-0.063576	0.808463	-0.0609134	0.816354	-0.0346844	0.894863	-0.0894096	0.732915
ENSBTAT00000084278	ENSBTAT00000084278	blue	-0.539981	0.0252554	0.53308	0.0275639	0.498079	0.0418765	0.773007	0.000274153	0.338068	0.184443	0.29714	0.246775	-0.0761468	0.771458	-0.0818693	0.75476	0.0812958	0.756429	0.259828	0.31387	-0.0772865	0.768125	-0.203064	0.434403	-0.181507	0.485682	-0.198019	0.446145	-0.144011	0.581336	-0.036468	0.889487	0.314037	0.219621	-0.214529	0.408325	0.109245	0.676405	-0.165314	0.526031	-0.0432532	0.869078	-0.196255	0.450289
ENSBTAT00000006726	ENSBTAT00000006726	blue	-0.390409	0.121303	0.355367	0.161572	0.324148	0.204332	0.95946	1.18187e-09	0.0153109	0.953492	0.000822451	0.9975	-0.0524063	0.841673	-0.0360729	0.890677	-0.114791	0.660879	-0.0442212	0.866173	0.0256644	0.922113	-0.0371849	0.887327	-0.0547706	0.83462	-0.326351	0.201095	-0.0358918	0.891223	-0.0516546	0.843917	-0.039506	0.88034	-0.0528937	0.840218	-0.0310717	0.905766	-0.0526763	0.840867	-0.0516522	0.843924	-0.0575944	0.826213
ENSBTAT00000021892	ENSBTAT00000021892	turquoise	-0.223479	0.388564	0.356966	0.159561	0.546536	0.0232039	0.299283	0.24322	0.559282	0.0195867	-0.049457	0.850486	-0.290915	0.257286	0.0174761	0.946922	0.259593	0.314324	-0.00476737	0.985512	0.0363267	0.889912	0.0137279	0.958296	0.206814	0.425781	0.0113477	0.965522	-0.439554	0.0774913	-0.00965843	0.970652	0.163676	0.530196	-0.168591	0.517744	0.23459	0.364776	0.0827317	0.752252	0.554065	0.0210097	-0.29796	0.24541
ENSBTAT00000078608	ENSBTAT00000078608	brown	-0.106504	0.684126	0.0763827	0.770768	0.234726	0.364488	-0.0807556	0.758002	0.725867	0.00097127	-0.0861664	0.742288	-0.0865419	0.741201	-0.1257	0.630722	0.057317	0.827038	-0.0753126	0.7739	-0.0769467	0.769118	-0.108764	0.677757	0.474584	0.0542453	-0.0932659	0.721817	-0.108052	0.679763	-0.100533	0.701045	-0.078442	0.764749	-0.107067	0.682538	-0.133235	0.610205	-0.125705	0.630706	0.287557	0.26307	-0.0985121	0.706802
ENSBTAT00000065123	ENSBTAT00000065123	brown	-0.229832	0.374859	-0.116533	0.656029	-0.0756987	0.77277	-0.116114	0.657194	0.646658	0.00502733	-0.117881	0.652284	-0.089881	0.731556	-0.0971883	0.710581	-0.148803	0.568686	-0.105862	0.685937	-0.107478	0.68138	-0.131451	0.615038	-0.0864533	0.741458	-0.143227	0.583418	-0.0551095	0.83361	-0.0921182	0.725115	-0.0761152	0.77155	-0.083077	0.751249	-0.154974	0.552572	-0.114946	0.660446	-0.0893378	0.733123	0.471164	0.0562512
ENSBTAT00000044281	ENSBTAT00000044281	greenyellow	0.320564	0.209669	0.00782526	0.976221	-0.0810224	0.757225	-0.148681	0.569007	-0.0732089	0.780068	-0.127332	0.626255	0.281241	0.274164	0.0208707	0.936631	0.394013	0.117605	-0.124346	0.634436	-0.164004	0.529361	0.629879	0.00673058	0.547624	0.0228761	0.406582	0.105327	0.0124358	0.962218	-0.162671	0.532759	-0.17255	0.507814	-0.133737	0.608847	0.0443361	0.865828	-0.148798	0.568699	-0.133418	0.609709	-0.151216	0.562363
ENSBTAT00000080619	ENSBTAT00000080619	blue	-0.618242	0.00816304	0.489778	0.0459732	0.547031	0.0230542	0.658525	0.00404778	0.0864956	0.741336	0.663471	0.00368816	-0.12642	0.628751	-0.0921857	0.72492	0.0878736	0.73735	-0.0324099	0.901725	0.449794	0.0700583	-0.0529857	0.839943	-0.0995267	0.70391	-0.299925	0.242162	-0.0909388	0.728508	-0.098435	0.707022	-0.0748268	0.775323	-0.126149	0.629491	-0.0696196	0.790619	-0.092079	0.725227	0.0622367	0.81243	-0.125937	0.630071
ENSBTAT00000071086	ENSBTAT00000071086	lightgreen	-0.0307483	0.906742	-0.309346	0.226959	0.102993	0.694059	-0.113215	0.665279	-0.0590107	0.822003	-0.0968586	0.711524	-0.092791	0.723181	-0.0986931	0.706286	0.0249073	0.924405	-0.119078	0.648964	-0.106511	0.684107	-0.13679	0.600619	-0.0947872	0.717453	-0.0558805	0.831314	-0.109782	0.674897	-0.0886257	0.735178	0.102882	0.694373	0.945765	1.00741e-08	-0.105094	0.688108	0.198073	0.446019	-0.115186	0.659779	-0.0933866	0.72147
ENSBTAT00000002508	ENSBTAT00000002508	brown	-0.480153	0.0510939	0.554811	0.0208012	0.740621	0.000672536	0.270613	0.293469	0.792102	0.000150601	0.11529	0.659488	-0.150565	0.564065	-0.204759	0.430495	0.620142	0.00791388	0.065427	0.802988	0.120534	0.644937	0.5172	0.0334942	0.141856	0.587064	0.149384	0.56716	-0.434486	0.0813754	-0.0506663	0.84687	0.136552	0.601259	-0.0489232	0.852083	0.0421991	0.872244	-0.108984	0.677139	0.345031	0.174993	-0.367281	0.146988
ENSBTAT00000014877	ENSBTAT00000014877	brown	-0.762589	0.000371404	0.545822	0.0234207	0.621256	0.00777056	0.562906	0.0186432	0.829289	3.85528e-05	0.201924	0.437043	-0.231784	0.370705	-0.238676	0.356236	0.243389	0.346529	0.195219	0.452732	0.173708	0.504924	0.0775843	0.767254	-0.132731	0.611568	-0.138742	0.595382	-0.131346	0.615323	-0.154862	0.552862	-0.0531597	0.839424	-0.0802827	0.75938	-0.0695125	0.790935	-0.0225385	0.931577	0.0628885	0.810499	-0.205542	0.428696
ENSBTAT00000010703	ENSBTAT00000010703	magenta	-0.605217	0.0100452	0.94598	9.78398e-09	0.536487	0.0264048	0.436537	0.0797865	0.281741	0.273277	0.545032	0.0236626	-0.20631	0.426934	-0.214648	0.408059	0.38986	0.121874	0.638152	0.00584084	-0.124784	0.633232	0.338819	0.183408	-0.0931066	0.722274	-0.00297272	0.990966	-0.049737	0.849648	0.0116773	0.964521	0.00408282	0.987592	-0.259754	0.314013	-0.100567	0.700948	-0.22667	0.381646	0.393174	0.118459	-0.153231	0.557103
ENSBTAT00000083058	ENSBTAT00000083058	lightgreen	-0.0554652	0.83255	-0.245887	0.341446	0.123361	0.637144	-0.0807167	0.758115	-0.0309982	0.905987	-0.0665536	0.79966	-0.0666831	0.799278	-0.0718472	0.784067	-0.0178639	0.945746	-0.083333	0.750506	-0.0737529	0.778472	-0.117988	0.651987	-0.0691106	0.792119	-0.133691	0.608972	-0.0774372	0.767684	-0.0598769	0.81943	-0.0544696	0.835517	0.998509	2.31361e-20	-0.0917424	0.726195	-0.0745636	0.776094	-0.0841198	0.748221	-0.0663485	0.800266
ENSBTAT00000028116	ENSBTAT00000028116	red	-0.422059	0.0914959	0.22191	0.39199	0.416715	0.0961142	0.678043	0.00277657	-0.0261063	0.920776	-0.0306793	0.906951	-0.097725	0.709048	-0.0659667	0.801394	-0.233215	0.367673	-0.0537781	0.837579	0.71993	0.00111897	-0.0739803	0.777805	-0.0537731	0.837594	-0.512348	0.0354875	-0.065221	0.803598	-0.0717791	0.784267	-0.0448548	0.864272	-0.0945289	0.718193	-0.0545349	0.835323	-0.0755976	0.773065	-0.0764144	0.770675	-0.0954007	0.715695
ENSBTAT00000054942	ENSBTAT00000054942	greenyellow	0.251557	0.330068	-0.107504	0.681305	-0.0973879	0.710011	-0.156333	0.549051	-0.0271557	0.917601	-0.112814	0.666399	0.574706	0.0158158	-0.132551	0.612057	0.452104	0.0684564	-0.135634	0.603728	-0.138476	0.596093	0.512952	0.0352345	-0.10677	0.683376	0.523214	0.0311433	-0.152088	0.560083	-0.12629	0.629104	-0.149721	0.566278	-0.0933875	0.721468	-0.0869134	0.740127	0.502187	0.0399542	-0.114399	0.661972	-0.121912	0.641133
ENSBTAT00000007665	ENSBTAT00000007665	turquoise	-0.543637	0.0240946	0.592574	0.0121876	0.716704	0.00120668	0.600711	0.0107712	0.508185	0.0372689	-0.0304622	0.907607	0.0872664	0.739106	-0.338485	0.183867	0.292475	0.254627	0.195341	0.452445	0.11724	0.654064	0.420013	0.0932448	0.024111	0.926815	-0.265293	0.30343	-0.390246	0.121473	-0.144366	0.580396	0.14574	0.576758	0.0875261	0.738355	-0.152758	0.558336	-0.374474	0.138632	0.200124	0.441228	-0.0429178	0.870085
ENSBTAT00000075218	ENSBTAT00000075218	turquoise	0.232984	0.368162	-0.161248	0.536398	-0.425356	0.0887264	-0.238537	0.356524	-0.238291	0.357035	0.316745	0.215457	-0.209184	0.420377	0.181651	0.485329	0.0892756	0.733302	-0.198537	0.444932	-0.236308	0.36117	-0.150232	0.564938	0.0192168	0.941644	0.478194	0.0521861	0.514073	0.0347686	-0.0382749	0.884045	-0.21896	0.398476	-0.21934	0.397637	0.436341	0.0799376	0.307084	0.230552	-0.0308151	0.906541	-0.209369	0.419957
ENSBTAT00000080565	ENSBTAT00000080565	turquoise	-0.28941	0.259868	0.169397	0.515714	0.257841	0.317719	0.405675	0.106182	0.00239908	0.992709	-0.0753348	0.773835	-0.152103	0.560045	-0.143932	0.581545	0.351872	0.166031	-0.121507	0.64225	0.411506	0.100776	0.420832	0.0925415	-0.129297	0.620894	0.291537	0.256224	-0.139915	0.592243	-0.150788	0.563482	-0.134196	0.607607	-0.144082	0.581149	0.45424	0.0669996	0.424667	0.0893006	-0.126658	0.628097	-0.166547	0.522905
ENSBTAT00000027184	ENSBTAT00000027184	turquoise	0.210459	0.417486	-0.521041	0.0319777	-0.541535	0.0247567	-0.36117	0.154352	-0.431202	0.0839668	-0.0984672	0.70693	-0.29007	0.258735	-0.0553013	0.833039	-0.294666	0.25092	-0.295476	0.249558	0.105852	0.685966	-0.279484	0.277301	-0.0372798	0.887041	0.127087	0.626925	0.169134	0.516377	0.583967	0.0138424	-0.0284954	0.91355	-0.0322702	0.902147	0.330362	0.195288	0.133056	0.610688	-0.299094	0.243533	0.304643	0.234471
ENSBTAT00000032875	ENSBTAT00000032875	brown	0.077485	0.767544	-0.103756	0.691895	-0.0129501	0.960657	0.121442	0.64243	0.441652	0.0759234	-0.0219591	0.933333	0.350725	0.167511	0.0856908	0.743666	0.0177634	0.946051	-0.417083	0.0957912	-0.15165	0.561226	0.0901558	0.730764	0.247466	0.338255	-0.0519582	0.84301	0.116413	0.656362	-0.00403361	0.987742	-0.190254	0.46453	-0.0164466	0.950046	-0.229092	0.376443	-0.488532	0.0466134	-0.174646	0.502592	-0.12136	0.642656
ENSBTAT00000010702	ENSBTAT00000010702	greenyellow	-0.29551	0.249501	0.527542	0.0295318	0.281087	0.274439	0.160064	0.539434	0.252374	0.328446	-0.0170218	0.948301	-0.214382	0.408654	-0.076844	0.769418	0.383567	0.128548	0.0751469	0.774385	0.0232147	0.929529	0.839907	2.46069e-05	-0.208709	0.421458	0.0746541	0.775829	0.120631	0.644669	0.00718974	0.978152	0.0848495	0.746104	-0.028429	0.913751	-0.155144	0.55213	-0.267522	0.299233	0.352879	0.164737	-0.103931	0.691401
ENSBTAT00000072405	ENSBTAT00000072405	turquoise	-0.0980796	0.708036	0.0735773	0.778987	0.155177	0.552045	-0.166299	0.523533	-0.0728616	0.781087	0.468737	0.0577079	0.176987	0.49679	-0.211425	0.415303	0.333627	0.190642	0.249529	0.334112	0.29346	0.252955	-0.12935	0.620749	0.141205	0.588799	0.363147	0.151943	-0.163658	0.530241	-0.201945	0.436995	-0.206667	0.426118	-0.223451	0.388626	0.345416	0.17448	0.389876	0.121858	-0.188778	0.468065	-0.220713	0.394614
ENSBTAT00000079481	ENSBTAT00000079481	brown	-0.277823	0.280286	0.0188619	0.94272	0.160455	0.53843	-0.0529712	0.839987	0.898109	9.90409e-07	-0.0603953	0.817891	-0.0499054	0.849145	-0.0734621	0.779325	0.101609	0.697985	-0.0534055	0.838691	-0.0662441	0.800574	-0.0676356	0.796467	-0.0448548	0.864272	0.0168049	0.948959	-0.0448927	0.864158	-0.0568737	0.828357	-0.0285428	0.913407	-0.0593215	0.82108	-0.110544	0.672758	-0.0816432	0.755418	-0.0495228	0.850289	-0.06487	0.804635
ENSBTAT00000074552	ENSBTAT00000074552	grey60	0.256894	0.319562	-0.0116898	0.964483	0.0468739	0.858219	-0.108894	0.677393	-0.0478967	0.855155	-0.0917092	0.726291	0.248681	0.335812	-0.126552	0.628389	0.255852	0.321597	-0.0707064	0.787421	-0.1163	0.656675	0.334803	0.188987	0.8537	1.30584e-05	0.184845	0.477555	-0.149887	0.565842	-0.116156	0.657077	-0.12653	0.62845	-0.0952439	0.716144	-0.0943853	0.718605	-0.113286	0.665079	-0.0986225	0.706487	-0.103582	0.69239
ENSBTAT00000002427	ENSBTAT00000002427	pink	0.288649	0.26118	-0.0269361	0.918266	0.0215825	0.934474	-0.129591	0.620093	-0.0595925	0.820275	-0.0977772	0.708899	0.262972	0.307839	-0.127861	0.62481	0.0741438	0.777325	-0.132126	0.613208	-0.0575298	0.826405	-0.106868	0.683098	-0.0843662	0.747506	0.12581	0.63042	-0.133858	0.608521	-0.110283	0.673491	-0.126553	0.628386	-0.115425	0.659113	0.134709	0.606223	0.501064	0.0404728	0.716824	0.00120333	-0.104836	0.688839
ENSBTAT00000083608	ENSBTAT00000083608	turquoise	-0.476202	0.0533149	0.478115	0.0522305	0.551775	0.0216591	0.298529	0.244467	-0.0647717	0.804926	0.27411	0.28703	-0.302883	0.237322	-0.0816976	0.75526	0.0753247	0.773864	0.21496	0.407361	0.684385	0.00244208	0.18733	0.471549	-0.258752	0.315951	-0.334607	0.189263	0.0810433	0.757164	-0.264432	0.305061	0.116575	0.655912	0.140492	0.590701	0.120191	0.645887	-0.249479	0.334212	0.30156	0.239479	-0.234687	0.364571
ENSBTAT00000070545	ENSBTAT00000070545	darkgreen	0.461644	0.0621258	-0.30384	0.235768	-0.405925	0.105945	-0.171192	0.511208	-0.21527	0.406669	-0.1584	0.543715	-0.103634	0.692242	0.798259	0.000122537	-0.2471	0.338993	-0.131417	0.61513	-0.131088	0.616023	-0.131206	0.615703	-0.10998	0.67434	0.105934	0.685734	-0.086402	0.741606	0.550682	0.0219745	-0.10116	0.699263	-0.0935458	0.721013	-0.0873451	0.738878	-0.0942193	0.719081	-0.124456	0.634133	-0.0950535	0.716689
ENSBTAT00000045015	ENSBTAT00000045015	turquoise	-0.456954	0.0651812	0.576287	0.015464	0.734948	0.000776774	0.336641	0.18642	0.479621	0.0513887	0.239475	0.354579	-0.00813852	0.975269	-0.262628	0.308496	0.805445	9.54672e-05	0.164118	0.529071	-0.115142	0.659902	0.672725	0.0030851	0.0156403	0.952492	0.306548	0.231408	-0.395365	0.116239	-0.165129	0.526502	0.309128	0.227304	0.251224	0.330729	0.0469511	0.857987	-0.042052	0.872686	0.1173	0.653898	-0.441831	0.0757908
ENSBTAT00000082635	ENSBTAT00000082635	black	-0.404482	0.107312	0.344451	0.175768	0.258502	0.316435	0.0631562	0.809706	0.137652	0.598302	0.982999	1.86974e-12	-0.0628313	0.810669	-0.0482075	0.854225	0.392851	0.118789	0.0236655	0.928164	-0.0606016	0.817279	0.0116693	0.964546	-0.0735192	0.779157	0.195658	0.451696	-0.0497935	0.849479	-0.0515236	0.844309	-0.0469417	0.858016	-0.0656817	0.802236	-0.032619	0.901094	-0.0369356	0.888078	-0.0466629	0.858851	-0.0686448	0.793491
ENSBTAT00000078021	ENSBTAT00000078021	cyan	0.00417469	0.987313	-0.141037	0.589247	-0.0762765	0.771078	-0.058784	0.822676	-0.184792	0.477682	-0.102892	0.694345	-0.1088	0.677658	-0.0747862	0.775442	-0.227763	0.379294	-0.114294	0.662265	-0.0982586	0.707525	-0.088973	0.734175	-0.106199	0.684987	-0.304936	0.233997	-0.0685233	0.793849	-0.0982431	0.70757	0.818128	5.98921e-05	-0.0857369	0.743532	-0.130902	0.616529	-0.0992169	0.704792	-0.0974241	0.709908	0.49121	0.0452459
ENSBTAT00000070737	ENSBTAT00000070737	turquoise	-0.48881	0.04647	0.710021	0.0014065	0.503564	0.039325	0.684192	0.00245172	-0.0687155	0.793283	0.143323	0.583164	-0.287406	0.263332	0.0476801	0.855804	0.0852906	0.744826	0.396727	0.114873	0.347198	0.17212	0.305499	0.233092	-0.274489	0.286336	-0.267467	0.299335	0.0555451	0.832313	-0.141777	0.587275	0.18201	0.484451	-0.217833	0.400969	-0.104843	0.688818	-0.000234522	0.999287	0.24715	0.338893	-0.281439	0.273813
ENSBTAT00000006737	ENSBTAT00000006737	magenta	-0.147279	0.572697	0.203931	0.432401	-0.0241792	0.926609	-0.159093	0.54193	-0.115715	0.658303	0.36092	0.154657	-0.253602	0.326019	-0.249724	0.333722	0.310578	0.225017	0.157405	0.546281	-0.243717	0.345859	0.18926	0.466911	0.0406521	0.876893	0.36589	0.148642	-0.238587	0.35642	0.433589	0.0820775	-0.261852	0.309979	0.0724622	0.78226	0.386337	0.125579	-0.0878707	0.737358	0.169847	0.514584	0.298209	0.244997
ENSBTAT00000077004	ENSBTAT00000077004	brown	0.0283618	0.913954	-0.133854	0.608532	0.0842439	0.747861	-0.147454	0.572236	0.725997	0.000968226	-0.132832	0.611296	0.369185	0.144744	-0.129812	0.619492	0.0835458	0.749887	-0.10531	0.687498	-0.129909	0.619229	-0.136652	0.600989	0.276518	0.282644	0.0391415	0.881437	-0.124003	0.635378	-0.10771	0.680725	-0.0959753	0.71405	-0.10535	0.687385	-0.155196	0.551997	-0.138295	0.596579	-0.111633	0.669706	-0.111793	0.669256
ENSBTAT00000020939	ENSBTAT00000020939	magenta	-0.645631	0.00512035	0.891591	1.54632e-06	0.705139	0.00156904	0.749399	0.000534265	0.281342	0.273986	0.245799	0.341623	-0.16614	0.523938	-0.260553	0.312474	0.168727	0.517401	0.455254	0.066316	0.152298	0.559536	0.223149	0.389283	-0.12001	0.646385	-0.341332	0.179972	-0.129516	0.620298	-0.0757356	0.772661	0.0945159	0.71823	-0.203413	0.433598	-0.139353	0.593745	-0.189842	0.465516	0.509603	0.0366545	-0.1728	0.50719
ENSBTAT00000078370	ENSBTAT00000078370	darkgreen	0.47369	0.0547645	-0.257689	0.318013	-0.315719	0.217028	-0.131905	0.613807	-0.186661	0.473161	-0.128414	0.6233	-0.081009	0.757264	0.998795	4.66909e-21	-0.225292	0.384626	-0.102096	0.696602	-0.0978102	0.708805	-0.100524	0.701071	-0.083465	0.750122	0.0488862	0.852193	-0.0601897	0.818502	-0.0688029	0.793025	-0.0720148	0.783574	-0.0828071	0.752033	-0.0632532	0.809419	-0.065635	0.802374	-0.096815	0.711648	-0.0744065	0.776555
ENSBTAT00000084973	ENSBTAT00000084973	darkgreen	0.499383	0.0412589	-0.268114	0.298123	-0.312257	0.222388	-0.142517	0.585304	-0.197267	0.447909	-0.137549	0.598581	-0.086625	0.740961	0.988283	1.16397e-13	-0.226054	0.382976	-0.106175	0.685055	-0.107515	0.681275	-0.109827	0.67477	0.0426209	0.870977	0.0460165	0.860788	-0.0732021	0.780088	-0.0779541	0.766174	-0.0818603	0.754786	-0.0915893	0.726636	-0.0698271	0.790009	-0.0752204	0.77417	-0.105923	0.685765	-0.0820809	0.754145
ENSBTAT00000072694	ENSBTAT00000072694	turquoise	-0.215011	0.407248	0.155454	0.551327	0.382352	0.129865	0.239431	0.354671	0.156228	0.549323	-0.0346499	0.894967	0.339755	0.182123	-0.26509	0.303814	0.0364771	0.889459	0.389139	0.122625	-0.0954906	0.715437	-0.114524	0.661624	0.00310025	0.990578	-0.278614	0.278863	-0.0817818	0.755015	-0.214466	0.408466	0.217025	0.402762	0.536809	0.0262971	-0.293359	0.253127	-0.272237	0.290468	-0.236553	0.360658	-0.258417	0.316601
ENSBTAT00000061412	ENSBTAT00000061412	midnightblue	0.0541998	0.836322	-0.197603	0.447122	-0.114334	0.662153	-0.150691	0.563736	-0.112932	0.666071	-0.122906	0.638395	-0.15195	0.560444	-0.140263	0.591311	0.222034	0.39172	-0.147624	0.571788	-0.139546	0.593229	0.111766	0.669334	-0.147437	0.572279	0.39508	0.116526	-0.121509	0.642245	-0.144912	0.578949	-0.144304	0.580561	0.353938	0.163385	0.789605	0.000163428	0.07938	0.762012	-0.00268438	0.991842	0.242018	0.349337
ENSBTAT00000020872	ENSBTAT00000020872	salmon	-0.55766	0.0200208	0.467121	0.0586931	0.611959	0.00903207	0.111955	0.668803	0.675252	0.00293522	0.473459	0.0548991	-0.0167536	0.949114	-0.248669	0.335835	0.84921	1.61588e-05	0.124531	0.633928	-0.0356586	0.891926	0.623362	0.00750541	-0.0832129	0.750854	0.449635	0.0701693	-0.35821	0.158006	-0.0192784	0.941457	-0.034873	0.894294	0.26968	0.295201	-0.00896766	0.972751	-0.0226792	0.931151	-0.0830762	0.751251	-0.375717	0.137223
ENSBTAT00000069588	ENSBTAT00000069588	grey60	0.203483	0.433436	-0.0826135	0.752596	0.0271374	0.917657	-0.0839993	0.748571	-0.0839874	0.748605	-0.0723103	0.782706	-0.0444602	0.865455	-0.0823627	0.753325	-0.00619766	0.981166	-0.0323205	0.901995	-0.0767968	0.769556	-0.0736257	0.778845	0.99676	7.74422e-18	-0.0226512	0.931236	-0.10292	0.694266	-0.0724001	0.782442	-0.0778917	0.766356	-0.0694932	0.790992	-0.0520199	0.842826	-0.0758303	0.772384	-0.0720822	0.783376	-0.0607286	0.816902
ENSBTAT00000046134	ENSBTAT00000046134	brown	-0.277823	0.280286	0.0188619	0.94272	0.160455	0.53843	-0.0529712	0.839987	0.898109	9.90409e-07	-0.0603953	0.817891	-0.0499054	0.849145	-0.0734621	0.779325	0.101609	0.697985	-0.0534055	0.838691	-0.0662441	0.800574	-0.0676356	0.796467	-0.0448548	0.864272	0.0168049	0.948959	-0.0448927	0.864158	-0.0568737	0.828357	-0.0285428	0.913407	-0.0593215	0.82108	-0.110544	0.672758	-0.0816432	0.755418	-0.0495228	0.850289	-0.06487	0.804635
ENSBTAT00000070445	ENSBTAT00000070445	brown	-0.545527	0.0235108	0.540017	0.0252437	0.471518	0.0560408	0.433286	0.0823152	0.768847	0.000310057	0.23697	0.359787	-0.119513	0.647761	-0.0589017	0.822327	0.548221	0.022698	0.0169519	0.948512	0.00155589	0.995271	0.465972	0.0594012	-0.277924	0.280105	0.289916	0.258999	-0.124405	0.634274	-0.162347	0.533588	-0.138119	0.59705	-0.188396	0.468983	0.283985	0.26931	-0.121541	0.642157	0.116824	0.65522	-0.230802	0.372792
ENSBTAT00000017575	ENSBTAT00000017575	darkgrey	0.482134	0.0500068	-0.284646	0.268149	-0.160056	0.539453	-0.165496	0.52557	-0.115146	0.659889	-0.125356	0.631665	0.998513	2.26548e-20	-0.0830601	0.751298	-0.0123936	0.962347	-0.107878	0.680252	-0.102779	0.694665	-0.118105	0.651663	-0.0605268	0.817501	0.0741697	0.777249	-0.112633	0.666905	-0.0741739	0.777237	-0.101513	0.698258	-0.0659068	0.801571	-0.089121	0.733748	-0.0909742	0.728406	-0.0988718	0.705776	-0.0763476	0.77087
ENSBTAT00000045021	ENSBTAT00000045021	pink	-0.0732774	0.779867	0.266999	0.300214	0.285768	0.266184	-0.00473976	0.985596	0.440844	0.0765242	-0.0212351	0.935526	-0.0757135	0.772726	-0.0851991	0.745091	-0.0162743	0.950568	-0.0577671	0.825699	0.0172227	0.947691	-0.0639462	0.807368	-0.0412229	0.875177	-0.230692	0.373027	-0.0614484	0.814767	-0.0627341	0.810957	-0.0471365	0.857432	-0.0787818	0.763757	-0.0824703	0.753012	-0.0802558	0.759458	0.892353	1.47002e-06	-0.0597357	0.819849
ENSBTAT00000045016	ENSBTAT00000045016	blue	-0.410381	0.101803	0.505634	0.0383937	0.357213	0.159251	0.748238	0.000551056	0.111853	0.669089	0.0191872	0.941734	-0.0642877	0.806357	-0.0702888	0.78865	0.337236	0.185594	-0.0471343	0.857438	-0.00595105	0.981915	0.670019	0.00325247	-0.0821228	0.754023	0.0464668	0.859439	-0.063455	0.808822	-0.0840483	0.748428	-0.0702823	0.788669	-0.0597921	0.819682	-0.0558611	0.831371	-0.0671242	0.797976	-0.0444879	0.865372	-0.0841606	0.748103
ENSBTAT00000023708	ENSBTAT00000023708	turquoise	-0.605338	0.0100262	0.616242	0.00843208	0.746573	0.000575927	0.275237	0.284971	0.50959	0.03666	0.574483	0.0158659	-0.244654	0.34395	-0.221906	0.391999	0.754478	0.000465677	0.176149	0.498863	-0.104163	0.690742	0.429714	0.0851605	-0.0328511	0.900393	0.277493	0.280882	-0.582846	0.0140703	0.0549155	0.834188	0.280385	0.27569	0.128953	0.621831	-0.0100511	0.96946	0.128872	0.622054	0.237704	0.358257	-0.247332	0.338526
ENSBTAT00000080450	ENSBTAT00000080450	red	-0.265219	0.30357	0.292579	0.25445	0.513512	0.0350012	0.194051	0.455494	0.162599	0.532943	-0.159669	0.540448	-0.266292	0.301545	-0.250196	0.332779	-0.154879	0.552818	0.179993	0.489388	0.437095	0.0793587	-0.203404	0.433618	0.0408241	0.876376	-0.483297	0.0493764	-0.130989	0.616292	-0.172827	0.507121	0.128139	0.624053	0.173323	0.505885	0.235739	0.362361	-0.240295	0.352885	0.657595	0.0041184	-0.0808507	0.757725
ENSBTAT00000068450	ENSBTAT00000068450	darkturquoise	0.0289744	0.912102	-0.251827	0.329532	-0.410872	0.101354	-0.131176	0.615785	-0.275785	0.283974	-0.12213	0.640534	-0.0866868	0.740782	-0.061198	0.81551	-0.450918	0.0692752	-0.111066	0.671293	-0.0926985	0.723446	-0.135708	0.603529	-0.0886326	0.735158	-0.298871	0.243902	-0.0293007	0.911116	-0.0792899	0.762274	-0.0963019	0.713116	-0.0581095	0.824681	-0.108592	0.678241	-0.0811264	0.756922	-0.0862979	0.741908	0.999174	2.76977e-22
ENSBTAT00000004032	ENSBTAT00000004032	magenta	-0.417703	0.0952486	0.754965	0.000459509	0.557576	0.0200435	0.288667	0.261149	0.232464	0.369261	0.254914	0.323437	-0.151445	0.561762	-0.131732	0.614276	0.580896	0.0144739	0.673106	0.0030621	-0.0219075	0.933489	0.565624	0.0179594	0.258284	0.316859	0.226687	0.38161	-0.108385	0.678824	-0.131991	0.613574	0.0131287	0.960115	-0.046149	0.860391	-0.0122838	0.96268	-0.159065	0.542002	0.0106047	0.967779	-0.480271	0.0510283
ENSBTAT00000016870	ENSBTAT00000016870	grey60	-0.265688	0.302685	0.216376	0.404204	0.220778	0.394472	0.350045	0.168393	-0.175741	0.499874	0.234415	0.365142	-0.343898	0.176508	0.27953	0.277219	0.290648	0.257743	-0.0302303	0.908307	-0.0178845	0.945684	0.317683	0.214025	-0.503041	0.0395629	0.167515	0.520459	-0.0409174	0.876095	-0.238027	0.357585	0.217676	0.401316	0.357904	0.158388	0.281228	0.274188	0.0998399	0.703018	-0.0609176	0.816342	-0.125392	0.631566
ENSBTAT00000072751	ENSBTAT00000072751	turquoise	0.141082	0.589128	-0.155529	0.551133	-0.461005	0.0625353	0.149741	0.566224	-0.378828	0.133738	-0.24353	0.346241	-0.450063	0.06987	0.192681	0.458743	-0.486253	0.0478018	-0.0252049	0.923504	-0.191739	0.460986	-0.38001	0.132429	-0.0341944	0.896341	-0.128518	0.623017	0.599157	0.0110311	0.0336745	0.897909	0.112012	0.668643	-0.182643	0.482909	0.33414	0.189919	-0.0172846	0.947504	-0.112326	0.667765	0.106526	0.684062
ENSBTAT00000086988	ENSBTAT00000086988	turquoise	-0.444487	0.0738416	0.410807	0.101413	0.698023	0.00183337	0.367998	0.14614	0.604556	0.0101492	0.385131	0.126866	0.0422051	0.872226	-0.284856	0.267781	0.415851	0.0968763	-0.0665459	0.799683	0.249021	0.335128	0.0477941	0.855463	0.38457	0.127467	-0.00343734	0.989554	-0.328544	0.197906	-0.350591	0.167685	-0.109798	0.674851	-0.0884996	0.735542	0.21567	0.405777	-0.124267	0.634653	0.228672	0.377343	-0.296874	0.247218
ENSBTAT00000000631	ENSBTAT00000000631	brown	-0.311164	0.224098	0.19278	0.458508	0.370594	0.143098	-0.13201	0.613521	0.901497	7.76368e-07	0.211294	0.415598	0.209858	0.418847	-0.221644	0.392573	0.485378	0.0482638	0.0185424	0.943689	-0.0724016	0.782438	0.193566	0.456644	-0.105622	0.686615	0.248941	0.33529	-0.317117	0.214889	-0.120774	0.644275	0.0507923	0.846494	-0.0958669	0.71436	-0.0875935	0.73816	0.00926551	0.971846	0.061268	0.815302	-0.129531	0.620258
ENSBTAT00000020783	ENSBTAT00000020783	darkgreen	0.563028	0.0186121	-0.326149	0.20139	-0.418428	0.0946163	-0.178585	0.49285	-0.239431	0.354671	-0.165814	0.524762	0.0235059	0.928647	0.979957	6.36827e-12	-0.277213	0.281386	-0.135786	0.60332	-0.130289	0.618194	-0.132841	0.611271	-0.108954	0.677225	0.0575511	0.826342	0.0352041	0.893296	0.00774914	0.976452	-0.100975	0.699789	-0.104627	0.689429	-0.0894506	0.732797	-0.0934593	0.721261	-0.126001	0.629898	-0.096813	0.711654
ENSBTAT00000075860	ENSBTAT00000075860	magenta	-0.173535	0.505355	0.489462	0.046135	0.117886	0.652271	0.400419	0.111228	-0.113702	0.663917	0.317788	0.213867	0.000694423	0.99789	0.190788	0.463252	0.313014	0.221209	0.400339	0.111306	-0.26376	0.306337	0.264074	0.305741	-0.310125	0.22573	0.281997	0.272823	0.0778781	0.766396	0.0851307	0.745289	0.262004	0.309688	-0.278519	0.279033	0.267978	0.298377	-0.247239	0.338712	-0.230241	0.373987	-0.281151	0.274325
ENSBTAT00000022005	ENSBTAT00000022005	grey60	0.13454	0.60668	-0.144786	0.579282	0.0431409	0.869415	-0.167834	0.519654	-0.0468352	0.858335	-0.152065	0.560144	-0.150577	0.564035	-0.173883	0.50449	-0.210176	0.418126	-0.154354	0.554182	-0.119757	0.647087	-0.207651	0.423869	0.590631	0.0125468	-0.307041	0.230621	-0.167641	0.520141	-0.155863	0.550268	-0.160997	0.537041	0.354723	0.162388	-0.164625	0.527783	-0.0110427	0.966448	0.462557	0.0615435	0.311468	0.223622
ENSBTAT00000069496	ENSBTAT00000069496	brown	-0.275829	0.283896	-0.125933	0.630084	0.173502	0.505438	-0.131856	0.61394	0.681545	0.00258755	-0.110685	0.672361	-0.105261	0.687637	-0.119606	0.647504	0.0466162	0.858991	-0.101323	0.6988	0.381314	0.130997	-0.117336	0.653798	-0.0706479	0.787593	3.16756e-05	0.999904	-0.101008	0.699695	-0.0999511	0.702701	-0.0725578	0.781979	-0.112801	0.666437	-0.113868	0.663454	0.364323	0.150521	-0.10331	0.693159	-0.118138	0.65157
ENSBTAT00000002446	ENSBTAT00000002446	blue	-0.433748	0.0819524	0.415528	0.0971627	0.481059	0.0505945	0.903547	6.67128e-07	0.115204	0.659727	0.070133	0.789108	-0.016889	0.948704	-0.101757	0.697564	0.0621076	0.812813	-0.0996897	0.703446	-0.0337571	0.89766	0.119565	0.647617	-0.121851	0.641303	-0.312383	0.222191	-0.105294	0.687544	-0.119388	0.648107	0.385529	0.12644	-0.00529431	0.983911	-0.112568	0.667088	-0.120014	0.646376	-0.00811137	0.975352	-0.124948	0.632784
ENSBTAT00000001994	ENSBTAT00000001994	turquoise	-0.579422	0.0147849	0.588632	0.0129249	0.891091	1.59821e-06	0.473852	0.0546702	0.666178	0.00350264	0.366348	0.148096	0.0455147	0.862292	-0.0884011	0.735826	0.592867	0.0121343	0.223536	0.38844	0.156949	0.547457	0.262234	0.309249	-0.125206	0.632076	0.051518	0.844325	-0.582624	0.0141159	-0.171296	0.510948	0.128231	0.6238	0.190318	0.464376	-0.0343533	0.895861	-0.0273069	0.917144	0.183867	0.47993	-0.479413	0.0515044
ENSBTAT00000050251	ENSBTAT00000050251	cyan	-0.0448911	0.864163	-0.141551	0.587876	0.117759	0.652621	0.230932	0.372514	-0.188944	0.467668	0.00999761	0.969622	-0.0636384	0.808279	-0.0828721	0.751845	-0.14315	0.583622	-0.221289	0.39335	0.113397	0.66477	-0.365111	0.149574	-0.232391	0.369416	-0.188023	0.469881	0.0314398	0.904654	0.0959558	0.714106	0.490634	0.0455376	0.105525	0.686891	-0.141064	0.589175	0.529627	0.0287786	0.0509051	0.846157	-0.283829	0.269585
ENSBTAT00000001280	ENSBTAT00000001280	darkturquoise	0.157176	0.546872	-0.118464	0.650668	-0.209836	0.418898	-0.140217	0.591436	-0.248757	0.335659	-0.13322	0.610246	-0.119167	0.648719	-0.11831	0.651094	-0.395059	0.116546	-0.122636	0.63914	-0.0918161	0.725983	-0.164186	0.528897	0.448349	0.071074	-0.368592	0.145439	-0.0983709	0.707205	-0.120153	0.645991	-0.135335	0.604533	-0.108993	0.677115	-0.130542	0.617508	-0.126546	0.628406	0.342491	0.178402	0.753012	0.000484673
ENSBTAT00000068807	ENSBTAT00000068807	brown	-0.277823	0.280286	0.0188619	0.94272	0.160455	0.53843	-0.0529712	0.839987	0.898109	9.90409e-07	-0.0603953	0.817891	-0.0499054	0.849145	-0.0734621	0.779325	0.101609	0.697985	-0.0534055	0.838691	-0.0662441	0.800574	-0.0676356	0.796467	-0.0448548	0.864272	0.0168049	0.948959	-0.0448927	0.864158	-0.0568737	0.828357	-0.0285428	0.913407	-0.0593215	0.82108	-0.110544	0.672758	-0.0816432	0.755418	-0.0495228	0.850289	-0.06487	0.804635
ENSBTAT00000068132	ENSBTAT00000068132	brown	-0.277823	0.280286	0.0188619	0.94272	0.160455	0.53843	-0.0529712	0.839987	0.898109	9.90409e-07	-0.0603953	0.817891	-0.0499054	0.849145	-0.0734621	0.779325	0.101609	0.697985	-0.0534055	0.838691	-0.0662441	0.800574	-0.0676356	0.796467	-0.0448548	0.864272	0.0168049	0.948959	-0.0448927	0.864158	-0.0568737	0.828357	-0.0285428	0.913407	-0.0593215	0.82108	-0.110544	0.672758	-0.0816432	0.755418	-0.0495228	0.850289	-0.06487	0.804635
ENSBTAT00000021939	ENSBTAT00000021939	royalblue	-0.283838	0.269568	-0.0231066	0.929857	0.202423	0.435886	0.150028	0.565471	0.060487	0.817619	0.105422	0.687183	0.120394	0.645325	-0.232241	0.369735	-0.254855	0.323552	0.0277558	0.915786	0.460714	0.0627231	-0.290609	0.25781	-0.213663	0.410265	-0.423711	0.0901007	-0.0429993	0.86984	0.528646	0.0291311	-0.151063	0.562761	0.298605	0.244341	-0.388511	0.123283	-0.176962	0.496852	-0.110664	0.67242	-0.147401	0.572376
ENSBTAT00000069296	ENSBTAT00000069296	turquoise	-0.634165	0.00625697	0.47325	0.0550213	0.68932	0.00220523	0.315859	0.216815	0.771483	0.000286881	0.572017	0.0164283	-0.16232	0.533656	-0.210927	0.416428	0.555482	0.0206155	0.125323	0.631756	0.00509963	0.984502	0.0586589	0.823048	0.167413	0.520716	0.159303	0.541389	-0.238357	0.356899	-0.207391	0.424463	-0.0765117	0.77039	0.17417	0.503776	0.0890937	0.733827	-0.062806	0.810744	0.00745045	0.97736	-0.443597	0.074491
ENSBTAT00000039634	ENSBTAT00000039634	pink	-0.0590269	0.821955	-0.0953599	0.715812	-0.0828952	0.751777	-0.159483	0.540926	0.346109	0.17356	-0.141964	0.586776	-0.135838	0.60318	-0.145374	0.577728	-0.135958	0.602858	-0.161448	0.535886	-0.105194	0.687826	-0.165983	0.524334	-0.114752	0.660987	-0.0854786	0.744281	-0.112698	0.666722	-0.133573	0.609292	-0.134513	0.606751	-0.128417	0.623293	-0.140365	0.591039	0.446433	0.0724374	0.449991	0.0699202	0.422745	0.0909147
ENSBTAT00000077400	ENSBTAT00000077400	turquoise	0.00343967	0.989547	0.102689	0.69492	0.224301	0.386776	0.00359127	0.989086	0.166709	0.522497	-0.380568	0.131815	-0.0253171	0.923164	-0.201313	0.43846	0.364318	0.150528	0.148847	0.568571	0.085195	0.745103	0.462624	0.061501	0.541197	0.0248645	0.265792	0.302487	-0.132624	0.611858	-0.39261	0.119035	-0.0821596	0.753916	0.0268031	0.918668	0.258722	0.316009	0.100506	0.701122	-0.0981062	0.70796	-0.204942	0.430075
ENSBTAT00000021894	ENSBTAT00000021894	turquoise	-0.532205	0.0278679	0.688254	0.00225471	0.591596	0.0123674	0.654416	0.00436762	0.325998	0.201611	0.480305	0.0510099	-0.192005	0.460352	-0.190628	0.463635	0.125393	0.631564	0.235292	0.363299	-0.104272	0.690435	-0.119281	0.648404	0.199907	0.441733	-0.279227	0.277762	-0.194137	0.455289	0.142926	0.584217	0.119821	0.64691	-0.2051	0.429711	-0.175926	0.499416	-0.191419	0.461747	0.382352	0.129864	-0.191554	0.461425
ENSBTAT00000078318	ENSBTAT00000078318	turquoise	-0.127938	0.624601	-0.0520345	0.842783	0.370293	0.143448	0.192263	0.459737	0.120089	0.646169	0.224872	0.385537	-0.0931598	0.722121	0.0579752	0.82508	-0.223963	0.387511	-0.351253	0.166829	0.205857	0.427972	-0.376376	0.136479	0.380542	0.131844	-0.567405	0.0175221	-0.227312	0.380265	-0.243226	0.346862	0.339894	0.181933	0.149499	0.56686	-0.448175	0.0711968	-0.0472077	0.857219	0.201413	0.43823	0.0156969	0.95232
ENSBTAT00000074645	ENSBTAT00000074645	brown	-0.505593	0.0384119	0.495868	0.0429396	0.340928	0.180522	0.346257	0.173364	0.653663	0.0044284	0.0857815	0.743403	0.00176768	0.994628	-0.184981	0.477225	0.443787	0.0743517	0.306765	0.231062	-0.0419397	0.873023	0.449188	0.0704824	-0.089785	0.731833	0.269719	0.295128	-0.321405	0.20841	0.0478618	0.85526	-0.327934	0.19879	-0.293336	0.253165	-0.0781979	0.765462	0.152039	0.56021	-0.0765646	0.770235	-0.014743	0.955215
ENSBTAT00000073414	ENSBTAT00000073414	greenyellow	-0.291255	0.256705	0.524409	0.0306921	0.247186	0.338819	0.36519	0.14948	0.0887591	0.734793	-0.039669	0.87985	-0.268259	0.297853	-0.2764	0.282858	0.376734	0.136076	0.166178	0.52384	-0.223283	0.388991	0.593281	0.012059	-0.0243253	0.926166	0.1634	0.530901	0.25886	0.315741	0.115649	0.65849	0.383527	0.128591	-0.0769681	0.769055	0.182659	0.482869	-0.26862	0.297177	0.109303	0.676242	-0.275511	0.284474
ENSBTAT00000044279	ENSBTAT00000044279	brown	-0.462497	0.0615812	0.302112	0.238576	0.556023	0.0204664	0.13893	0.594878	0.930078	6.46625e-08	0.0789522	0.76326	-0.0718074	0.784184	-0.0343357	0.895914	0.372659	0.140709	0.111264	0.670739	0.0217182	0.934062	0.167915	0.519449	-0.134803	0.605968	0.031599	0.904173	-0.37194	0.141538	-0.102341	0.695908	-0.00410547	0.987523	0.1973	0.447831	-0.180573	0.487967	-0.0407818	0.876503	0.126178	0.629413	-0.261375	0.310895
ENSBTAT00000086269	ENSBTAT00000086269	turquoise	-0.557306	0.0201164	0.499562	0.0411746	0.871599	5.18133e-06	0.253558	0.326105	0.624759	0.00733364	0.25068	0.331814	0.0307742	0.906664	-0.347271	0.172024	0.539534	0.0254003	0.291651	0.25603	0.194453	0.454542	0.225849	0.383421	0.0028696	0.991279	-0.0444742	0.865414	-0.460704	0.0627295	-0.214661	0.40803	0.461641	0.0621275	0.228301	0.378139	-0.100613	0.700817	-0.0618996	0.813429	0.124391	0.634313	-0.446437	0.0724343
ENSBTAT00000001824	ENSBTAT00000001824	black	-0.286622	0.264696	-0.000955515	0.997096	-0.159105	0.541899	0.019357	0.941219	0.101489	0.698328	0.682518	0.00253693	-0.257854	0.317692	0.197399	0.4476	0.138303	0.596556	-0.0941366	0.719318	-0.238563	0.35647	-0.134351	0.607187	-0.198319	0.445443	0.273561	0.288034	0.131232	0.615634	-0.00171355	0.994792	-0.279177	0.277851	0.0478777	0.855212	0.0455052	0.862321	0.113425	0.664692	-0.395933	0.115668	0.140608	0.590391
ENSBTAT00000080113	ENSBTAT00000080113	brown	-0.277823	0.280286	0.0188619	0.94272	0.160455	0.53843	-0.0529712	0.839987	0.898109	9.90409e-07	-0.0603953	0.817891	-0.0499054	0.849145	-0.0734621	0.779325	0.101609	0.697985	-0.0534055	0.838691	-0.0662441	0.800574	-0.0676356	0.796467	-0.0448548	0.864272	0.0168049	0.948959	-0.0448927	0.864158	-0.0568737	0.828357	-0.0285428	0.913407	-0.0593215	0.82108	-0.110544	0.672758	-0.0816432	0.755418	-0.0495228	0.850289	-0.06487	0.804635
ENSBTAT00000047334	ENSBTAT00000047334	greenyellow	-0.547817	0.0228184	0.186109	0.474496	0.20768	0.423802	0.357415	0.158998	0.275523	0.284451	0.190997	0.462754	-0.353865	0.163479	-0.125885	0.630213	0.244493	0.344277	-0.326417	0.200999	0.134211	0.607566	0.49973	0.0410955	-0.359559	0.156334	0.0146088	0.955622	0.183655	0.480444	0.0893887	0.732976	-0.0957022	0.714832	0.346713	0.17276	-0.18102	0.486872	-0.0100793	0.969374	-0.143618	0.582379	-0.0327496	0.9007
ENSBTAT00000000511	ENSBTAT00000000511	turquoise	-0.473833	0.054681	0.620194	0.00790703	0.748384	0.000548931	0.532966	0.0276036	0.193686	0.456358	0.228968	0.376709	-0.0299158	0.909257	-0.259637	0.314239	0.0918429	0.725906	0.0823276	0.753427	0.547284	0.0229781	0.166864	0.522105	-0.0307251	0.906812	-0.482369	0.0498785	-0.200835	0.439572	0.0200487	0.939122	0.182548	0.483139	-0.0934483	0.721293	-0.150027	0.565475	-0.342887	0.177868	0.578399	0.0150039	-0.254442	0.324363
ENSBTAT00000024994	ENSBTAT00000024994	turquoise	0.372937	0.14039	-0.0522311	0.842196	-0.189651	0.465972	-0.233943	0.366138	-0.231695	0.370893	-0.232663	0.368841	0.282542	0.271857	0.210135	0.418219	0.023969	0.927245	0.340007	0.181778	-0.262716	0.308328	0.218626	0.399215	0.310458	0.225206	0.104723	0.689159	0.199796	0.441993	-0.226924	0.3811	-0.244084	0.345111	0.2902	0.258511	-0.23068	0.373051	-0.227621	0.379599	-0.203919	0.43243	-0.213185	0.411338
ENSBTAT00000010601	ENSBTAT00000010601	pink	0.117191	0.654199	-0.0403279	0.877868	-0.219264	0.397805	-0.120498	0.645036	-0.196204	0.450409	-0.115943	0.65767	-0.124894	0.632932	-0.105829	0.686032	-0.374553	0.138543	-0.134315	0.607286	-0.0656651	0.802285	-0.15011	0.565256	-0.105876	0.685898	-0.301652	0.239328	-0.0810658	0.757099	0.46856	0.057815	-0.121123	0.643312	-0.0962162	0.713361	-0.121418	0.642498	-0.117192	0.654198	0.591499	0.0123853	0.556341	0.0203792
ENSBTAT00000049484	ENSBTAT00000049484	pink	-0.162735	0.532596	0.507005	0.0377859	0.306223	0.23193	0.286098	0.265608	-0.0455328	0.862238	0.0380811	0.884628	-0.170309	0.513424	-0.065473	0.802853	-0.116523	0.656057	0.248206	0.336766	0.197047	0.448427	-0.0159802	0.951461	-0.137568	0.598528	-0.332765	0.191863	0.0519673	0.842983	-0.15084	0.563344	-0.144468	0.580125	-0.176098	0.498991	-0.0252971	0.923225	0.0510911	0.845601	0.889995	1.71725e-06	-0.0513596	0.844798
ENSBTAT00000081225	ENSBTAT00000081225	brown	0.106009	0.685522	-0.0220952	0.93292	0.0926331	0.723634	-0.187342	0.47152	0.47538	0.0537862	-0.168732	0.51739	0.404557	0.107241	-0.216906	0.403027	0.494217	0.0437464	-0.1956	0.451832	-0.195517	0.452029	0.478771	0.0518626	0.0504956	0.84738	0.423381	0.0903777	-0.222085	0.391608	-0.0271058	0.917752	0.0845599	0.746944	-0.169908	0.51443	-0.194856	0.453588	0.341031	0.180381	0.0561744	0.830438	-0.195628	0.451766
ENSBTAT00000004065	ENSBTAT00000004065	turquoise	-0.45838	0.0642405	0.427345	0.0870863	0.821702	5.21813e-05	0.535047	0.02689	0.494861	0.0434301	0.207356	0.424541	-0.126518	0.628482	-0.177522	0.49547	0.536835	0.0262885	-0.093246	0.721874	0.0553579	0.83287	0.267888	0.298546	0.22326	0.38904	0.023296	0.929283	-0.478088	0.0522462	-0.131785	0.614131	0.247004	0.339188	0.337963	0.184588	0.130197	0.618444	-0.107236	0.68206	0.192742	0.458599	-0.464555	0.060283
ENSBTAT00000043509	ENSBTAT00000043509	turquoise	-0.632692	0.00641658	0.776963	0.000243299	0.723852	0.00101949	0.497091	0.0423488	0.346394	0.173183	0.346633	0.172866	-0.326655	0.200651	-0.161033	0.536948	0.315881	0.216781	0.360051	0.155726	0.370698	0.142977	0.280588	0.275328	0.0150633	0.954243	-0.135864	0.603109	-0.31753	0.214259	-0.135912	0.602981	-0.285163	0.267242	-0.0957556	0.714679	0.00933104	0.971647	0.0349639	0.89402	0.574006	0.0159733	-0.166706	0.522503
ENSBTAT00000078051	ENSBTAT00000078051	lightcyan	0.294701	0.25086	-0.233653	0.366748	-0.326481	0.200904	-0.159123	0.541852	-0.253064	0.327081	-0.163069	0.531745	0.276197	0.283227	-0.116739	0.655456	-0.245463	0.342306	-0.165348	0.525945	-0.15187	0.560652	-0.121957	0.641009	-0.140817	0.589833	-0.148673	0.569029	0.644311	0.00524207	-0.128428	0.623262	0.567515	0.0174954	-0.128288	0.623645	-0.151518	0.561572	-0.143329	0.583146	-0.140277	0.591276	-0.118225	0.65133
ENSBTAT00000013951	ENSBTAT00000013951	red	0.00440049	0.986627	0.0296648	0.910016	0.223412	0.388711	0.174998	0.501718	0.0966464	0.71213	-0.195681	0.451641	0.138432	0.59621	0.471901	0.0558142	-0.274411	0.28648	0.224171	0.387058	0.51512	0.0343378	-0.190841	0.463126	-0.173322	0.505887	-0.393764	0.117858	-0.196013	0.45086	-0.185747	0.475371	0.249432	0.334305	-0.218674	0.399107	-0.20333	0.43379	-0.194847	0.453611	-0.185243	0.476589	-0.207101	0.425124
ENSBTAT00000027714	ENSBTAT00000027714	turquoise	-0.692299	0.00207156	0.598028	0.0112229	0.892058	1.49916e-06	0.567189	0.0175746	0.464922	0.0600538	0.381773	0.130495	-0.0921718	0.72496	-0.307241	0.230301	0.312898	0.22139	0.285217	0.267148	0.295259	0.249923	-0.00912785	0.972264	-0.0662438	0.800575	-0.265322	0.303375	-0.319316	0.21155	-0.251092	0.330994	0.0775735	0.767286	0.364704	0.150063	0.0437873	0.867475	-0.189975	0.465196	0.259208	0.315068	-0.38109	0.131242
ENSBTAT00000008938	ENSBTAT00000008938	black	-0.540981	0.0249334	0.598454	0.0111503	0.594496	0.0118404	0.1199	0.64669	0.228625	0.377442	0.844679	1.98985e-05	0.0730366	0.780573	-0.23761	0.358454	0.563796	0.0184171	0.338387	0.184003	0.195752	0.451475	0.27169	0.291476	-0.115569	0.658711	0.123231	0.637501	-0.155078	0.552303	-0.243641	0.346013	0.0319481	0.903119	0.0128348	0.961007	-0.148342	0.569897	-0.00836317	0.974587	0.0866034	0.741023	-0.293845	0.252305
ENSBTAT00000010632	ENSBTAT00000010632	darkgrey	0.460369	0.0629455	-0.24049	0.352483	-0.372194	0.141244	-0.177742	0.494926	-0.206927	0.425522	-0.0914438	0.727054	0.797342	0.000126412	-0.0161775	0.950862	0.00715618	0.978254	-0.174719	0.50241	-0.195526	0.452007	0.13133	0.615366	-0.188831	0.46794	0.185529	0.475898	0.259081	0.315315	0.17414	0.50385	0.0237609	0.927875	-0.198567	0.444861	-0.110037	0.674181	-0.261975	0.309743	-0.270853	0.293024	-0.117047	0.6546
ENSBTAT00000078554	ENSBTAT00000078554	turquoise	-0.527291	0.0296235	0.534194	0.0271806	0.429458	0.085367	0.610042	0.00931149	-0.0903628	0.730167	0.251175	0.330827	-0.427464	0.0869883	0.0250545	0.923959	-0.217256	0.402248	0.188438	0.468883	0.545581	0.0234944	-0.0608128	0.816653	-0.157043	0.547216	-0.53457	0.0270522	0.0753366	0.77383	-0.274801	0.285767	-0.0371896	0.887313	-0.193963	0.455701	-0.0247333	0.924931	-0.0629669	0.810267	0.367985	0.146155	0.0593619	0.82096
ENSBTAT00000075778	ENSBTAT00000075778	midnightblue	0.101239	0.699038	0.080957	0.757416	-0.0144672	0.956052	0.0641125	0.806876	0.00391875	0.988091	-0.0342844	0.896069	-0.332231	0.192621	0.312449	0.222088	0.220078	0.396012	-0.193772	0.456155	0.125779	0.630506	0.20483	0.430332	-0.0451979	0.863243	0.388086	0.12373	0.116063	0.657337	-0.0173573	0.947283	-0.373178	0.140113	-0.16029	0.538854	0.448167	0.0712022	0.373615	0.139613	0.361837	0.153536	-0.394887	0.11672
ENSBTAT00000027486	ENSBTAT00000027486	salmon	-0.259425	0.314648	0.356434	0.160228	0.229252	0.3761	0.0390989	0.881565	0.260794	0.31201	0.289582	0.259572	-0.124858	0.633029	-0.288083	0.262159	0.8381	2.66195e-05	0.0923433	0.724467	-0.150258	0.56487	0.586371	0.0133634	-0.0582379	0.824299	0.831624	3.50202e-05	-0.199939	0.441659	0.111149	0.671061	-0.090994	0.728349	-0.196318	0.45014	0.619312	0.00802197	0.344092	0.176248	-0.00823699	0.97497	-0.298568	0.244403
ENSBTAT00000050778	ENSBTAT00000050778	lightgreen	0.0653993	0.80307	0.0459832	0.860888	-0.0255936	0.922327	-0.195073	0.453076	-0.14781	0.571298	-0.196786	0.449039	0.00567971	0.98274	-0.248856	0.33546	0.225968	0.383163	0.350413	0.167915	-0.243477	0.346348	0.236335	0.361115	0.00481317	0.985373	0.282834	0.27134	-0.0422549	0.872076	0.13553	0.604008	-0.247279	0.338632	0.543198	0.0242316	0.391882	0.119782	-0.225391	0.384411	0.0219654	0.933314	-0.0206095	0.937422
ENSBTAT00000031029	ENSBTAT00000031029	turquoise	-0.479776	0.0513028	0.550509	0.0220249	0.85352	1.31726e-05	0.421265	0.0921715	0.169722	0.514899	0.293307	0.253215	0.0182795	0.944486	-0.265588	0.302873	0.522909	0.0312597	0.282704	0.271569	0.258224	0.316975	0.393269	0.118362	0.180694	0.48767	-0.0791233	0.76276	-0.478437	0.05205	-0.241964	0.349448	0.323192	0.205746	0.318594	0.212643	-0.0904413	0.729941	-0.11206	0.668509	0.0740881	0.777488	-0.391453	0.120224
ENSBTAT00000077136	ENSBTAT00000077136	turquoise	-0.337214	0.185624	0.173268	0.506022	0.477902	0.0523507	0.40444	0.107352	0.388475	0.123321	-0.104939	0.688547	-0.158915	0.542388	-0.179717	0.490067	0.260053	0.313437	-0.147342	0.572531	-0.136494	0.601414	0.299092	0.243536	0.305507	0.233078	-0.13945	0.593486	-0.18219	0.484013	-0.179671	0.49018	0.439679	0.0773972	0.386901	0.124981	-0.202662	0.435333	-0.18873	0.468182	-0.16031	0.538801	-0.179346	0.490977
ENSBTAT00000086053	ENSBTAT00000086053	turquoise	0.333572	0.190721	-0.360773	0.154838	-0.343886	0.176525	-0.132795	0.611396	-0.309564	0.226614	-0.244144	0.344989	-0.158174	0.544295	0.452847	0.0679467	-0.425591	0.0885316	-0.443162	0.0748094	0.467311	0.0585767	-0.194867	0.453564	-0.316321	0.216106	-0.142962	0.584121	0.196652	0.449356	0.103322	0.693125	-0.123808	0.635914	-0.25477	0.32372	0.249705	0.333759	0.0719446	0.783781	0.224604	0.386118	0.0872929	0.739029
ENSBTAT00000085438	ENSBTAT00000085438	pink	0.031575	0.904246	0.0087107	0.973531	0.276731	0.282259	0.220561	0.39495	-0.0628168	0.810712	0.0377557	0.885608	0.357272	0.159178	-0.190289	0.464446	-0.0796942	0.761095	-0.378413	0.134199	0.27809	0.279805	-0.102441	0.695623	-0.11783	0.652427	-0.332824	0.191779	-0.113196	0.665332	-0.241799	0.349788	0.0262036	0.920481	0.05337	0.838797	-0.238284	0.35705	0.253639	0.325945	0.56308	0.0185989	-0.0677957	0.795995
ENSBTAT00000011826	ENSBTAT00000011826	turquoise	-0.802466	0.000106005	0.712122	0.00134096	0.831085	3.58089e-05	0.369645	0.144205	0.503264	0.0394617	0.675966	0.00289391	-0.181377	0.485998	-0.233765	0.366511	0.569218	0.0170855	0.415326	0.0973422	0.292412	0.254734	0.321702	0.207966	-0.0338021	0.897524	0.00260087	0.992096	-0.43202	0.0833155	-0.0821557	0.753927	0.143312	0.583191	0.0475095	0.856315	-0.164838	0.527241	-0.097458	0.709811	-0.0343991	0.895723	-0.268124	0.298105
ENSBTAT00000076929	ENSBTAT00000076929	brown	0.134554	0.606641	-0.113351	0.664897	-0.0399196	0.879096	-0.0424051	0.871625	0.333661	0.190595	-0.00937711	0.971507	0.272145	0.290637	-0.146568	0.574572	0.252748	0.327706	-0.145215	0.578148	-0.368171	0.145936	-0.0329372	0.900134	0.550725	0.0219621	0.364366	0.15047	-0.283507	0.270152	-0.196507	0.449697	-0.421106	0.0923077	-0.125926	0.630101	0.24572	0.341784	0.132052	0.613408	-0.0856685	0.743731	0.107771	0.680555
ENSBTAT00000013399	ENSBTAT00000013399	magenta	-0.623026	0.00754727	0.934022	4.23266e-08	0.608746	0.00950414	0.618158	0.00817415	0.197316	0.447796	0.424552	0.0893966	-0.084029	0.748485	-0.233727	0.366592	0.259476	0.31455	0.691556	0.00210425	0.0635985	0.808397	0.229117	0.37639	-0.0788379	0.763593	-0.163141	0.531561	-0.113817	0.663598	-0.149632	0.566511	-0.0763645	0.770821	-0.267698	0.298903	-0.078529	0.764495	-0.183438	0.480973	0.33007	0.195706	-0.133803	0.60867
ENSBTAT00000027713	ENSBTAT00000027713	turquoise	-0.819802	5.61702e-05	0.724323	0.00100805	0.884198	2.4805e-06	0.562447	0.0187609	0.688883	0.00222538	0.343052	0.177645	-0.175058	0.50157	-0.287509	0.263154	0.332168	0.192709	0.375543	0.137419	0.313326	0.220724	0.180938	0.487073	-0.0852166	0.74504	-0.284774	0.267924	-0.252237	0.328719	-0.209998	0.41853	0.135759	0.603391	0.109719	0.675075	-0.211997	0.414012	-0.200441	0.440488	0.184061	0.479458	-0.329854	0.196018
ENSBTAT00000078861	ENSBTAT00000078861	red	-0.341339	0.179962	0.305632	0.232878	0.420131	0.093143	0.577951	0.0151007	-0.21779	0.401063	0.0837294	0.749354	0.00334509	0.989834	-0.0815704	0.75563	-0.229128	0.376366	0.259203	0.315078	0.413289	0.0991623	-0.153609	0.556119	0.0921843	0.724924	-0.563185	0.0185722	-0.284484	0.268433	-0.128525	0.622999	0.411226	0.101031	-0.194741	0.453861	-0.182414	0.483465	-0.185885	0.475036	-0.171026	0.511626	0.133859	0.608517
ENSBTAT00000075800	ENSBTAT00000075800	blue	-0.493342	0.0441787	0.315696	0.217065	0.369597	0.144261	0.793141	0.000145519	0.524954	0.0304876	-0.0337124	0.897795	-0.0734108	0.779475	-0.0728194	0.781211	-0.0405988	0.877053	-0.0683817	0.794267	-0.0157282	0.952225	-0.0704532	0.788166	-0.0725614	0.781969	-0.27047	0.293734	-0.0563828	0.829818	-0.0767369	0.769732	-0.0501667	0.848363	-0.0791952	0.762551	-0.0896601	0.732193	-0.0917293	0.726233	-0.0725457	0.782015	-0.0863909	0.741638
ENSBTAT00000002710	ENSBTAT00000002710	turquoise	-0.675411	0.00292596	0.612665	0.00893091	0.855151	1.21718e-05	0.236928	0.359876	0.773572	0.000269551	0.489236	0.046251	-0.0349984	0.893916	-0.316043	0.216531	0.584408	0.0137534	0.276631	0.282441	0.23156	0.371179	0.241331	0.350748	-0.0243196	0.926184	0.0146724	0.955429	-0.325685	0.202069	-0.339925	0.18189	0.0894546	0.732786	0.14876	0.5688	-0.0237327	0.927961	-0.129165	0.621254	0.236374	0.361033	-0.391287	0.120395
ENSBTAT00000078238	ENSBTAT00000078238	blue	-0.395045	0.116561	0.137668	0.59826	0.441644	0.0759296	0.729728	0.000884175	-0.0401661	0.878355	-0.0638885	0.807539	-0.119714	0.647205	-0.10399	0.691233	-0.193802	0.456083	-0.0963203	0.713063	0.385832	0.126117	-0.130128	0.618633	0.0984347	0.707023	-0.50333	0.0394314	-0.110047	0.674151	-0.105943	0.68571	-0.0835315	0.749929	0.398629	0.112985	-0.0993008	0.704554	-0.116439	0.65629	-0.12049	0.645058	-0.123285	0.637352
ENSBTAT00000053709	ENSBTAT00000053709	turquoise	-0.382413	0.129798	0.536417	0.0264283	0.527655	0.0294908	0.371759	0.141746	-0.0604519	0.817723	0.56146	0.0190154	0.0793462	0.76211	-0.244632	0.343994	0.317344	0.214542	0.127266	0.626437	0.321072	0.208908	0.125136	0.632267	-0.265092	0.303811	-0.0474534	0.856483	0.00384793	0.988306	-0.28151	0.273687	0.228611	0.377473	-0.12327	0.637394	0.34672	0.172751	-0.201908	0.43708	0.2979	0.24551	-0.255257	0.322762
ENSBTAT00000069250	ENSBTAT00000069250	turquoise	-0.467291	0.0585885	0.309606	0.226548	0.445227	0.0733058	0.483536	0.0492478	0.435342	0.08071	-0.0237275	0.927976	0.16337	0.530976	-0.253855	0.32552	0.339996	0.181793	-0.0645196	0.805672	0.201456	0.438129	0.519572	0.0325511	-0.228759	0.377155	0.000801092	0.997565	-0.247067	0.339059	0.0754788	0.773413	-0.226245	0.382565	0.201868	0.437174	-0.247716	0.33775	-0.00528378	0.983943	-0.0806445	0.758326	-0.141023	0.589283
ENSBTAT00000043227	ENSBTAT00000043227	blue	-0.695303	0.00194359	0.689828	0.00218192	0.646887	0.00500681	0.951901	4.16789e-09	0.211813	0.414428	0.302791	0.237471	-0.22128	0.39337	-0.133455	0.60961	0.245229	0.342781	0.196578	0.449528	0.12336	0.637147	0.241263	0.350889	-0.0371072	0.887561	-0.185434	0.476128	-0.190965	0.462831	-0.075095	0.774537	0.13472	0.606193	-0.0937125	0.720535	0.0169898	0.948398	-0.148684	0.568999	-0.0626515	0.811201	-0.18397	0.479677
ENSBTAT00000003521	ENSBTAT00000003521	brown	-0.402368	0.109338	0.370082	0.143694	0.586622	0.0133141	0.184653	0.47802	0.721085	0.00108888	0.454937	0.0665288	0.175647	0.500108	-0.285705	0.266294	0.745566	0.00059141	-0.0746541	0.775829	-0.00198703	0.993961	0.304724	0.234339	0.0810124	0.757254	0.445004	0.073467	-0.491963	0.0448666	-0.0996042	0.703689	-0.211043	0.416166	-0.0492991	0.850958	0.227365	0.380149	0.150651	0.563841	0.151589	0.561385	-0.321891	0.207683
ENSBTAT00000068411	ENSBTAT00000068411	turquoise	0.241392	0.350623	-0.334674	0.189169	-0.736769	0.000741944	-0.227937	0.37892	-0.40268	0.109037	-0.197742	0.446794	-0.133943	0.60829	0.0329093	0.900218	-0.547019	0.023058	-0.183051	0.481913	-0.165957	0.524401	-0.166707	0.522502	-0.158684	0.542982	-0.167388	0.520778	0.833918	3.18197e-05	-0.132982	0.610888	-0.149213	0.567609	-0.12741	0.626042	0.00539223	0.983613	-0.139549	0.593222	-0.146327	0.575209	0.483298	0.049376
ENSBTAT00000068432	ENSBTAT00000068432	lightgreen	-0.176243	0.498632	0.237171	0.359367	0.0762825	0.771061	-0.0755705	0.773145	0.450057	0.0698744	0.24018	0.353121	0.128707	0.622502	-0.421111	0.0923032	0.168381	0.518273	0.0370997	0.887584	0.0100215	0.96955	-0.0928776	0.722932	-0.0115697	0.964848	0.143396	0.58297	0.227245	0.380407	-0.0627294	0.810971	0.07638	0.770776	-0.627783	0.00697244	0.231221	0.371899	0.0132644	0.959703	0.244736	0.343782	-0.0862006	0.742189
ENSBTAT00000055849	ENSBTAT00000055849	magenta	-0.212201	0.413553	0.325542	0.202279	0.197674	0.446955	0.347613	0.171574	-0.393695	0.117928	0.448125	0.0712325	-0.211047	0.416155	-0.0792156	0.762491	0.38557	0.126396	-0.0423136	0.8719	0.0692015	0.791851	0.310558	0.225049	-0.0826612	0.752457	0.284252	0.268841	0.064302	0.806315	-0.025869	0.921494	0.265884	0.302315	-0.17673	0.497426	0.268102	0.298147	0.32071	0.209451	-0.0254694	0.922703	-0.259122	0.315235
ENSBTAT00000055573	ENSBTAT00000055573	greenyellow	-0.0066097	0.979914	0.110268	0.673533	0.088498	0.735546	-0.129567	0.62016	0.181956	0.484584	0.0313921	0.904798	-0.161696	0.535252	0.1097	0.675127	0.419761	0.0934621	-0.276182	0.283255	-0.152356	0.559385	0.602999	0.0103975	-0.191607	0.461301	0.336466	0.186664	-0.402336	0.109368	0.210758	0.416809	0.00704311	0.978597	0.0491843	0.851302	0.0964253	0.712763	0.0148967	0.954748	0.375789	0.137141	0.206086	0.427447
ENSBTAT00000001993	ENSBTAT00000001993	turquoise	-0.654757	0.00434034	0.700772	0.00172725	0.638353	0.00582039	0.718539	0.00115614	0.152249	0.559664	0.138014	0.59733	-0.250069	0.333033	-0.130747	0.616949	0.195161	0.452868	0.353602	0.163814	0.291427	0.256412	0.367077	0.14723	-0.35332	0.164173	-0.281439	0.273813	0.0481252	0.854471	-0.23364	0.366777	0.247863	0.337456	0.0918976	0.725749	-0.11809	0.651705	-0.110697	0.672328	0.140743	0.59003	-0.300389	0.241398
ENSBTAT00000009611	ENSBTAT00000009611	magenta	-0.250547	0.332078	0.252336	0.328522	0.0456982	0.861742	-0.090761	0.72902	0.177688	0.495059	0.542088	0.0245812	-0.192941	0.458126	-0.179959	0.489473	0.502563	0.0397817	-0.117656	0.652909	0.0317771	0.903635	0.321222	0.208683	-0.195438	0.452216	0.52862	0.0291404	0.245088	0.343067	0.149347	0.567257	-0.167937	0.519392	-0.184688	0.477935	0.597983	0.0112307	-0.156862	0.547683	0.0487279	0.852667	-0.19771	0.446871
ENSBTAT00000054286	ENSBTAT00000054286	green	0.137844	0.597789	0.201322	0.438441	0.0357089	0.891774	-0.0712574	0.7858	-0.0716734	0.784577	-0.0984046	0.707109	0.60363	0.0102963	-0.10783	0.680387	0.0127266	0.961335	0.726187	0.000963811	-0.121279	0.64288	-0.0822615	0.753619	-0.0964665	0.712645	0.0159817	0.951456	-0.139403	0.593611	-0.0973439	0.710137	-0.118913	0.649422	-0.102436	0.695638	-0.107106	0.682428	-0.0965023	0.712542	-0.0617406	0.813901	-0.0897405	0.731961
ENSBTAT00000045956	ENSBTAT00000045956	brown	-0.277823	0.280286	0.0188619	0.94272	0.160455	0.53843	-0.0529712	0.839987	0.898109	9.90409e-07	-0.0603953	0.817891	-0.0499054	0.849145	-0.0734621	0.779325	0.101609	0.697985	-0.0534055	0.838691	-0.0662441	0.800574	-0.0676356	0.796467	-0.0448548	0.864272	0.0168049	0.948959	-0.0448927	0.864158	-0.0568737	0.828357	-0.0285428	0.913407	-0.0593215	0.82108	-0.110544	0.672758	-0.0816432	0.755418	-0.0495228	0.850289	-0.06487	0.804635
ENSBTAT00000054828	ENSBTAT00000054828	greenyellow	-0.157481	0.546083	0.0732278	0.780012	0.00973434	0.970422	-0.132306	0.61272	0.283665	0.269873	0.255687	0.321921	0.0336446	0.897999	-0.218388	0.399741	0.492006	0.0448454	-0.285903	0.265948	-0.193645	0.456455	0.472364	0.0555412	-0.228337	0.37806	0.421795	0.0917201	0.0700872	0.789243	-0.327614	0.199255	0.345232	0.174725	-0.288333	0.261727	0.0171885	0.947795	0.380967	0.131377	-0.0313387	0.904959	0.110074	0.674078
ENSBTAT00000003306	ENSBTAT00000003306	greenyellow	0.0911308	0.727955	0.138439	0.596193	-0.00907272	0.972432	0.174066	0.504035	-0.103796	0.691781	-0.201985	0.436901	0.282084	0.272667	0.154596	0.553554	0.298595	0.244357	0.0359617	0.891012	-0.256288	0.320744	0.700968	0.00171988	-0.171512	0.510408	0.211857	0.414327	-0.0512328	0.845177	-0.246511	0.340183	0.104226	0.690565	0.0934068	0.721412	-0.0812657	0.756517	-0.199356	0.443019	-0.234578	0.364801	0.0551403	0.833519
ENSBTAT00000056158	ENSBTAT00000056158	turquoise	-0.521201	0.0319156	0.578629	0.0149545	0.775665	0.000253085	0.445688	0.072973	0.348425	0.170507	0.0848995	0.745959	-0.0438065	0.867417	-0.412178	0.100165	0.338852	0.183363	0.494483	0.0436155	0.306327	0.231763	0.0345072	0.895397	0.0545558	0.835261	-0.0703643	0.788427	-0.486196	0.0478318	-0.231505	0.371297	-0.0117165	0.964402	0.0433971	0.868646	0.234238	0.365516	0.187351	0.471497	0.349188	0.169509	-0.282569	0.271809
ENSBTAT00000087037	ENSBTAT00000087037	brown	-0.619778	0.00796115	0.348047	0.171003	0.668451	0.00335276	0.345039	0.174983	0.861676	8.78682e-06	0.257446	0.318487	-0.121575	0.642064	-0.241275	0.350865	0.383647	0.128461	0.0489583	0.851978	0.0481624	0.85436	0.0188684	0.9427	-0.044	0.866836	-0.0264342	0.919784	-0.322795	0.206337	0.0105159	0.968048	0.244474	0.344316	0.191191	0.462291	0.0399891	0.878887	-0.237339	0.359018	-0.0589605	0.822152	-0.322935	0.206129
ENSBTAT00000038204	ENSBTAT00000038204	green	-0.428614	0.0860507	0.626497	0.00712417	0.372367	0.141045	0.269279	0.295949	0.101002	0.699712	0.133427	0.609686	-0.13035	0.618029	-0.138771	0.595303	0.155568	0.551032	0.951868	4.18912e-09	-0.0385148	0.883323	0.0343981	0.895726	-0.145758	0.576713	-0.023235	0.929468	-0.15	0.565546	-0.0441699	0.866327	-0.127548	0.625664	0.0645443	0.805598	0.0773366	0.767978	-0.114731	0.661046	0.0387719	0.882549	-0.130661	0.617184
ENSBTAT00000026596	ENSBTAT00000026596	black	-0.540693	0.0250259	0.485082	0.048421	0.603068	0.0103865	0.0497262	0.849681	0.482717	0.0496896	0.784876	0.00019023	-0.213132	0.411457	-0.205283	0.429291	0.793423	0.000144164	0.0909615	0.728443	-0.108765	0.677755	0.332956	0.191591	-0.0489894	0.851885	0.41568	0.0970284	-0.355848	0.160966	-0.0883515	0.73597	0.247188	0.338815	0.112748	0.666585	0.0884325	0.735736	0.160168	0.539168	0.114825	0.660785	-0.305934	0.232392
ENSBTAT00000070023	ENSBTAT00000070023	pink	-0.0870921	0.73961	0.273469	0.288202	0.0984359	0.707019	-0.147532	0.572031	0.162901	0.532172	0.171892	0.509458	-0.193643	0.45646	0.0526909	0.840823	-0.141992	0.586702	0.32569	0.202062	0.0174514	0.946997	-0.290489	0.258016	-0.126649	0.628123	-0.173107	0.506423	-0.197658	0.446992	-0.0732958	0.779813	-0.0552528	0.833183	-0.308689	0.227998	0.165111	0.526547	-0.0964317	0.712744	0.631484	0.00654992	0.320998	0.209019
ENSBTAT00000077670	ENSBTAT00000077670	turquoise	-0.652734	0.00450434	0.494702	0.0435084	0.643005	0.0053647	0.354636	0.162498	0.546705	0.0231525	0.691923	0.00208807	-0.308613	0.22812	-0.0694575	0.791097	0.534891	0.0269431	0.115656	0.658468	-0.00358569	0.989103	0.0232042	0.929561	-0.136615	0.601088	0.190926	0.462924	-0.37256	0.140823	-0.279221	0.277772	0.0652039	0.803648	0.0640625	0.807024	0.139974	0.592084	0.293498	0.252892	0.144617	0.57973	-0.230098	0.374293
ENSBTAT00000008509	ENSBTAT00000008509	darkgreen	0.161924	0.534669	0.15788	0.545053	-0.000996871	0.99697	0.14154	0.587906	0.129191	0.621184	0.127917	0.624658	0.0837533	0.749285	0.670701	0.00320957	0.160451	0.53844	-0.213686	0.410215	-0.196168	0.450494	0.373221	0.140063	-0.232739	0.36868	0.101496	0.698308	0.0909896	0.728362	-0.221255	0.393425	0.170449	0.513072	-0.221802	0.392226	-0.220968	0.394055	-0.217264	0.402231	0.0856214	0.743867	-0.226101	0.382876
ENSBTAT00000003062	ENSBTAT00000003062	pink	0.441496	0.0760393	-0.0788172	0.763654	0.106302	0.684695	-0.0761557	0.771432	0.169169	0.516289	-0.238868	0.355837	0.548678	0.0225621	0.0925691	0.723818	0.131303	0.615439	-0.264106	0.30568	-0.205174	0.42954	0.0943358	0.718747	0.232713	0.368734	0.0461045	0.860524	-0.288754	0.260999	-0.095856	0.714391	-0.0322421	0.902231	-0.0342102	0.896293	-0.244327	0.344615	0.0928505	0.72301	0.496209	0.0427742	-0.244359	0.34455
ENSBTAT00000008447	ENSBTAT00000008447	turquoise	-0.563874	0.0183975	0.627959	0.00695186	0.902295	7.32172e-07	0.40619	0.105696	0.451684	0.0687453	0.215702	0.405706	-0.0706477	0.787593	-0.181617	0.485412	0.528673	0.0291214	0.276691	0.282332	0.293721	0.252515	0.491343	0.0451787	0.0764934	0.770444	-0.111147	0.671067	-0.603179	0.0103687	-0.191786	0.460874	0.331279	0.193976	0.161049	0.536908	-0.132398	0.61247	-0.196774	0.449068	0.196458	0.449811	-0.262587	0.308575
ENSBTAT00000083940	ENSBTAT00000083940	lightcyan	0.0429656	0.869941	-0.0617778	0.813791	-0.422837	0.0908365	0.173234	0.506106	-0.249829	0.333513	-0.127386	0.626108	-0.0959321	0.714174	-0.0905785	0.729546	-0.388297	0.123508	-0.135617	0.603774	-0.103392	0.692928	-0.110445	0.673034	-0.124873	0.632989	-0.184746	0.477794	0.938643	2.48873e-08	0.0468866	0.858181	-0.107571	0.681118	-0.105269	0.687614	-0.101262	0.698971	-0.115062	0.660125	-0.112424	0.66749	-0.0925984	0.723734
ENSBTAT00000055688	ENSBTAT00000055688	cyan	-0.186663	0.473157	0.401802	0.109884	0.336003	0.187309	0.0646298	0.805346	0.117482	0.653391	-0.0293274	0.911035	-0.0854812	0.744273	-0.361129	0.154401	0.455572	0.0661025	0.339642	0.182278	-0.138168	0.59692	0.378816	0.133751	-0.0107838	0.967235	0.258632	0.316184	-0.189081	0.46734	0.11608	0.65729	0.583779	0.0138804	-0.12507	0.632448	0.424365	0.0895528	-0.206252	0.427067	0.104007	0.691186	-0.164483	0.528142
ENSBTAT00000060550	ENSBTAT00000060550	turquoise	-0.208298	0.422394	-0.162021	0.53442	0.27568	0.284167	-0.0113852	0.965408	0.0619986	0.813136	0.438574	0.0782315	-0.048728	0.852667	-0.262691	0.308375	0.312502	0.222005	-0.220194	0.395757	-0.0676063	0.796553	-0.225225	0.38477	0.239622	0.354275	0.167849	0.519616	-0.280771	0.275002	-0.259742	0.314036	0.245074	0.343096	0.416082	0.0966725	0.150299	0.564761	0.338624	0.183676	-0.278741	0.278633	-0.0870358	0.739773
ENSBTAT00000072055	ENSBTAT00000072055	brown	-0.540523	0.0250806	0.718831	0.00114824	0.583714	0.0138936	0.14899	0.568196	0.610342	0.00926723	0.503902	0.0391718	-0.0395522	0.880201	-0.290527	0.25795	0.463281	0.0610847	0.21482	0.407675	0.179775	0.489924	0.407672	0.104308	-0.108153	0.679479	0.0129934	0.960526	-0.183074	0.481859	-0.0569291	0.828192	0.0120336	0.963439	-0.366759	0.147608	-0.0945158	0.71823	-0.224316	0.386744	0.532515	0.0277601	-0.0874749	0.738502
ENSBTAT00000052423	ENSBTAT00000052423	lightgreen	-0.0554652	0.83255	-0.245887	0.341446	0.123361	0.637144	-0.0807167	0.758115	-0.0309982	0.905987	-0.0665536	0.79966	-0.0666831	0.799278	-0.0718472	0.784067	-0.0178639	0.945746	-0.083333	0.750506	-0.0737529	0.778472	-0.117988	0.651987	-0.0691106	0.792119	-0.133691	0.608972	-0.0774372	0.767684	-0.0598769	0.81943	-0.0544696	0.835517	0.998509	2.31361e-20	-0.0917424	0.726195	-0.0745636	0.776094	-0.0841198	0.748221	-0.0663485	0.800266
ENSBTAT00000031470	ENSBTAT00000031470	brown	-0.498431	0.0417088	0.573605	0.0160644	0.730196	0.000874063	0.454855	0.0665838	0.751398	0.000506332	0.318885	0.212202	0.209978	0.418575	-0.214442	0.40852	0.569299	0.0170663	0.11388	0.663421	-0.100571	0.700936	0.319783	0.210844	-0.0907798	0.728966	0.0594864	0.82059	-0.300297	0.241549	-0.215081	0.407091	0.297038	0.246945	-0.000850535	0.997415	-0.116421	0.65634	-0.196745	0.449136	0.135292	0.604651	-0.425793	0.0883644
ENSBTAT00000007519	ENSBTAT00000007519	blue	-0.515298	0.0342648	0.679372	0.00270358	0.50014	0.0409036	0.916017	2.45143e-07	0.0785836	0.764336	0.169481	0.515504	-0.0723717	0.782526	-0.0602633	0.818283	0.0345349	0.895314	0.178435	0.493219	0.0813425	0.756293	0.201777	0.437384	-0.259881	0.313769	-0.356386	0.160288	0.0168392	0.948854	-0.0399571	0.878983	0.161148	0.536654	-0.165668	0.525132	-0.174642	0.502602	-0.199803	0.441976	0.210019	0.418482	-0.167073	0.521576
ENSBTAT00000056886	ENSBTAT00000056886	turquoise	-0.524426	0.0306855	0.704132	0.00160443	0.668445	0.00335314	0.20547	0.428862	0.358836	0.157228	0.459678	0.0633935	-0.141068	0.589165	-0.332744	0.191891	0.307671	0.229616	0.41193	0.10039	-0.048342	0.853822	0.142412	0.585584	-0.11804	0.651844	-0.228573	0.377554	-0.155483	0.551252	-0.0894285	0.732861	0.280858	0.274846	0.189134	0.467212	-0.172362	0.508283	-0.318351	0.213011	0.609385	0.00940885	-0.15472	0.553232
ENSBTAT00000068583	ENSBTAT00000068583	midnightblue	0.0908968	0.728629	-0.0663496	0.800263	-0.0615407	0.814493	-0.0587795	0.82269	-0.0225244	0.93162	-0.042884	0.870187	-0.0721254	0.783249	-0.056768	0.828671	0.273728	0.287729	-0.0470219	0.857775	-0.0607641	0.816797	0.0141204	0.957104	-0.0642086	0.806591	0.490387	0.0456627	-0.0475043	0.85633	-0.0632764	0.809351	-0.0567118	0.828839	-0.0629858	0.810211	0.993454	1.50031e-15	-0.0351258	0.893532	-0.0514476	0.844535	-0.0706596	0.787559
ENSBTAT00000020379	ENSBTAT00000020379	brown	0.155434	0.551379	0.156901	0.547582	-0.225744	0.383648	0.212632	0.412581	-0.352651	0.165029	-0.306412	0.231627	0.0161463	0.950957	-0.0924443	0.724177	-0.0863891	0.741644	0.00398922	0.987877	0.0353438	0.892875	0.414542	0.0980396	0.304929	0.234009	0.0230009	0.930177	0.29944	0.242961	0.191502	0.46155	-0.363059	0.152049	-0.332368	0.192425	0.113421	0.664703	-0.257674	0.318043	0.0477152	0.855699	0.0875173	0.73838
ENSBTAT00000015420	ENSBTAT00000015420	turquoise	-0.786696	0.000179511	0.807663	8.82056e-05	0.874785	4.33284e-06	0.555404	0.020637	0.41964	0.0935658	0.719967	0.00111801	-0.166771	0.522339	-0.208945	0.42092	0.545933	0.0233867	0.328089	0.198564	0.285408	0.266813	0.320678	0.209499	0.0176081	0.946522	-0.050644	0.846937	-0.400878	0.11078	-0.157835	0.545171	0.0433794	0.868699	-0.0239427	0.927325	-0.107928	0.680111	-0.100816	0.700241	0.156336	0.549042	-0.283748	0.269727
ENSBTAT00000083010	ENSBTAT00000083010	black	-0.383859	0.128232	0.383766	0.128332	0.309108	0.227335	0.344314	0.175952	0.158359	0.54382	0.838898	2.57144e-05	-0.139124	0.594357	0.279183	0.27784	0.251579	0.330023	0.087932	0.737181	-0.124907	0.632896	-0.0784958	0.764592	0.0210497	0.936088	0.0541569	0.83645	-0.127911	0.624673	-0.129712	0.619764	-0.119466	0.647892	-0.0130734	0.960283	-0.109667	0.675221	-0.11872	0.649958	-0.128655	0.622644	-0.148333	0.569923
ENSBTAT00000017503	ENSBTAT00000017503	magenta	-0.7634	0.000362922	0.92768	8.26849e-08	0.771842	0.000283834	0.586217	0.0133936	0.590595	0.0125535	0.409929	0.102218	-0.292853	0.253985	-0.194696	0.453966	0.505574	0.0384204	0.455954	0.0658467	0.0138985	0.957778	0.482944	0.0495672	-0.0641963	0.806628	-0.0366789	0.888851	-0.233518	0.367034	-0.0474586	0.856467	0.070492	0.788052	-0.0706691	0.787531	-0.073021	0.780619	-0.30863	0.228092	0.305011	0.233876	-0.244381	0.344506
ENSBTAT00000010110	ENSBTAT00000010110	blue	-0.254754	0.32375	0.466214	0.0592517	0.407919	0.104077	0.739639	0.0006897	0.0376006	0.886075	0.00530482	0.983879	-0.0802229	0.759554	-0.066976	0.798413	-0.134389	0.607086	-0.0590967	0.821747	0.0555211	0.832384	-0.0535765	0.838181	-0.0573738	0.826869	-0.428874	0.0858394	-0.0585697	0.823313	-0.0673109	0.797425	-0.0560173	0.830906	-0.0796755	0.76115	-0.04826	0.854068	-0.0729038	0.780963	0.660792	0.00387959	-0.066734	0.799128
ENSBTAT00000000080	ENSBTAT00000000080	salmon	-0.380574	0.131809	0.478733	0.0518838	0.595681	0.0116304	0.0468302	0.85835	0.453832	0.0672756	0.447253	0.0718514	0.12654	0.628422	-0.246946	0.339305	0.891625	1.54283e-06	0.359029	0.156989	-0.0239758	0.927224	0.533394	0.0274557	0.120399	0.645311	0.580582	0.0145397	-0.457731	0.0646673	-0.123318	0.637263	-0.14004	0.591908	0.147077	0.57323	0.140217	0.591436	0.17576	0.499827	-0.0749524	0.774955	-0.488989	0.0463778
ENSBTAT00000071668	ENSBTAT00000071668	green	-0.625741	0.00721467	0.837211	2.76596e-05	0.497386	0.0422072	0.350374	0.167966	0.260511	0.312555	0.730547	0.00086656	-0.112256	0.667959	-0.215962	0.405127	0.439294	0.0776872	0.65479	0.00433772	-0.0972119	0.710514	0.242104	0.34916	-0.0294468	0.910675	0.0854055	0.744493	-0.0374495	0.88653	-0.0699943	0.789516	-0.0684855	0.793961	-0.198328	0.445423	-0.140264	0.591309	-0.146936	0.5736	0.0837323	0.749346	-0.196923	0.448719
ENSBTAT00000018938	ENSBTAT00000018938	turquoise	-0.417258	0.0956378	0.484133	0.0489268	0.764361	0.000353086	0.244923	0.343402	0.570823	0.0167061	0.282957	0.271122	-0.074	0.777747	-0.265526	0.302991	0.370695	0.14298	0.0561887	0.830396	0.124665	0.633561	0.0810877	0.757035	0.133375	0.609826	-0.129844	0.619404	-0.586954	0.0132491	0.0343324	0.895924	0.119078	0.648966	0.0838403	0.749032	-0.116672	0.655641	0.0068603	0.979153	0.651782	0.00458325	-0.215162	0.406911
ENSBTAT00000079920	ENSBTAT00000079920	lightcyan	0.0850069	0.745648	-0.15678	0.547894	-0.36049	0.155186	-0.15902	0.542117	-0.25333	0.326556	-0.130545	0.617499	-0.108227	0.679268	-0.0973739	0.710051	-0.420443	0.0928747	-0.122639	0.63913	0.324284	0.204131	-0.11538	0.659238	-0.103946	0.691357	-0.270933	0.292877	0.90604	5.52251e-07	-0.0981217	0.707916	-0.0949593	0.716959	-0.117515	0.653299	-0.10243	0.695655	-0.111634	0.669701	-0.0064497	0.9804	-0.0978121	0.7088
ENSBTAT00000045031	ENSBTAT00000045031	magenta	-0.650324	0.00470625	0.729724	0.000884259	0.489317	0.0462094	0.323387	0.205458	0.598992	0.0110589	0.417051	0.0958196	-0.210967	0.416336	-0.15797	0.544821	0.238951	0.355665	0.697681	0.00184693	-0.108704	0.677927	0.00500972	0.984776	-0.0943998	0.718563	-0.066043	0.801168	-0.0754504	0.773497	-0.18667	0.473139	-0.108502	0.678495	-0.157553	0.545897	-0.156655	0.548217	-0.0743769	0.776642	0.170031	0.51412	-0.120099	0.646139
ENSBTAT00000071216	ENSBTAT00000071216	cyan	-0.0132454	0.95976	-0.00473453	0.985612	0.168288	0.518508	0.014332	0.956462	-0.0398966	0.879165	-0.0417618	0.873558	-0.0705666	0.787832	-0.0475033	0.856333	0.01987	0.939664	-0.0616895	0.814052	-0.0547665	0.834632	-0.0173903	0.947183	-0.0663804	0.800172	-0.163003	0.531912	-0.0601775	0.818538	-0.0630889	0.809906	0.995979	3.90493e-17	-0.0619539	0.813269	-0.0822302	0.753711	-0.0630609	0.809989	-0.0577929	0.825622	-0.0594549	0.820683
ENSBTAT00000014925	ENSBTAT00000014925	brown	-0.729439	0.000890466	0.809921	8.12974e-05	0.808841	8.45423e-05	0.491688	0.045005	0.593716	0.0119804	0.612682	0.00892848	-0.130065	0.618804	-0.357034	0.159475	0.657196	0.00414906	0.353555	0.163874	-0.106616	0.683811	0.340768	0.18074	0.0452541	0.863074	0.101764	0.697547	-0.291387	0.256479	-0.107436	0.681498	0.309421	0.226841	-0.0533927	0.838729	-0.0881209	0.736636	-0.0837829	0.749199	0.159203	0.541647	-0.366036	0.148468
ENSBTAT00000014215	ENSBTAT00000014215	blue	-0.635103	0.00615695	0.746002	0.000584664	0.760904	0.000389546	0.824199	4.73072e-05	0.126283	0.629124	0.42198	0.091563	-0.129448	0.620484	-0.200414	0.440551	0.246017	0.341183	0.362785	0.152381	0.114473	0.661765	0.0663883	0.800149	-0.0247943	0.924747	-0.250382	0.332407	-0.249919	0.333332	-0.16981	0.514677	-0.0057625	0.982488	0.161007	0.537015	0.0109908	0.966606	-0.118231	0.651314	0.27048	0.293716	-0.283736	0.269749
ENSBTAT00000003981	ENSBTAT00000003981	turquoise	-0.636623	0.0059977	0.695869	0.0019202	0.822782	5.00235e-05	0.510271	0.0363678	0.151583	0.561402	0.370718	0.142953	-0.200332	0.440744	-0.204975	0.429998	0.215883	0.405302	0.337569	0.185133	0.58398	0.0138396	0.26975	0.295072	0.0865873	0.74107	-0.391558	0.120116	-0.302268	0.238322	-0.0588685	0.822425	0.06105	0.815949	0.106601	0.683853	-0.126413	0.62877	-0.38856	0.123233	0.271318	0.292163	-0.227794	0.379228
ENSBTAT00000079191	ENSBTAT00000079191	turquoise	-0.69358	0.00201619	0.705324	0.00156264	0.888917	1.84159e-06	0.484774	0.0485849	0.366418	0.148013	0.433643	0.0820354	-0.224758	0.385784	-0.248472	0.336231	0.225618	0.383919	0.387203	0.124661	0.487165	0.0473231	0.0533218	0.83894	0.183801	0.48009	-0.387909	0.123916	-0.449629	0.0701737	-0.251964	0.329259	0.210588	0.417195	-0.0953166	0.715936	-0.0949803	0.716899	-0.19152	0.461508	0.314891	0.218303	-0.131474	0.614976
ENSBTAT00000065501	ENSBTAT00000065501	brown	-0.621244	0.00777206	0.758013	0.000422405	0.82101	5.36058e-05	0.240391	0.352686	0.686412	0.0023424	0.441644	0.0759294	-0.0569267	0.828199	-0.224076	0.387265	0.669316	0.0032971	0.37658	0.136249	0.196171	0.450487	0.546077	0.023343	0.0126366	0.961609	0.0934086	0.721407	-0.339546	0.182409	-0.105955	0.685676	0.11134	0.670525	-0.0186536	0.943352	-0.169039	0.516615	-0.214722	0.407893	0.254802	0.323656	-0.433224	0.0823642
ENSBTAT00000077819	ENSBTAT00000077819	green	-0.256328	0.320666	0.372308	0.141113	0.351659	0.166304	0.193349	0.457157	-0.0546807	0.834888	-0.0932255	0.721933	-0.198012	0.446162	-0.158469	0.543537	0.0569933	0.828001	0.600358	0.0108298	0.128017	0.624384	-0.0773974	0.7678	-0.300874	0.240601	-0.0959257	0.714192	-0.0511328	0.845476	-0.196952	0.44865	0.178372	0.493373	0.148181	0.570321	0.0647191	0.805081	0.40116	0.110507	0.326551	0.200803	-0.283043	0.27097
ENSBTAT00000022798	ENSBTAT00000022798	brown	-0.151666	0.561184	0.0551309	0.833547	0.294298	0.25154	0.181387	0.485974	0.585928	0.0134505	-0.0957109	0.714807	-0.08506	0.745494	-0.0636216	0.808329	0.142967	0.584107	-0.38611	0.125821	0.105072	0.688171	0.150888	0.56322	0.408244	0.103775	-0.0473066	0.856923	-0.192635	0.458852	-0.02854	0.913415	-0.327608	0.199263	0.0698652	0.789896	0.0486089	0.853024	-0.235216	0.36346	0.229344	0.375902	-0.08384	0.749033
ENSBTAT00000070708	ENSBTAT00000070708	grey60	0.430922	0.0841905	-0.479257	0.0515916	-0.295431	0.249634	-0.203475	0.433455	-0.441115	0.0763226	-0.280807	0.274938	0.0130084	0.96048	0.0872422	0.739175	-0.284117	0.269077	-0.232879	0.368385	0.0464333	0.859539	-0.258739	0.315976	0.641771	0.00548268	-0.0724929	0.78217	-0.153299	0.556925	0.101157	0.69927	0.269607	0.295336	-0.226744	0.381488	-0.110248	0.673588	0.268596	0.297222	-0.329666	0.196287	0.1669	0.522013
ENSBTAT00000048562	ENSBTAT00000048562	grey60	0.0334748	0.898512	-0.106793	0.683309	0.187855	0.470284	-0.104774	0.689015	-0.101196	0.69916	-0.0861043	0.742468	-0.0905835	0.729531	-0.10122	0.699092	-0.146137	0.575709	-0.0448591	0.864259	0.613461	0.00881798	-0.101344	0.698739	0.760356	0.000395609	-0.274643	0.286055	-0.116567	0.655934	-0.0878603	0.737389	-0.0750051	0.774801	-0.106565	0.683953	-0.0703233	0.788548	-0.0934507	0.721286	-0.0920675	0.72526	-0.0972243	0.710478
ENSBTAT00000017476	ENSBTAT00000017476	brown	-0.444371	0.0739261	0.161227	0.536451	0.352244	0.165551	-0.0783124	0.765127	0.626565	0.00711615	0.154033	0.555016	-0.146191	0.575567	-0.159566	0.540714	0.0441357	0.866429	0.00956716	0.97093	0.62351	0.00748707	0.0641447	0.806781	0.0823466	0.753372	-0.231008	0.372354	-0.0497921	0.849484	-0.134592	0.606539	-0.0764092	0.77069	-0.240452	0.352561	-0.272455	0.290067	-0.0754907	0.773379	-0.00178996	0.99456	-0.0379937	0.884892
ENSBTAT00000019562	ENSBTAT00000019562	turquoise	0.280255	0.275922	-0.278531	0.279012	-0.587769	0.0130908	-0.0512521	0.84512	-0.624274	0.00739287	-0.0648818	0.8046	-0.176686	0.497534	0.256319	0.320684	-0.521689	0.0317272	-0.12746	0.625905	0.028491	0.913564	-0.328735	0.19763	-0.29922	0.243324	-0.106153	0.685117	0.519662	0.0325158	0.481069	0.0505886	-0.28514	0.267283	-0.0338904	0.897258	0.0938681	0.720088	-0.0237523	0.927901	-0.0348446	0.89438	0.0974157	0.709932
ENSBTAT00000082380	ENSBTAT00000082380	turquoise	0.36292	0.152218	-0.443892	0.074275	-0.754328	0.000467587	-0.266878	0.300441	-0.305742	0.232701	-0.222769	0.390113	-0.155754	0.550551	0.26909	0.296301	-0.411392	0.100879	-0.0174349	0.947048	-0.36365	0.151334	-0.45376	0.0673247	-0.285146	0.267272	0.205933	0.427799	0.376018	0.136882	0.35126	0.166819	-0.188845	0.467905	-0.13193	0.613739	0.363537	0.15147	0.112369	0.667645	-0.267552	0.299176	0.256665	0.320008
ENSBTAT00000073340	ENSBTAT00000073340	turquoise	-0.572941	0.0162158	0.69872	0.00180597	0.83242	3.38801e-05	0.52569	0.0302132	0.31208	0.222664	0.394136	0.11748	-0.0590435	0.821905	-0.312699	0.221699	0.573156	0.0161666	0.420424	0.0928915	0.118215	0.651359	0.207739	0.423667	-0.00992907	0.96983	0.11499	0.660326	-0.551006	0.0218807	-0.0635948	0.808408	0.0396546	0.879893	0.146879	0.57375	0.376284	0.136583	-0.0948393	0.717303	0.272471	0.290037	-0.342271	0.178699
ENSBTAT00000068133	ENSBTAT00000068133	greenyellow	-0.155299	0.55173	0.198076	0.446012	0.116364	0.656498	0.139386	0.593656	-0.0646105	0.805403	-0.0300043	0.90899	-0.0369976	0.887891	-0.203126	0.43426	0.476237	0.0532951	-0.219284	0.397761	-0.00398726	0.987883	0.848809	1.64641e-05	-0.1721	0.508938	0.318231	0.213193	-0.0880218	0.736922	-0.0118803	0.963905	-0.0165739	0.949659	0.0852634	0.744904	-0.0236266	0.928282	0.218103	0.400371	0.0768993	0.769257	0.0809568	0.757416
ENSBTAT00000069352	ENSBTAT00000069352	blue	-0.387577	0.124266	0.236684	0.360385	0.186769	0.472901	0.66335	0.00369661	0.111262	0.670744	0.23751	0.358661	-0.0848707	0.746043	-0.151763	0.560931	-0.194285	0.454939	-0.0866649	0.740845	-0.00377992	0.988513	-0.249925	0.33332	0.0814578	0.755958	-0.362853	0.152299	0.357518	0.15887	0.154775	0.553088	-0.0061343	0.981358	0.0243128	0.926204	-0.155161	0.552088	-0.347606	0.171582	-0.206207	0.427171	-0.233937	0.36615
ENSBTAT00000076491	ENSBTAT00000076491	turquoise	-0.370036	0.143748	0.51096	0.0360739	0.468266	0.0579937	0.218498	0.399496	0.387052	0.124821	-0.0912433	0.727631	0.10824	0.679232	-0.420605	0.0927357	0.239982	0.353532	0.517852	0.0332328	0.418704	0.094376	0.190985	0.462784	0.00515629	0.98433	-0.00769458	0.976618	-0.0118891	0.963878	-0.251479	0.330222	-0.0990664	0.705221	-0.355678	0.161179	0.11245	0.667419	0.124724	0.633399	0.206652	0.426152	-0.347533	0.171679
ENSBTAT00000026895	ENSBTAT00000026895	salmon	-0.420059	0.093205	0.470611	0.0565807	0.726429	0.000958181	0.289406	0.259876	0.435091	0.0809045	0.510263	0.0363713	0.0450087	0.86381	-0.111694	0.669535	0.826576	4.3031e-05	-0.0382589	0.884093	-0.0197029	0.94017	0.585288	0.0135775	0.127954	0.624556	0.343932	0.176463	-0.576091	0.0155073	-0.160869	0.53737	0.119653	0.647374	0.225562	0.38404	0.0359022	0.891192	-0.0233549	0.929105	0.055005	0.833922	-0.35208	0.165763
ENSBTAT00000073128	ENSBTAT00000073128	pink	0.0571209	0.827621	0.280842	0.274875	0.231544	0.371213	0.0209223	0.936474	0.0369769	0.887954	0.00665236	0.979784	-0.0577081	0.825875	-0.0564206	0.829706	-0.0676965	0.796287	-0.0364844	0.889437	0.0513201	0.844917	-0.0361946	0.890311	-0.0227159	0.93104	-0.258945	0.315577	-0.0446746	0.864812	-0.0401746	0.878329	-0.0371705	0.88737	-0.0564075	0.829745	-0.0352035	0.893298	-0.0470223	0.857774	0.994022	7.60221e-16	-0.0329806	0.900003
ENSBTAT00000085521	ENSBTAT00000085521	cyan	0.0447944	0.864453	-0.0254487	0.922766	0.0295789	0.910275	0.2246	0.386128	-0.210352	0.417727	-0.141165	0.588905	0.18208	0.48428	-0.130152	0.618566	-0.311986	0.222811	-0.174371	0.503276	-0.103554	0.692467	-0.155159	0.552091	-0.148847	0.568571	-0.473845	0.0546739	-0.127181	0.626669	-0.149937	0.565711	0.654933	0.00432626	-0.139857	0.592398	-0.177697	0.495038	-0.159024	0.542106	0.179964	0.48946	0.476586	0.0530961
ENSBTAT00000087426	ENSBTAT00000087426	midnightblue	0.0908968	0.728629	-0.0663496	0.800263	-0.0615407	0.814493	-0.0587795	0.82269	-0.0225244	0.93162	-0.042884	0.870187	-0.0721254	0.783249	-0.056768	0.828671	0.273728	0.287729	-0.0470219	0.857775	-0.0607641	0.816797	0.0141204	0.957104	-0.0642086	0.806591	0.490387	0.0456627	-0.0475043	0.85633	-0.0632764	0.809351	-0.0567118	0.828839	-0.0629858	0.810211	0.993454	1.50031e-15	-0.0351258	0.893532	-0.0514476	0.844535	-0.0706596	0.787559
ENSBTAT00000009085	ENSBTAT00000009085	green	-0.274061	0.287119	0.430693	0.0843741	0.256965	0.319424	0.0200278	0.939185	-0.0168598	0.948792	-0.0372501	0.887131	-0.0803282	0.759247	-0.0846875	0.746574	-0.0541816	0.836376	0.927883	8.10078e-08	0.309751	0.226319	-0.0316463	0.90403	-0.074451	0.776425	-0.18074	0.487558	-0.0990628	0.705232	-0.075954	0.772022	-0.0710358	0.786452	-0.0999249	0.702776	-0.0751071	0.774502	-0.0637853	0.807844	-0.0176039	0.946535	-0.0755716	0.773142
ENSBTAT00000076515	ENSBTAT00000076515	cyan	-0.0955009	0.715408	0.160969	0.537113	0.213571	0.410473	-0.131841	0.61398	0.00626635	0.980957	0.0236056	0.928345	-0.0363537	0.889831	-0.248934	0.335304	0.0404948	0.877366	0.347915	0.171176	-0.0355161	0.892355	-0.173385	0.50573	-0.25551	0.322268	-0.110189	0.673755	-0.0489959	0.851865	-0.0793048	0.762231	0.772626	0.000277285	-0.0349128	0.894174	0.140299	0.591217	-0.0380894	0.884603	0.190703	0.463456	-0.0561208	0.830598
ENSBTAT00000046196	ENSBTAT00000046196	turquoise	-0.527257	0.029636	0.397836	0.113769	0.559085	0.0196388	0.530262	0.0285522	0.0475846	0.85609	-0.0407067	0.876729	-0.273814	0.287572	-0.277619	0.280653	0.255882	0.32154	0.264222	0.30546	0.234522	0.364918	0.365543	0.149058	0.190376	0.464238	-0.145353	0.577783	-0.290427	0.258121	-0.285632	0.266421	0.379003	0.133543	0.107503	0.681308	-0.0963049	0.713107	0.165446	0.525697	-0.234326	0.365329	-0.0516192	0.844023
ENSBTAT00000086629	ENSBTAT00000086629	pink	0.0571209	0.827621	0.280842	0.274875	0.231544	0.371213	0.0209223	0.936474	0.0369769	0.887954	0.00665236	0.979784	-0.0577081	0.825875	-0.0564206	0.829706	-0.0676965	0.796287	-0.0364844	0.889437	0.0513201	0.844917	-0.0361946	0.890311	-0.0227159	0.93104	-0.258945	0.315577	-0.0446746	0.864812	-0.0401746	0.878329	-0.0371705	0.88737	-0.0564075	0.829745	-0.0352035	0.893298	-0.0470223	0.857774	0.994022	7.60221e-16	-0.0329806	0.900003
ENSBTAT00000071008	ENSBTAT00000071008	black	0.0356744	0.891878	0.172111	0.508911	0.0167407	0.949153	-0.138069	0.597185	0.237852	0.357949	0.49699	0.0423975	0.12622	0.629296	0.0220239	0.933136	0.124173	0.634911	-0.159696	0.54038	-0.157916	0.544961	-0.154298	0.554328	-0.189743	0.465751	0.121185	0.643141	0.12447	0.634095	0.263228	0.307352	-0.181903	0.484715	-0.199341	0.443054	0.0659694	0.801386	-0.190844	0.463119	0.547558	0.022896	-0.190769	0.463299
ENSBTAT00000079349	ENSBTAT00000079349	magenta	-0.659362	0.003985	0.711524	0.00135936	0.53572	0.0266625	0.391754	0.119914	0.222494	0.390714	0.435448	0.0806278	-0.333011	0.191514	-0.136461	0.601503	0.218065	0.400456	0.166823	0.522207	0.443731	0.0743931	0.464435	0.0603582	-0.348528	0.170373	-0.261951	0.30979	0.167181	0.521303	-0.24646	0.340286	0.151481	0.561669	-0.164704	0.527582	-0.103301	0.693184	-0.298513	0.244494	0.362357	0.152902	-0.0573359	0.826982
ENSBTAT00000022431	ENSBTAT00000022431	pink	0.107078	0.682507	0.0418977	0.873149	0.0570664	0.827784	-0.0762977	0.771016	-0.0255866	0.922349	-0.0556294	0.832061	-0.0810463	0.757155	-0.0925646	0.723831	0.0448783	0.864201	-0.0939175	0.719946	-0.0225123	0.931657	-0.0736647	0.778731	-0.0555052	0.832432	0.0617541	0.813861	-0.0919875	0.72549	-0.0772501	0.768231	-0.0874331	0.738624	-0.0834076	0.750289	-0.0286794	0.912994	0.664744	0.00359996	0.696289	0.00190302	-0.0695897	0.790708
ENSBTAT00000020753	ENSBTAT00000020753	lightcyan	-0.375311	0.137682	0.351417	0.166617	0.592806	0.0121454	0.293279	0.253262	0.148587	0.569253	0.280957	0.274671	-0.204384	0.431357	-0.0728375	0.781158	0.265339	0.303344	0.252215	0.328761	0.270971	0.292805	-0.0418034	0.873433	0.219253	0.397828	-0.0168994	0.948672	-0.802221	0.000106913	0.0854166	0.74446	0.0456875	0.861774	-0.0159087	0.951677	0.358543	0.157593	-0.0817202	0.755194	0.110569	0.672688	0.0663661	0.800214
ENSBTAT00000078633	ENSBTAT00000078633	lightcyan	0.176043	0.499126	-0.19281	0.458438	-0.5368	0.0263001	-0.158782	0.54273	-0.258242	0.316939	-0.128802	0.622243	-0.0776196	0.767151	-0.0803181	0.759277	-0.335125	0.188536	-0.12337	0.637117	-0.11322	0.665263	-0.0966302	0.712177	-0.105966	0.685643	-0.0558209	0.831491	0.989297	5.91854e-14	-0.0861472	0.742344	-0.0961629	0.713513	-0.0904176	0.730009	-0.0861607	0.742305	0.0066271	0.979861	-0.095861	0.714377	-0.0740718	0.777536
ENSBTAT00000077309	ENSBTAT00000077309	red	-0.185497	0.475975	-0.0154295	0.953132	0.16808	0.519032	-0.144432	0.58022	-0.213732	0.410111	-0.164282	0.528653	-0.209241	0.420247	-0.18515	0.476816	-0.406886	0.105042	0.269165	0.296161	0.60637	0.00986587	-0.203468	0.43347	-0.168928	0.516895	-0.616138	0.00844631	0.177751	0.494904	-0.1756	0.500224	0.141954	0.586802	0.41242	0.099946	-0.206109	0.427395	-0.187609	0.470877	0.156716	0.54806	0.0961489	0.713553
ENSBTAT00000069171	ENSBTAT00000069171	brown	0.0116915	0.964478	-0.0758455	0.77234	0.0983129	0.70737	-0.117216	0.65413	0.227258	0.380379	0.321588	0.208135	-0.0629795	0.81023	-0.0569422	0.828153	0.362841	0.152313	-0.465852	0.0594753	0.124648	0.633606	-0.0214984	0.934728	0.0104323	0.968302	0.420133	0.0931412	0.0582735	0.824194	-0.108803	0.677648	-0.238096	0.357442	-0.0578244	0.825529	0.470961	0.0563719	0.371332	0.142241	0.309243	0.227122	-0.375006	0.138028
ENSBTAT00000005166	ENSBTAT00000005166	green	-0.2159	0.405263	0.478817	0.0518369	0.172927	0.506873	0.0443542	0.865774	0.0033998	0.989668	-0.0216233	0.93435	-0.0517276	0.843699	-0.0673067	0.797438	0.0257707	0.921791	0.989168	6.47492e-14	-0.0681843	0.794849	-0.00738339	0.977563	-0.0712806	0.785732	-0.0397055	0.87974	-0.082795	0.752069	-0.0614106	0.814879	-0.0662603	0.800526	-0.0743787	0.776637	-0.0615389	0.814499	-0.0468718	0.858225	0.00267405	0.991873	-0.0502151	0.848219
ENSBTAT00000075137	ENSBTAT00000075137	midnightblue	-0.0552203	0.83328	0.157626	0.54571	-0.0382924	0.883992	-0.238338	0.356938	0.278554	0.27897	0.0492308	0.851163	-0.0725377	0.782038	-0.0677245	0.796205	0.283387	0.270363	0.484687	0.0486308	-0.252214	0.328764	-0.0875892	0.738172	-0.230966	0.372443	0.48664	0.0475979	-0.0375157	0.886331	-0.194875	0.453545	-0.238437	0.356732	-0.152848	0.558102	0.42362	0.0901771	0.466724	0.058937	0.151599	0.561359	-0.102211	0.696278
ENSBTAT00000063871	ENSBTAT00000063871	grey60	-0.139599	0.593087	0.0940905	0.71945	0.0381173	0.884519	0.338388	0.184001	-0.176324	0.49843	-0.134095	0.60788	-0.156349	0.549009	-0.111916	0.668911	-0.116137	0.657129	-0.140151	0.591612	0.134548	0.606657	0.299017	0.24366	0.530274	0.0285479	-0.242076	0.349219	-0.151877	0.560633	-0.0531033	0.839592	-0.172819	0.507142	-0.149354	0.567241	-0.157582	0.545823	-0.16728	0.521052	-0.155263	0.551822	0.467099	0.0587065
ENSBTAT00000006022	ENSBTAT00000006022	turquoise	-0.76524	0.00034428	0.885677	2.26266e-06	0.812322	7.44583e-05	0.674163	0.00299906	0.318509	0.212771	0.362622	0.15258	-0.282412	0.272086	-0.29783	0.245628	0.369875	0.143935	0.37933	0.133181	0.384002	0.128078	0.453183	0.0677177	0.00127345	0.99613	-0.222933	0.389754	-0.0715706	0.78488	-0.175568	0.500303	0.0994088	0.704246	-0.0963086	0.713096	-0.0838982	0.748864	-0.223223	0.389123	0.28811	0.262111	-0.326259	0.20123
ENSBTAT00000002861	ENSBTAT00000002861	green	-0.286435	0.26502	0.378862	0.1337	0.165379	0.525865	0.115313	0.659424	0.452304	0.0683188	0.209809	0.418958	-0.270896	0.292945	0.0553788	0.832808	-0.000204274	0.999379	0.318168	0.213289	-0.185328	0.476384	-0.267262	0.299721	-0.313185	0.220943	-0.0193344	0.941287	-0.049867	0.84926	0.0107268	0.967408	-0.229979	0.374546	-0.142565	0.585178	0.140026	0.591945	0.05907	0.821826	0.543011	0.0242901	0.0151456	0.953993
ENSBTAT00000079382	ENSBTAT00000079382	blue	-0.377157	0.135602	0.320142	0.210305	0.417046	0.0958235	0.574479	0.0158668	-0.0273021	0.917159	0.170014	0.514163	-0.00911421	0.972305	-0.234425	0.365122	0.355011	0.162023	-0.191954	0.460473	0.133506	0.609472	0.540697	0.0250245	0.091966	0.725552	-0.0224068	0.931976	0.0939967	0.719719	-0.245208	0.342823	0.184312	0.478847	0.216384	0.404185	-0.0377507	0.885623	-0.160433	0.538486	-0.219692	0.396861	-0.254303	0.324638
ENSBTAT00000072327	ENSBTAT00000072327	brown	-0.4178	0.0951632	0.0537229	0.837744	0.452893	0.0679155	-0.0715276	0.785006	0.476848	0.0529469	0.252932	0.327341	-0.257854	0.317693	-0.0246326	0.925236	0.0389223	0.882096	-0.186939	0.472492	0.612911	0.00889585	-0.0406765	0.87682	-0.207876	0.423356	-0.319884	0.210693	-0.0261759	0.920565	-0.0116923	0.964476	0.29421	0.251689	0.22747	0.379923	-0.194744	0.453853	-0.238027	0.357584	0.0730955	0.7804	-0.251569	0.330044
ENSBTAT00000002120	ENSBTAT00000002120	turquoise	-0.47014	0.0568622	0.71388	0.00128806	0.819151	5.75929e-05	0.356816	0.159749	0.227724	0.379377	0.31238	0.222197	-0.114585	0.661452	-0.106931	0.682921	0.393894	0.117726	0.682043	0.00256153	0.243855	0.345578	0.143375	0.583025	0.19642	0.4499	-0.0904081	0.730037	-0.568674	0.0172155	-0.186975	0.472404	0.105975	0.685618	0.0329018	0.90024	-0.00830205	0.974773	-0.0362533	0.890134	0.288353	0.261692	-0.345609	0.174223
ENSBTAT00000082824	ENSBTAT00000082824	black	-0.504917	0.0387143	0.350228	0.168155	0.44745	0.0717116	0.0100782	0.969378	0.386778	0.125112	0.843205	2.12633e-05	-0.145067	0.578539	-0.122926	0.638339	0.279212	0.277789	-0.0405742	0.877127	0.31376	0.22005	-0.0627232	0.810989	-0.117803	0.6525	-0.053205	0.839289	-0.114543	0.661569	0.0435011	0.868334	0.102963	0.694144	-0.143904	0.58162	-0.11739	0.653647	-0.115557	0.658744	0.171468	0.510518	-0.142125	0.586349
ENSBTAT00000073365	ENSBTAT00000073365	darkturquoise	0.0289744	0.912102	-0.251827	0.329532	-0.410872	0.101354	-0.131176	0.615785	-0.275785	0.283974	-0.12213	0.640534	-0.0866868	0.740782	-0.061198	0.81551	-0.450918	0.0692752	-0.111066	0.671293	-0.0926985	0.723446	-0.135708	0.603529	-0.0886326	0.735158	-0.298871	0.243902	-0.0293007	0.911116	-0.0792899	0.762274	-0.0963019	0.713116	-0.0581095	0.824681	-0.108592	0.678241	-0.0811264	0.756922	-0.0862979	0.741908	0.999174	2.76977e-22
ENSBTAT00000080668	ENSBTAT00000080668	blue	-0.340572	0.181006	0.410295	0.101882	0.614055	0.00873441	0.7614	0.000384129	-0.057021	0.827919	0.0979806	0.708319	-0.124897	0.632922	0.00727289	0.977899	0.0913116	0.727435	0.191926	0.46054	0.0793441	0.762116	-0.0987229	0.706201	0.0618521	0.81357	-0.243103	0.347113	-0.514555	0.0345699	0.0249979	0.92413	0.169978	0.514254	0.20225	0.436287	0.0479233	0.855076	0.0782755	0.765235	0.159629	0.540552	-0.239879	0.353744
ENSBTAT00000064866	ENSBTAT00000064866	green	-0.488685	0.0465343	0.661626	0.0038191	0.452952	0.0678748	0.295385	0.249712	0.0298153	0.909561	0.588229	0.0130022	-0.0445287	0.86525	-0.104843	0.688819	0.262031	0.309638	0.75502	0.000458814	0.00976719	0.970322	0.0240509	0.926997	-0.122963	0.638239	-0.0163103	0.950459	-0.227902	0.378994	0.128066	0.624251	-0.0737534	0.77847	0.00191099	0.994192	-0.179399	0.490848	-0.0677267	0.796198	0.0124388	0.962209	-0.209045	0.420695
ENSBTAT00000082438	ENSBTAT00000082438	green	-0.46015	0.063087	0.817767	6.0722e-05	0.462931	0.061306	0.344464	0.17575	0.143831	0.581815	0.273939	0.287343	-0.124041	0.635274	-0.151093	0.562683	0.144266	0.580661	0.882334	2.7804e-06	-0.0387493	0.882617	0.0991869	0.704878	-0.0771224	0.768604	-0.162834	0.532343	-0.13084	0.616696	-0.0854031	0.7445	-0.0623145	0.8122	-0.186744	0.472961	-0.139241	0.594046	-0.134448	0.606926	0.373236	0.140047	-0.0811683	0.7568
ENSBTAT00000047138	ENSBTAT00000047138	turquoise	-0.72597	0.000968872	0.70735	0.00149361	0.865358	7.25805e-06	0.429361	0.0854457	0.659825	0.0039506	0.489835	0.045944	-0.247444	0.338299	-0.243871	0.345545	0.381278	0.131037	0.223031	0.38954	0.149977	0.565605	0.178204	0.493787	0.0195419	0.940658	-0.264347	0.305223	-0.265707	0.302648	-0.173426	0.505627	0.376059	0.136837	0.0772921	0.768108	-0.222001	0.391792	-0.295005	0.250349	0.347294	0.171993	-0.283226	0.270648
ENSBTAT00000052912	ENSBTAT00000052912	lightcyan	-0.0987311	0.706177	0.317516	0.21428	-0.140747	0.590019	0.0650609	0.804071	-0.369566	0.144297	0.340902	0.180557	-0.392192	0.119463	0.0391391	0.881444	0.010102	0.969305	0.101523	0.698229	-0.0916915	0.726342	0.145343	0.577809	-0.222885	0.389859	0.0620978	0.812842	0.621548	0.00773336	-0.143257	0.583338	-0.0942452	0.719006	-0.0657781	0.801951	0.214057	0.409382	-0.0485232	0.85328	0.330612	0.19493	-0.0484181	0.853594
ENSBTAT00000022304	ENSBTAT00000022304	magenta	-0.505456	0.0384728	0.749427	0.000533854	0.452735	0.0680235	0.0892991	0.733234	0.525863	0.0301491	0.399022	0.112598	-0.244351	0.344566	-0.0261307	0.920702	0.397436	0.114166	0.663449	0.0036897	-0.088972	0.734178	0.379526	0.132965	0.0317495	0.903719	0.0647983	0.804847	-0.138021	0.597313	-0.0694741	0.791048	-0.0954797	0.715469	-0.184389	0.478661	-0.330699	0.194804	-0.130616	0.617305	0.25194	0.329307	-0.148408	0.569725
ENSBTAT00000023544	ENSBTAT00000023544	brown	-0.136166	0.602297	0.0600108	0.819033	0.251743	0.329698	-0.0665328	0.799722	0.453108	0.0677686	0.448199	0.0711799	0.407256	0.104696	-0.136827	0.60052	0.284721	0.268016	-0.106424	0.68435	-0.154867	0.552849	-0.0988261	0.705907	-0.136877	0.600384	0.0603456	0.818039	-0.146107	0.575788	-0.135257	0.604745	0.51379	0.0348858	-0.139761	0.592654	-0.170962	0.511785	-0.148015	0.570757	-0.13814	0.596994	-0.148127	0.570463
ENSBTAT00000031479	ENSBTAT00000031479	salmon	-0.410527	0.101669	0.421888	0.0916409	0.421462	0.0920033	-0.171258	0.511043	0.390785	0.120914	0.48606	0.047903	-0.0233894	0.929	-0.463162	0.0611596	0.778219	0.000234131	0.317518	0.214277	0.0824242	0.753146	0.428568	0.0860882	0.0176086	0.946521	0.555089	0.0207242	-0.147258	0.572753	-0.265161	0.30368	0.10827	0.679148	-0.176977	0.496814	0.286511	0.264888	0.313512	0.220436	-0.000415453	0.998737	-0.285344	0.266925
ENSBTAT00000016524	ENSBTAT00000016524	red	-0.381864	0.130396	0.286679	0.264595	0.392536	0.119111	-0.0374049	0.886664	0.269539	0.295464	0.159114	0.541874	-0.143272	0.583297	0.0197618	0.939992	0.365977	0.148539	0.088913	0.734348	0.644953	0.0051826	0.635276	0.00613864	-0.117106	0.654437	0.0533895	0.838738	-0.133482	0.609536	-0.13564	0.603714	-0.105049	0.688237	0.00944786	0.971292	-0.132191	0.61303	-0.122013	0.640857	-0.093778	0.720347	-0.156868	0.547666
ENSBTAT00000073618	ENSBTAT00000073618	midnightblue	0.194073	0.455441	-0.0992379	0.704733	-0.254843	0.323576	0.252494	0.328208	-0.279595	0.277102	-0.21267	0.412497	0.0916261	0.72653	-0.210275	0.417902	-0.139212	0.594121	-0.237883	0.357884	-0.173912	0.504417	-0.187787	0.470447	0.0209049	0.936527	0.120304	0.645572	0.207888	0.423327	-0.0534112	0.838674	-0.232645	0.368878	-0.213888	0.409761	0.670427	0.00322677	0.0815672	0.755639	0.18353	0.480748	0.163	0.531921
ENSBTAT00000020908	ENSBTAT00000020908	salmon	-0.104959	0.688491	0.398085	0.113522	0.307309	0.230193	0.0363704	0.889781	0.381864	0.130396	0.0817168	0.755204	-0.0612214	0.81544	0.144538	0.579939	0.658217	0.00407106	0.200042	0.441417	0.00786264	0.976107	0.525818	0.0301659	-0.198567	0.444863	0.596242	0.0115319	-0.0538009	0.837511	-0.262104	0.309497	-0.136391	0.601692	-0.116084	0.657277	0.560306	0.0193165	0.0622102	0.812509	0.217565	0.401563	-0.547911	0.0227902
ENSBTAT00000022307	ENSBTAT00000022307	turquoise	-0.710229	0.0013999	0.754286	0.000468123	0.786321	0.000181679	0.691099	0.00212456	0.335825	0.187557	0.527399	0.029584	-0.241468	0.350467	-0.319181	0.211754	0.480338	0.0509913	0.0748898	0.775138	0.0203622	0.938172	0.335105	0.188565	-0.134219	0.607544	-0.0982578	0.707528	-0.160238	0.538986	-0.104413	0.690034	0.387805	0.124026	0.0746528	0.775833	0.0109467	0.96674	-0.148301	0.570007	0.333204	0.191241	-0.292181	0.255127
ENSBTAT00000027999	ENSBTAT00000027999	greenyellow	-0.520936	0.0320185	0.719994	0.00111728	0.488395	0.0466841	0.411097	0.101148	0.148791	0.568718	0.509707	0.0366098	-0.315465	0.21742	-0.19516	0.452871	0.550788	0.0219438	0.072184	0.783077	0.246392	0.340423	0.641192	0.00553877	0.0821099	0.75406	0.209232	0.420268	0.012973	0.960587	-0.102722	0.694828	-0.0819236	0.754602	-0.331034	0.194326	0.301197	0.240073	-0.181133	0.486596	0.265494	0.30305	-0.18421	0.479095
ENSBTAT00000022714	ENSBTAT00000022714	turquoise	-0.642865	0.00537794	0.592399	0.0122197	0.958381	1.4347e-09	0.403547	0.108205	0.509075	0.0368822	0.231725	0.37083	-0.130411	0.617862	-0.414271	0.0982821	0.473554	0.0548434	0.271656	0.291539	0.353908	0.163423	0.244139	0.344999	0.138713	0.595459	-0.166731	0.522441	-0.509192	0.0368319	-0.244179	0.344918	0.336959	0.185978	0.216011	0.405017	0.0210418	0.936112	-0.0950696	0.716643	0.276877	0.281995	-0.329272	0.196854
ENSBTAT00000060954	ENSBTAT00000060954	salmon	-0.0107135	0.967448	0.313228	0.220877	0.265505	0.303029	0.144584	0.579818	-0.157864	0.545096	0.141772	0.587288	-0.0143609	0.956374	-0.210172	0.418137	0.590227	0.0126224	0.189552	0.46621	0.00386727	0.988247	0.32961	0.196367	0.232155	0.369916	0.582231	0.0141965	-0.241576	0.350245	0.135919	0.602961	0.0173391	0.947338	-0.223781	0.387907	0.616684	0.00837195	0.294589	0.25105	0.085969	0.74286	-0.465842	0.0594816
ENSBTAT00000077574	ENSBTAT00000077574	pink	0.188844	0.467907	0.0494206	0.850595	-0.180414	0.488355	-0.10527	0.687612	-0.132083	0.613325	-0.0904182	0.730008	-0.123774	0.636006	-0.114037	0.662982	-0.0754469	0.773507	-0.118036	0.651854	-0.0628251	0.810687	-0.0666917	0.799253	-0.111767	0.66933	0.0767935	0.769566	0.509226	0.0368171	-0.110812	0.672006	-0.109502	0.675685	-0.124324	0.634495	0.537379	0.0261076	-0.104787	0.688978	0.577836	0.0151254	-0.103869	0.691574
ENSBTAT00000077985	ENSBTAT00000077985	lightcyan	-0.0600496	0.818917	-0.0162796	0.950552	-0.362622	0.152579	-0.0141756	0.956937	-0.400986	0.110676	-0.0602256	0.818395	-0.504441	0.0389282	0.0629603	0.810287	-0.450629	0.069476	-0.126496	0.62854	0.0667468	0.79909	-0.00203781	0.993807	-0.325411	0.202472	-0.336442	0.186697	0.577532	0.0151914	-0.172051	0.509059	0.0414916	0.87437	-0.0611816	0.815558	-0.0220257	0.933131	-0.0344281	0.895636	0.252957	0.327293	0.527138	0.0296794
ENSBTAT00000018753	ENSBTAT00000018753	turquoise	-0.52634	0.0299728	0.508774	0.0370128	0.813602	7.10154e-05	0.251459	0.330263	0.822607	5.03695e-05	0.278309	0.27941	0.00578972	0.982405	-0.26317	0.307462	0.520495	0.0321898	0.0260599	0.920916	0.205036	0.429857	0.304332	0.234973	0.0772199	0.768319	-0.0420692	0.872634	-0.368792	0.145205	-0.223267	0.389027	0.0975166	0.709643	0.132239	0.6129	-0.0659437	0.801462	-0.220412	0.395276	0.376782	0.136023	-0.373393	0.139867
ENSBTAT00000049661	ENSBTAT00000049661	turquoise	-0.611284	0.00912975	0.495871	0.0429378	0.767427	0.000323174	0.327112	0.199984	0.833365	3.25676e-05	0.472755	0.055311	-0.0370203	0.887823	-0.197149	0.448186	0.443662	0.074443	0.0619847	0.813177	0.125788	0.630481	0.0693969	0.791275	-0.040085	0.878598	-0.0549977	0.833943	-0.39029	0.121426	0.0555066	0.832427	0.0785072	0.764559	0.116082	0.657283	-0.173731	0.504869	-0.155208	0.551966	0.239204	0.355142	-0.406539	0.105368
ENSBTAT00000045935	ENSBTAT00000045935	turquoise	-0.788721	0.000168179	0.669037	0.00331501	0.908729	4.4778e-07	0.545652	0.0234727	0.501292	0.0403671	0.595568	0.0116504	-0.201299	0.438494	-0.261299	0.31104	0.533562	0.0273976	0.18046	0.488245	0.203935	0.432392	0.244809	0.343635	-0.127827	0.624904	-0.0898677	0.731594	-0.352931	0.164671	-0.238733	0.356118	0.200156	0.441152	0.324269	0.204153	0.00445452	0.986463	-0.149149	0.567778	0.179239	0.49124	-0.332056	0.192869
ENSBTAT00000031476	ENSBTAT00000031476	turquoise	-0.461549	0.0621866	0.645458	0.00513617	0.795573	0.000134186	0.33354	0.190765	0.535784	0.0266406	0.463915	0.060685	0.11365	0.664064	-0.249254	0.334662	0.842155	2.22831e-05	0.163718	0.53009	-0.0752494	0.774085	0.568168	0.0173373	0.0455171	0.862285	0.315478	0.217398	-0.41235	0.100009	-0.140698	0.590151	0.203713	0.432906	0.138762	0.595327	0.0320065	0.902943	-0.0882348	0.736307	0.204606	0.430847	-0.542734	0.0243774
ENSBTAT00000070433	ENSBTAT00000070433	lightyellow	-0.106073	0.685342	-0.0584484	0.823674	0.0864466	0.741477	-0.19068	0.463511	0.357684	0.158662	0.00574461	0.982542	-0.206318	0.426917	-0.0379567	0.885003	0.256006	0.321296	0.0557176	0.831799	-0.237466	0.358754	-0.014658	0.955473	0.0591522	0.821583	0.258993	0.315485	-0.23601	0.361794	-0.223733	0.388011	0.24218	0.349006	-0.00561745	0.982929	-0.199828	0.441918	0.745117	0.000598423	-0.0221472	0.932763	-0.0391278	0.881478
ENSBTAT00000064456	ENSBTAT00000064456	pink	-0.391738	0.11993	0.460177	0.0630695	0.52079	0.032075	0.245669	0.341887	0.144964	0.578812	0.303637	0.236098	-0.218097	0.400385	-0.208467	0.42201	0.410986	0.101249	-0.161226	0.536453	0.0575507	0.826343	0.56096	0.0191453	-0.208103	0.422838	-0.0771699	0.768465	-0.111508	0.670054	0.0107045	0.967475	0.466453	0.0591039	0.196372	0.450014	-0.207234	0.424821	-0.115675	0.658415	0.45559	0.0660905	-0.130328	0.618088
ENSBTAT00000000919	ENSBTAT00000000919	darkred	0.0781689	0.765546	0.0324652	0.901558	-0.0798104	0.760756	-0.306244	0.231896	0.496767	0.042505	0.00138937	0.995778	0.0916263	0.726529	0.172211	0.50866	0.562231	0.0188162	-0.0198584	0.939699	-0.465981	0.0593956	0.543857	0.0240259	-0.180999	0.486925	0.624399	0.00737752	-0.00901048	0.972621	-0.0916659	0.726415	0.204802	0.430397	-0.110437	0.673059	0.00249454	0.992419	0.0798181	0.760734	-0.183314	0.481274	-0.19517	0.452848
ENSBTAT00000067805	ENSBTAT00000067805	darkgreen	0.472683	0.0553533	0.0320354	0.902855	-0.0428709	0.870226	-0.156853	0.547706	-0.149133	0.567819	-0.18015	0.489003	0.0338603	0.897348	0.57215	0.0163975	0.218013	0.40057	0.0686843	0.793375	-0.188644	0.468387	0.234082	0.365843	0.0995853	0.703743	0.343128	0.177543	-0.210226	0.418013	-0.207592	0.424004	0.197525	0.447304	-0.210559	0.41726	0.474491	0.0542987	-0.181625	0.485392	0.200759	0.439749	-0.204257	0.431651
ENSBTAT00000079434	ENSBTAT00000079434	black	-0.469244	0.0574011	0.181881	0.484768	0.35016	0.168244	0.204271	0.431618	-0.0357737	0.891579	0.546091	0.0233387	0.00553455	0.983181	-0.152868	0.55805	0.108068	0.679718	0.142617	0.585039	0.359505	0.1564	-0.0574838	0.826542	-0.0623549	0.81208	-0.151906	0.560559	-0.403738	0.108022	-0.122973	0.63821	-0.0278086	0.915627	0.117217	0.654128	0.0997204	0.703358	-0.235128	0.363644	-0.336927	0.186023	0.319057	0.211941
ENSBTAT00000076347	ENSBTAT00000076347	turquoise	-0.173599	0.505196	0.270572	0.293544	0.317322	0.214575	0.104996	0.688385	-0.0682247	0.79473	-0.141267	0.588634	-0.234352	0.365275	-0.258718	0.316018	0.231279	0.371777	0.330847	0.194593	0.023821	0.927693	0.327214	0.199836	0.326962	0.200202	0.0330272	0.899862	-0.283734	0.269751	0.34097	0.180465	-0.160448	0.538449	0.395263	0.116341	-0.206167	0.427263	0.155719	0.550641	0.172697	0.507446	-0.217397	0.401937
ENSBTAT00000047796	ENSBTAT00000047796	pink	0.247182	0.338828	0.0819057	0.754654	-0.107782	0.680522	0.180181	0.488928	-0.204563	0.430946	-0.144125	0.581034	0.213231	0.411236	-0.159397	0.541146	-0.322093	0.207382	-0.164319	0.528559	-0.088643	0.735128	-0.165446	0.525696	0.266599	0.300968	-0.338666	0.183619	0.530149	0.0285924	-0.151257	0.562254	-0.161535	0.535664	-0.162168	0.534045	-0.141581	0.587797	-0.170963	0.511783	0.537372	0.0261098	-0.137039	0.59995
ENSBTAT00000078911	ENSBTAT00000078911	lightyellow	0.0171823	0.947814	-0.0835237	0.749952	-0.0298595	0.909427	0.137845	0.597784	-0.137804	0.597894	0.232614	0.368944	0.262797	0.308174	-0.200989	0.439215	0.0562676	0.830161	-0.214533	0.408317	-0.17717	0.496339	-0.204266	0.431631	-0.193981	0.45566	0.0858435	0.743224	0.193947	0.455739	-0.192943	0.45812	-0.211394	0.415373	0.224144	0.387117	-0.148583	0.569265	0.596073	0.0115615	0.155239	0.551885	-0.196446	0.44984
ENSBTAT00000081937	ENSBTAT00000081937	midnightblue	-0.323141	0.205822	0.206526	0.426441	0.440298	0.0769322	-0.0720464	0.783481	0.236791	0.360162	0.200407	0.440568	-0.217929	0.400756	-0.191105	0.462497	0.24895	0.335272	0.245829	0.341563	0.42086	0.0925173	-0.0951902	0.716298	-0.173791	0.504719	0.0646831	0.805188	-0.184038	0.479513	-0.182929	0.482212	0.202644	0.435375	0.106768	0.68338	0.642375	0.00542462	-0.166051	0.524162	0.135668	0.603636	-0.206507	0.426483
ENSBTAT00000070048	ENSBTAT00000070048	greenyellow	-0.170748	0.512322	0.424711	0.089264	0.307604	0.229722	0.30995	0.226006	0.215437	0.406296	-0.0462953	0.859952	-0.115391	0.659206	-0.152697	0.558494	0.417163	0.0957213	-0.0911228	0.727978	-0.0757065	0.772747	0.718761	0.00115013	0.417993	0.0949948	0.153321	0.556868	-0.148094	0.570552	0.136475	0.601465	-0.138074	0.597172	-0.118931	0.649372	-0.122242	0.640223	-0.138077	0.597161	0.247138	0.338917	-0.137154	0.59964
ENSBTAT00000012643	ENSBTAT00000012643	grey60	0.101281	0.698919	0.0296393	0.910093	0.138348	0.596435	-0.197891	0.446446	-0.146351	0.575144	0.029365	0.910922	-0.000908484	0.997239	0.0325551	0.901287	0.197901	0.446422	0.264177	0.305546	0.401772	0.109913	0.111695	0.669532	0.642869	0.00537758	0.202973	0.434615	-0.260512	0.312552	-0.224847	0.38559	-0.223109	0.38937	-0.23783	0.357994	0.217051	0.402703	0.129618	0.620019	-0.197249	0.447951	-0.168278	0.518532
ENSBTAT00000009673	ENSBTAT00000009673	green	-0.168504	0.517963	0.266524	0.301107	-0.0865509	0.741175	-0.0369366	0.888075	-0.154672	0.553356	-0.0883204	0.736059	-0.0938722	0.720076	-0.0926613	0.723553	-0.235569	0.362718	0.784406	0.000193087	-0.111413	0.67032	-0.0838736	0.748936	-0.111744	0.669394	-0.204811	0.430375	-0.0877109	0.73782	-0.0979454	0.708419	-0.111823	0.669172	-0.0969584	0.711238	-0.114799	0.660857	-0.0865328	0.741228	-0.0470193	0.857783	0.527895	0.0294033
ENSBTAT00000085433	ENSBTAT00000085433	lightcyan	0.166892	0.522032	-0.16869	0.517494	-0.519563	0.0325547	-0.145696	0.576874	-0.250413	0.332346	-0.120154	0.645987	-0.0722985	0.782741	-0.0732476	0.779954	-0.348118	0.170909	-0.113944	0.663241	-0.104494	0.689805	-0.0900389	0.731101	-0.100474	0.701213	-0.0917796	0.726088	0.996119	2.99882e-17	-0.0794898	0.761691	-0.0877515	0.737703	-0.0846121	0.746793	-0.0857647	0.743452	-0.0912504	0.727611	-0.0878436	0.737437	-0.0677396	0.79616
ENSBTAT00000021517	ENSBTAT00000021517	brown	-0.348517	0.170386	0.159543	0.540772	0.512181	0.0355574	-0.00200605	0.993903	0.855878	1.1747e-05	-0.0284701	0.913627	0.058025	0.824932	-0.241812	0.349759	0.30886	0.227727	0.168507	0.517955	0.182781	0.482571	0.00121667	0.996302	0.236202	0.361392	0.0387191	0.882708	-0.415966	0.096775	-0.075388	0.773679	-0.0187078	0.943187	0.0400734	0.878633	0.00432995	0.986841	-0.0929761	0.722649	-0.0532822	0.839058	-0.256039	0.321232
ENSBTAT00000049297	ENSBTAT00000049297	turquoise	-0.524099	0.0308087	0.401524	0.110153	0.486162	0.0478494	0.437907	0.0787383	0.462028	0.0618803	-0.017278	0.947523	-0.494766	0.043477	-0.214423	0.408563	0.113522	0.664419	0.0927218	0.72338	0.0186641	0.94332	0.0735167	0.779165	0.173514	0.505409	-0.195049	0.453133	-0.152037	0.560217	-0.157927	0.544932	-0.135997	0.602752	0.183995	0.479619	-0.197139	0.448211	0.325992	0.201619	0.410978	0.101256	-0.0829022	0.751757
ENSBTAT00000079939	ENSBTAT00000079939	darkgrey	0.386257	0.125664	-0.191987	0.460395	-0.0974921	0.709713	-0.175418	0.500676	0.0901529	0.730772	-0.136901	0.600319	0.886486	2.15051e-06	-0.129652	0.619927	0.278653	0.278793	-0.133794	0.608692	-0.141065	0.589171	0.160954	0.537151	-0.105217	0.687761	0.372321	0.141098	-0.145851	0.576466	-0.12154	0.642159	-0.137528	0.598635	-0.104112	0.690886	0.255229	0.322819	-0.124216	0.634792	-0.123037	0.638034	-0.126078	0.629687
ENSBTAT00000025864	ENSBTAT00000025864	turquoise	-0.736815	0.000741081	0.675502	0.00292067	0.884896	2.37559e-06	0.544225	0.0239117	0.574317	0.0159033	0.353008	0.164573	-0.130952	0.616393	-0.443919	0.0742553	0.542748	0.0243729	0.192688	0.458726	0.300137	0.241813	0.379891	0.132561	0.249917	0.333336	-0.0610363	0.815989	-0.340666	0.180878	-0.342976	0.177749	0.0512584	0.845101	0.0268128	0.918639	-0.0669474	0.798498	0.0352596	0.893129	0.170016	0.514158	-0.306541	0.23142
ENSBTAT00000075762	ENSBTAT00000075762	turquoise	-0.381243	0.131075	0.460418	0.0629137	0.682554	0.0025351	0.220014	0.396152	0.552423	0.0214737	0.0254866	0.922651	-0.0035461	0.989223	-0.0549344	0.834132	0.550462	0.0220386	0.0936753	0.720641	0.253018	0.327173	0.655145	0.00430942	-0.0789718	0.763202	0.0544597	0.835547	-0.275661	0.2842	-0.247799	0.337584	0.119939	0.646581	0.263983	0.305914	-0.0671749	0.797826	-0.262123	0.309461	0.194725	0.453898	-0.420617	0.0927257
ENSBTAT00000020832	ENSBTAT00000020832	magenta	-0.590753	0.012524	0.762692	0.000370315	0.752746	0.000488183	0.264006	0.30587	0.369859	0.143955	0.396921	0.11468	-0.219115	0.398134	-0.228849	0.376962	0.667625	0.0034066	0.541893	0.0246429	0.0150685	0.954227	0.575437	0.0156524	0.036803	0.888477	0.134839	0.605871	-0.279717	0.276884	-0.100448	0.701287	0.296893	0.247187	0.182384	0.483539	-0.10971	0.675099	-0.156629	0.548284	0.128682	0.622569	-0.416	0.0967447
ENSBTAT00000086031	ENSBTAT00000086031	pink	0.219499	0.397286	-0.0405342	0.877248	0.0470096	0.857812	-0.12355	0.636624	-0.0794792	0.761722	-0.0962802	0.713178	-0.0955594	0.71524	-0.129979	0.619039	0.0426465	0.8709	-0.101408	0.698556	-0.0734989	0.779217	-0.109351	0.676109	0.582216	0.0141996	0.0650775	0.804022	-0.143538	0.582592	-0.111429	0.670278	-0.124323	0.634499	-0.113622	0.664142	-0.055383	0.832795	0.553465	0.0211784	0.487966	0.0469063	-0.0978364	0.70873
ENSBTAT00000014847	ENSBTAT00000014847	turquoise	-0.201723	0.437509	0.333775	0.190435	0.569756	0.0169577	0.216891	0.403059	0.441678	0.0759038	0.413099	0.0993336	0.356015	0.160755	-0.136567	0.601217	0.690946	0.00213143	0.00728142	0.977873	-0.182845	0.482415	0.334335	0.189645	0.281967	0.272874	0.333569	0.190725	-0.421513	0.09196	-0.31664	0.215618	-0.15083	0.563371	0.270045	0.294523	0.105826	0.686039	-0.150133	0.565197	0.0241427	0.926719	-0.399124	0.112497
ENSBTAT00000026087	ENSBTAT00000026087	darkred	0.113575	0.664272	-0.0698241	0.790018	-0.169226	0.516144	-0.269035	0.296402	0.0367681	0.888583	0.156166	0.549482	-4.29387e-05	0.99987	0.178739	0.49247	0.55832	0.0198431	0.130089	0.61874	-0.219829	0.39656	0.280796	0.274957	-0.143762	0.581997	0.862209	8.55007e-06	-0.224975	0.385312	0.221271	0.39339	-0.0935132	0.721107	-0.210106	0.418286	0.347542	0.171666	0.582947	0.0140496	-0.394978	0.116628	-0.274823	0.285727
ENSBTAT00000006397	ENSBTAT00000006397	black	-0.529154	0.0289483	0.402925	0.108801	0.3279	0.198839	0.272081	0.290756	0.337359	0.185424	0.710439	0.00139325	-0.2079	0.423301	-0.069369	0.791358	0.564632	0.0182067	-0.168374	0.518291	-0.186946	0.472473	0.393176	0.118457	-0.307297	0.230211	0.303216	0.23678	-0.0580334	0.824907	-0.250944	0.331288	0.0184416	0.943994	0.0326721	0.900934	-0.10701	0.682699	0.329445	0.196606	0.0825187	0.752872	-0.0374696	0.88647
ENSBTAT00000020289	ENSBTAT00000020289	turquoise	-0.785406	0.000187058	0.760147	0.00039794	0.885032	2.35558e-06	0.629756	0.00674455	0.442824	0.0750578	0.531367	0.0281617	-0.300611	0.241033	-0.1503	0.56476	0.480814	0.0507289	0.335313	0.188273	0.111531	0.669991	0.276164	0.283287	-0.0747707	0.775488	-0.123446	0.63691	-0.365455	0.149163	-0.125084	0.632409	0.2278	0.379214	0.278656	0.278787	-0.0442219	0.86617	-0.24913	0.33491	0.135578	0.603879	-0.323033	0.205983
ENSBTAT00000002858	ENSBTAT00000002858	blue	-0.393859	0.117762	0.399494	0.112133	0.226213	0.382633	0.703927	0.00161171	-0.105301	0.687523	-0.0847863	0.746288	-0.149243	0.56753	-0.127561	0.62563	-0.19291	0.458199	0.348255	0.17073	0.310107	0.225758	-0.0864305	0.741524	-0.142857	0.5844	-0.291631	0.256064	0.258168	0.317084	-0.138866	0.595049	-0.122297	0.640073	-0.159397	0.541147	0.24296	0.347406	-0.129207	0.621141	-0.110958	0.671598	-0.147231	0.572823
ENSBTAT00000003145	ENSBTAT00000003145	brown	-0.273735	0.287715	0.262871	0.308032	0.261114	0.311396	-0.141513	0.587977	0.796108	0.000131792	0.308543	0.22823	0.0138985	0.957778	-0.0722064	0.783011	0.681407	0.00259478	0.0367582	0.888613	-0.237229	0.359247	0.414798	0.0978119	-0.0911012	0.728041	0.567337	0.0175387	-0.144562	0.579876	0.0126528	0.961559	-0.136819	0.600539	0.0171389	0.947945	0.268411	0.297569	-0.203553	0.433274	-0.0385041	0.883355	-0.287423	0.263302
ENSBTAT00000083650	ENSBTAT00000083650	black	-0.404482	0.107312	0.344451	0.175768	0.258502	0.316435	0.0631562	0.809706	0.137652	0.598302	0.982999	1.86974e-12	-0.0628313	0.810669	-0.0482075	0.854225	0.392851	0.118789	0.0236655	0.928164	-0.0606016	0.817279	0.0116693	0.964546	-0.0735192	0.779157	0.195658	0.451696	-0.0497935	0.849479	-0.0515236	0.844309	-0.0469417	0.858016	-0.0656817	0.802236	-0.032619	0.901094	-0.0369356	0.888078	-0.0466629	0.858851	-0.0686448	0.793491
ENSBTAT00000071625	ENSBTAT00000071625	darkgrey	0.18937	0.466645	0.0122414	0.962808	0.0207257	0.93707	0.348545	0.17035	-0.105346	0.687398	-0.147128	0.573096	0.659306	0.00398918	-0.167432	0.520669	0.171104	0.511429	-0.183096	0.481804	-0.127766	0.625071	0.129116	0.621387	-0.157501	0.546031	0.206618	0.426229	-0.177117	0.49647	-0.172133	0.508855	-0.186877	0.472641	-0.154565	0.553633	0.386467	0.125441	0.0389122	0.882127	0.0537949	0.837529	0.00476229	0.985527
ENSBTAT00000069645	ENSBTAT00000069645	brown	-0.243629	0.34604	0.155915	0.550133	0.199599	0.442451	-0.0537473	0.837671	0.829337	3.84765e-05	-0.0598911	0.819388	0.120989	0.643681	-0.113025	0.66581	0.425728	0.0884181	-0.0768347	0.769445	-0.0960098	0.713951	0.482191	0.0499755	-0.0825771	0.752702	0.262838	0.308095	-0.0885909	0.735278	-0.0988253	0.705909	-0.0758414	0.772352	-0.0791238	0.762759	-0.137332	0.599162	-0.108904	0.677363	-0.0652243	0.803588	-0.102577	0.695238
ENSBTAT00000011004	ENSBTAT00000011004	turquoise	-0.637892	0.0058673	0.667725	0.00340004	0.914178	2.86811e-07	0.399925	0.111711	0.339332	0.182702	0.533264	0.0275006	-0.179068	0.49166	-0.358949	0.157089	0.393611	0.118014	0.350885	0.167304	0.325589	0.202211	0.0193907	0.941117	0.18686	0.472683	-0.200905	0.43941	-0.439138	0.0778051	-0.202146	0.436528	0.191518	0.461512	0.13533	0.604547	0.0358664	0.8913	-0.0818988	0.754674	0.397929	0.113677	-0.3231	0.205883
ENSBTAT00000063084	ENSBTAT00000063084	green	-0.317929	0.213652	0.707997	0.00147212	0.426803	0.0875312	0.251288	0.330602	0.0450874	0.863574	0.173549	0.50532	-0.114209	0.662504	-0.11617	0.657038	0.0470731	0.857622	0.830178	3.71732e-05	-0.0509131	0.846132	-0.0345313	0.895325	-0.114178	0.662588	-0.232853	0.36844	-0.12638	0.628858	-0.109226	0.676458	0.116362	0.656504	-0.132193	0.613027	-0.102945	0.694195	-0.0974401	0.709862	0.50703	0.0377751	-0.0993527	0.704406
ENSBTAT00000006062	ENSBTAT00000006062	lightcyan	0.194583	0.454235	-0.01831	0.944393	-0.44138	0.0761254	-0.15087	0.563268	-0.242046	0.349279	-0.134529	0.606707	-0.122119	0.640562	-0.00321755	0.990222	-0.287867	0.262533	-0.154008	0.555082	-0.109701	0.675125	0.125517	0.631223	-0.140306	0.591196	-0.123615	0.636444	0.887502	2.0164e-06	-0.126545	0.628407	-0.13409	0.607893	-0.127454	0.625923	-0.129209	0.621135	-0.133809	0.608653	0.306219	0.231935	0.041271	0.875033
ENSBTAT00000031151	ENSBTAT00000031151	turquoise	-0.0618334	0.813626	-0.238488	0.356627	0.228082	0.378608	0.0430621	0.869652	-0.144923	0.578921	0.22933	0.375933	0.0179833	0.945384	-0.277705	0.280499	0.186332	0.473955	-0.234003	0.366011	0.180212	0.488852	-0.255672	0.321951	0.39891	0.112708	0.123574	0.636558	-0.312467	0.22206	0.163281	0.531204	0.0916946	0.726333	0.3126	0.221853	0.111968	0.668767	0.383701	0.128403	-0.300097	0.241877	-0.288656	0.261169
ENSBTAT00000087289	ENSBTAT00000087289	royalblue	0.110599	0.672603	-0.146779	0.574016	-0.235152	0.363594	-0.100874	0.700074	-0.0983986	0.707126	-0.0846263	0.746752	-0.0594809	0.820606	-0.0546124	0.835092	-0.0978562	0.708674	-0.0762897	0.77104	-0.081613	0.755506	-0.0780943	0.765764	-0.0665507	0.799669	0.107209	0.682138	-0.0596455	0.820117	0.999107	4.93501e-22	-0.0677201	0.796218	-0.0404426	0.877523	-0.0570042	0.827969	-0.0650424	0.804125	-0.0720761	0.783394	-0.0544132	0.835686
ENSBTAT00000052944	ENSBTAT00000052944	greenyellow	0.0446083	0.865011	0.0997096	0.703389	0.11785	0.65237	-0.039241	0.881137	0.00361834	0.989004	-0.0736859	0.778668	0.177767	0.494864	-0.115678	0.658408	0.382016	0.13023	-0.111987	0.668713	-0.117748	0.652653	0.590931	0.0124908	-0.1252	0.632093	0.206888	0.425612	-0.128419	0.623287	0.195015	0.453214	0.657737	0.00410759	-0.0956001	0.715124	-0.133929	0.608328	-0.117864	0.652331	-0.0975506	0.709546	-0.12055	0.644894
ENSBTAT00000086231	ENSBTAT00000086231	greenyellow	0.216466	0.404004	-0.208135	0.422765	0.201225	0.438665	0.0287106	0.9129	-0.138527	0.595955	0.0888071	0.734654	0.214776	0.407774	0.119616	0.647476	-0.236422	0.360932	-0.226836	0.381289	0.206497	0.426507	-0.538614	0.0257001	0.316468	0.21588	-0.350804	0.167409	-0.456934	0.0651944	0.0891208	0.733749	0.453778	0.0673128	-0.109777	0.67491	0.00321774	0.990221	-0.171903	0.50943	0.0865272	0.741244	-0.0143559	0.95639
ENSBTAT00000053527	ENSBTAT00000053527	brown	-0.337994	0.184545	0.241968	0.34944	0.269005	0.296459	0.221214	0.393514	0.513413	0.0350424	-0.215507	0.406142	-0.195372	0.45237	-0.364427	0.150396	0.254326	0.324591	0.306681	0.231196	-0.344911	0.175153	0.0372361	0.887173	0.0549494	0.834087	0.170776	0.512251	-0.215075	0.407105	-0.0440009	0.866834	-0.121985	0.640931	0.205245	0.429378	0.045814	0.861395	0.4221	0.0914607	0.141573	0.587818	-0.0818069	0.754942
ENSBTAT00000016857	ENSBTAT00000016857	salmon	-0.193283	0.457314	0.327885	0.198861	0.266875	0.300447	-0.0817797	0.755021	0.112698	0.666725	0.356111	0.160634	-0.217312	0.402125	-0.0523452	0.841855	0.724191	0.00101124	0.193081	0.457794	-0.178186	0.493831	0.436494	0.0798197	-0.227846	0.379116	0.67051	0.00322156	-0.38419	0.127876	0.0397327	0.879658	0.197866	0.446504	-0.0193813	0.941145	0.651605	0.00459804	0.149565	0.566685	0.102498	0.695462	-0.131279	0.615504
ENSBTAT00000016085	ENSBTAT00000016085	salmon	-0.355099	0.161911	0.462191	0.0617763	0.350278	0.168091	-0.0200901	0.938996	0.382373	0.129842	0.533958	0.0272617	0.0780748	0.765821	-0.263644	0.306558	0.922183	1.40921e-07	0.219103	0.39816	-0.263637	0.306572	0.678913	0.00272861	-0.133126	0.610499	0.721201	0.00108588	-0.241615	0.350164	0.0871146	0.739544	0.0862251	0.742118	-0.0312112	0.905344	0.202576	0.435533	0.0540456	0.836782	-0.151499	0.561623	-0.31326	0.220827
ENSBTAT00000070304	ENSBTAT00000070304	turquoise	-0.365022	0.149682	0.0644422	0.8059	0.385	0.127006	0.358709	0.157387	0.258468	0.3165	0.170135	0.513861	-0.174807	0.502193	-0.117534	0.653247	0.100241	0.701876	-0.483951	0.0490248	0.600709	0.0107716	0.028219	0.914386	-0.2123	0.41333	-0.112349	0.667701	-0.039895	0.87917	0.16002	0.539546	-0.0969373	0.711299	0.0617646	0.81383	0.152295	0.559543	0.0900095	0.731186	0.172765	0.507276	-0.317178	0.214795
ENSBTAT00000014091	ENSBTAT00000014091	darkred	-0.160632	0.537976	0.407471	0.104495	0.0880931	0.736716	0.0749521	0.774956	0.307487	0.22991	0.12364	0.636377	-0.299786	0.242391	0.352048	0.165804	0.522696	0.0313408	0.431046	0.0840915	-0.190991	0.462769	0.475742	0.0535783	-0.0147956	0.955055	0.621835	0.00769696	-0.105428	0.687166	0.0232535	0.929412	-0.275982	0.283618	-0.264502	0.30493	0.357858	0.158446	0.0475679	0.85614	-0.1792	0.491336	-0.317623	0.214117
ENSBTAT00000073052	ENSBTAT00000073052	green	-0.621677	0.00771696	0.661456	0.00383138	0.617001	0.00832918	0.282388	0.272129	0.252294	0.328605	0.453062	0.0677999	-0.224029	0.387366	-0.119626	0.647449	0.31216	0.22254	0.706209	0.00153217	0.3242	0.204255	0.160826	0.537478	0.158806	0.542667	-0.0578416	0.825478	-0.422326	0.0912691	-0.132114	0.61324	-0.171376	0.510748	-0.0569344	0.828176	0.0425989	0.871043	-0.209713	0.419177	-0.060222	0.818406	-0.0456992	0.861739
ENSBTAT00000014801	ENSBTAT00000014801	turquoise	-0.702782	0.0016529	0.619129	0.00804586	0.891286	1.57788e-06	0.520065	0.0323581	0.410489	0.101704	0.379282	0.133234	-0.149678	0.566391	-0.201348	0.43838	0.366705	0.147671	0.222357	0.391014	0.331431	0.193759	0.290985	0.257166	-0.0917387	0.726206	-0.30795	0.229173	-0.305861	0.23251	-0.216352	0.404257	0.378326	0.134295	0.317253	0.214681	-0.275797	0.283952	-0.240311	0.352852	0.129669	0.619881	-0.345628	0.174199
ENSBTAT00000009959	ENSBTAT00000009959	salmon	-0.128494	0.623082	0.252226	0.328739	0.482964	0.0495561	0.00385204	0.988293	0.445952	0.0727825	0.207177	0.424951	0.129798	0.61953	0.0756009	0.773056	0.723152	0.00103669	0.23113	0.372094	-0.0562619	0.830178	0.396077	0.115523	0.264764	0.304432	0.501031	0.0404883	-0.326605	0.200724	-0.234434	0.365102	0.0565182	0.829415	0.196855	0.448878	0.201417	0.438218	-0.0690719	0.792233	-0.264654	0.304641	-0.664892	0.00358981
ENSBTAT00000020544	ENSBTAT00000020544	turquoise	-0.663082	0.0037155	0.429891	0.0850174	0.659887	0.00394599	0.322429	0.206881	0.591736	0.0123414	0.549226	0.0224003	-0.338415	0.183964	-0.272576	0.289843	0.463207	0.061131	-0.119419	0.648021	0.136713	0.600825	0.108939	0.677266	-0.0856651	0.743741	0.0232407	0.929451	-0.171636	0.510098	-0.190678	0.463515	0.47717	0.0527645	0.00805898	0.975511	0.255677	0.32194	-0.141451	0.588142	0.111421	0.670299	-0.207475	0.424271
ENSBTAT00000079852	ENSBTAT00000079852	darkgreen	0.469964	0.0569675	-0.133488	0.609521	-0.20763	0.423916	-0.116442	0.656281	-0.161893	0.534746	-0.118733	0.64992	-0.0991494	0.704985	0.921665	1.47879e-07	-0.239395	0.354745	-0.110762	0.672147	-0.0723195	0.782679	-0.109162	0.676638	-0.087764	0.737667	-0.0552339	0.83324	-0.0743721	0.776656	-0.0807481	0.758024	-0.0826064	0.752617	-0.100339	0.701597	-0.073557	0.779046	-0.080437	0.75893	0.29787	0.245561	-0.0832252	0.750819
ENSBTAT00000072111	ENSBTAT00000072111	cyan	-0.0491534	0.851394	-0.0548914	0.83426	0.238416	0.356776	0.328951	0.197318	0.134031	0.608052	-0.0436961	0.867748	0.28188	0.273029	-0.377559	0.135152	0.21807	0.400444	-0.330405	0.195226	-0.158951	0.542296	-0.103477	0.692687	-0.0810705	0.757085	0.0958701	0.714351	-0.0770871	0.768707	-0.0345598	0.895239	0.566223	0.0178115	0.0107838	0.967235	0.219296	0.397735	0.232776	0.368601	-0.0433414	0.868813	-0.30685	0.230926
ENSBTAT00000030306	ENSBTAT00000030306	magenta	-0.668513	0.00334878	0.92059	1.63273e-07	0.760959	0.000388948	0.50526	0.0385607	0.475866	0.053507	0.328664	0.197733	-0.116811	0.655256	-0.315003	0.21813	0.490782	0.0454621	0.512281	0.0355157	0.24811	0.336959	0.507164	0.0377157	0.00157764	0.995205	-0.0351365	0.8935	-0.182941	0.482183	-0.185813	0.475211	0.0562058	0.830345	-0.293461	0.252954	0.0695133	0.790933	-0.301128	0.240185	0.330735	0.194753	-0.260469	0.312635
ENSBTAT00000047614	ENSBTAT00000047614	blue	-0.0898936	0.73152	0.0742051	0.777145	0.0928556	0.722995	0.528695	0.0291133	-0.150344	0.564644	0.206438	0.42664	0.0203218	0.938294	-0.0599712	0.81915	0.00662566	0.979866	-0.173568	0.505274	-0.175448	0.5006	-0.173395	0.505705	0.357529	0.158856	-0.0269586	0.918197	0.216286	0.404405	-0.203621	0.433117	-0.200197	0.441056	0.177793	0.494801	0.282268	0.272342	-0.201258	0.438589	-0.217193	0.402389	-0.210387	0.417649
ENSBTAT00000065948	ENSBTAT00000065948	royalblue	-0.207516	0.424177	0.145422	0.5776	0.153356	0.556779	-0.115961	0.657621	0.0722261	0.782954	-0.142809	0.584528	-0.194092	0.455397	-0.184999	0.477182	0.0527825	0.84055	0.19699	0.44856	0.435647	0.0804737	0.284358	0.268654	-0.170708	0.512423	-0.0632117	0.809542	-0.185001	0.477176	0.63328	0.00635242	0.252748	0.327706	-0.176398	0.498246	-0.186641	0.47321	-0.0385507	0.883215	0.000737327	0.997759	-0.0494162	0.850608
ENSBTAT00000029080	ENSBTAT00000029080	magenta	-0.657718	0.00410906	0.870382	5.54073e-06	0.724307	0.00100842	0.477778	0.0524206	0.314584	0.218777	0.722774	0.00104608	-0.197405	0.447586	-0.261393	0.31086	0.660614	0.00389256	0.245978	0.341261	0.066114	0.800959	0.483136	0.0494634	-0.0859181	0.743008	0.163161	0.53151	-0.24378	0.34573	-0.114988	0.660331	0.150185	0.565061	-0.228666	0.377355	0.128535	0.62297	-0.0699494	0.789649	0.395344	0.11626	-0.23947	0.354591
ENSBTAT00000064308	ENSBTAT00000064308	red	-0.182125	0.484172	-0.0626853	0.811101	0.244547	0.344168	-0.0581499	0.824561	-0.0529186	0.840144	-0.0440632	0.866647	-0.0822725	0.753588	-0.0547996	0.834534	-0.207183	0.424936	-0.0290374	0.911912	0.986538	3.28054e-13	-0.0649087	0.804521	-0.0178945	0.945654	-0.376868	0.135927	-0.0539409	0.837094	-0.0465353	0.859233	-0.0214511	0.934872	-0.077258	0.768208	-0.0439834	0.866886	-0.0508331	0.846372	-0.053064	0.83971	-0.0735234	0.779145
ENSBTAT00000064976	ENSBTAT00000064976	lightyellow	-0.231096	0.372166	0.0578137	0.825561	0.0699947	0.789515	0.157897	0.54501	0.00974316	0.970395	0.442715	0.0751379	-0.0925747	0.723802	-0.096325	0.713049	0.297849	0.245595	-0.0809321	0.757488	-0.101807	0.697425	-0.0606025	0.817276	-0.0999854	0.702604	0.342185	0.178815	-0.107452	0.681451	-0.0982128	0.707656	-0.108253	0.679197	-0.0983564	0.707246	-0.0274405	0.91674	0.837766	2.7007e-05	-0.107633	0.680942	-0.105964	0.68565
ENSBTAT00000046981	ENSBTAT00000046981	turquoise	0.0381805	0.884329	0.0603815	0.817932	0.305739	0.232705	0.0299641	0.909111	-0.024668	0.925129	0.249585	0.333999	0.236353	0.361076	-0.134546	0.606663	0.628385	0.00690225	-0.227793	0.379228	-0.0345463	0.895279	0.348742	0.170092	0.00601756	0.981713	0.517044	0.0335569	-0.528002	0.0293643	0.137083	0.59983	-0.0332858	0.899082	0.234981	0.363954	0.564115	0.0183366	-0.00607147	0.981549	0.0971172	0.710785	-0.218447	0.399609
ENSBTAT00000081878	ENSBTAT00000081878	brown	-0.0116188	0.964699	0.0691464	0.792013	-0.115439	0.659072	-0.232124	0.369982	-0.291552	0.256198	0.372816	0.140528	-0.125981	0.62995	-0.0573349	0.826985	-0.315004	0.218129	0.0618402	0.813605	0.286542	0.264834	-0.2633	0.307213	-0.0635503	0.80854	-0.334193	0.189845	0.447835	0.0714376	0.336006	0.187305	0.00103251	0.996862	-0.102886	0.69436	-0.27143	0.291958	-0.280155	0.276101	0.256336	0.32065	-0.0641656	0.806719
ENSBTAT00000084244	ENSBTAT00000084244	brown	-0.325141	0.202869	0.186824	0.472768	0.193416	0.456999	0.227332	0.38022	0.581765	0.0142929	-0.0814195	0.756069	-0.121708	0.641696	-0.152282	0.559576	0.559433	0.0195465	-0.127461	0.625902	-0.121462	0.642376	0.537578	0.0260414	-0.132318	0.612686	0.514457	0.0346102	-0.133221	0.610242	-0.148957	0.568282	-0.131978	0.61361	-0.12321	0.637559	0.184163	0.479211	0.470828	0.0564513	-0.113581	0.664256	-0.152231	0.559709
ENSBTAT00000002055	ENSBTAT00000002055	salmon	-0.186709	0.473046	0.345936	0.173789	0.417431	0.0954866	0.126971	0.627242	0.258049	0.317314	0.345216	0.174746	0.187117	0.472063	-0.157064	0.547159	0.844347	2.01999e-05	-0.0581364	0.824601	-0.330169	0.195564	0.727733	0.000928345	0.00755142	0.977053	0.536464	0.0264124	-0.304975	0.233934	-0.137328	0.599172	0.131045	0.616141	0.258192	0.317036	0.0027826	0.991543	0.0870059	0.739859	0.0135705	0.958774	-0.338058	0.184456
ENSBTAT00000081832	ENSBTAT00000081832	salmon	0.228948	0.376751	-0.380125	0.132303	-0.513287	0.0350946	0.0963335	0.713025	-0.483059	0.0495048	-0.242369	0.348617	-0.229932	0.374646	0.263834	0.306197	-0.691449	0.00210902	-0.350061	0.168372	0.0886078	0.735229	-0.504689	0.0388166	-0.411505	0.100776	-0.336161	0.187089	0.418525	0.0945316	0.209503	0.419653	-0.0106003	0.967792	-0.0985741	0.706625	0.119683	0.64729	0.1073	0.681882	0.0841205	0.748219	0.301256	0.239976
ENSBTAT00000073753	ENSBTAT00000073753	green	-0.151593	0.561375	0.196538	0.449623	0.0573201	0.827029	-0.143812	0.581865	-0.0729501	0.780827	0.133151	0.610431	-0.321697	0.207972	0.149256	0.567498	0.0657852	0.80193	0.560621	0.0192338	0.2512	0.330777	-0.057929	0.825218	-0.079456	0.76179	0.147217	0.572861	-0.140495	0.590692	0.0800075	0.760182	0.036143	0.890466	-0.334958	0.188771	-0.0786697	0.764084	0.541098	0.0248963	-0.0847859	0.746289	-0.142789	0.58458
ENSBTAT00000020294	ENSBTAT00000020294	lightgreen	-0.423502	0.0902762	0.0147655	0.955147	0.406129	0.105753	-0.0773369	0.767977	0.551395	0.0217684	0.0499462	0.849023	-0.264712	0.304531	-0.288559	0.261336	0.189159	0.467151	0.0778436	0.766497	0.115944	0.657667	-0.0233116	0.929236	0.186682	0.47311	-0.0851077	0.745356	-0.15446	0.553908	-0.0587054	0.82291	-0.0801611	0.759734	0.696558	0.00189207	-0.0704043	0.78831	-0.161228	0.536448	-0.124931	0.63283	-0.162656	0.532799
ENSBTAT00000043699	ENSBTAT00000043699	turquoise	-0.626027	0.00718035	0.616098	0.00845171	0.796159	0.000131568	0.395492	0.116111	0.246753	0.339694	0.226799	0.381369	-0.134206	0.60758	-0.163386	0.530936	0.325661	0.202105	0.534249	0.0271618	0.56736	0.0175329	0.337515	0.185208	0.0468274	0.858358	-0.211051	0.416147	-0.439928	0.07721	-0.169203	0.516203	0.0562533	0.830204	0.127491	0.625821	-0.148933	0.568345	-0.145113	0.578416	-0.0137302	0.958289	-0.256637	0.320064
ENSBTAT00000006080	ENSBTAT00000006080	turquoise	-0.478433	0.0520519	0.62523	0.00727631	0.767988	0.000317933	0.599338	0.0110007	0.359143	0.156849	0.083007	0.751453	-0.0941528	0.719272	-0.367588	0.146624	0.13994	0.592175	0.16066	0.537906	0.191733	0.460998	0.0644054	0.806009	0.165353	0.525932	-0.420443	0.0928755	-0.219532	0.397213	-0.1663	0.523532	0.448067	0.071273	-0.105315	0.687483	-0.0305558	0.907324	-0.275675	0.284176	0.513655	0.0349417	-0.233872	0.366287
ENSBTAT00000067410	ENSBTAT00000067410	black	-0.438335	0.0784132	0.261902	0.309883	0.43639	0.0799001	0.295053	0.250269	0.0375238	0.886307	0.785294	0.000187725	-0.181922	0.484667	0.102173	0.696384	0.257969	0.31747	-0.085923	0.742993	0.180131	0.48905	-0.0816491	0.755401	-0.169946	0.514334	-0.0451334	0.863436	-0.144496	0.58005	-0.150722	0.563655	0.343603	0.176905	0.111922	0.668895	0.0799699	0.760291	-0.136759	0.600703	-0.156497	0.548625	-0.179188	0.491366
ENSBTAT00000061071	ENSBTAT00000061071	blue	-0.187351	0.471498	0.483227	0.0494139	0.356061	0.160697	0.594452	0.0118484	0.0411515	0.875392	-0.0505785	0.847132	-0.14819	0.570298	-0.159469	0.540963	0.272394	0.290178	-0.12071	0.64445	-0.0452594	0.863058	0.443785	0.0743534	0.186356	0.473898	0.0490025	0.851846	-0.1538	0.555621	0.131338	0.615345	-0.151795	0.560848	-0.144752	0.579372	0.165484	0.525601	0.00311213	0.990542	0.517058	0.033551	-0.153348	0.556798
ENSBTAT00000071592	ENSBTAT00000071592	turquoise	-0.346721	0.17275	-0.0937734	0.72036	0.123987	0.635422	-0.201464	0.438112	0.0826423	0.752512	0.31863	0.212587	-0.138423	0.596236	-0.0937152	0.720527	-0.209351	0.419998	0.0880452	0.736854	0.341829	0.179298	-0.26387	0.306128	-0.25537	0.322541	-0.412509	0.099866	0.158118	0.544441	-0.241754	0.349879	0.159496	0.540892	0.454075	0.0671111	-0.292554	0.254492	-0.257047	0.319264	-0.24816	0.336859	0.175787	0.49976
ENSBTAT00000085851	ENSBTAT00000085851	green	-0.475818	0.0535349	0.573767	0.0160275	0.309254	0.227104	0.149799	0.566072	0.088648	0.735113	0.703235	0.00163651	-0.102569	0.69526	-0.10518	0.687867	0.335482	0.188037	0.684984	0.00241228	-0.112541	0.667164	-0.0168318	0.948877	-0.124956	0.632761	0.175493	0.500489	-0.120193	0.64588	-0.104147	0.690788	-0.107212	0.682128	-0.121879	0.641224	-0.071894	0.783929	0.181903	0.484713	-0.058851	0.822477	-0.10902	0.677039
ENSBTAT00000005778	ENSBTAT00000005778	blue	-0.49727	0.0422629	0.400126	0.111514	0.361847	0.153523	0.767011	0.000327108	0.159596	0.540637	0.00913744	0.972235	-0.0578274	0.82552	-0.0674502	0.797014	-0.00712332	0.978354	0.178502	0.493052	0.303081	0.236999	0.108954	0.677223	-0.0297822	0.909661	-0.224746	0.38581	-0.063146	0.809737	-0.218982	0.398427	-0.202784	0.435051	-0.225756	0.383621	-0.181803	0.484958	0.219218	0.397907	-0.194294	0.454919	-0.0903342	0.73025
ENSBTAT00000042959	ENSBTAT00000042959	magenta	-0.478218	0.052173	0.85971	9.70987e-06	0.472244	0.0556118	0.433667	0.082016	0.281427	0.273833	0.304465	0.234757	-0.126672	0.628061	-0.191779	0.46089	0.221788	0.392258	0.736658	0.000744046	-0.147751	0.571453	0.167189	0.521281	0.00703123	0.978633	-0.0973195	0.710207	-0.00922245	0.971977	0.0205515	0.937598	-0.11028	0.673498	-0.226757	0.381459	-0.203103	0.434314	-0.137995	0.597384	0.416896	0.0959556	-0.246124	0.340966
ENSBTAT00000002122	ENSBTAT00000002122	turquoise	-0.270577	0.293535	0.149032	0.568084	0.588284	0.0129916	0.0747414	0.775573	0.245629	0.341969	0.523251	0.0311295	0.0249565	0.924256	-0.20373	0.432866	0.390243	0.121476	-0.017766	0.946043	0.0236932	0.92808	-0.193165	0.457593	0.17283	0.507115	0.0553974	0.832753	-0.550579	0.0220045	0.0811409	0.75688	0.0968954	0.711418	0.445211	0.0733171	-0.050523	0.847298	0.18614	0.47442	0.200763	0.43974	-0.352706	0.164959
ENSBTAT00000065515	ENSBTAT00000065515	brown	-0.277823	0.280286	0.0188619	0.94272	0.160455	0.53843	-0.0529712	0.839987	0.898109	9.90409e-07	-0.0603953	0.817891	-0.0499054	0.849145	-0.0734621	0.779325	0.101609	0.697985	-0.0534055	0.838691	-0.0662441	0.800574	-0.0676356	0.796467	-0.0448548	0.864272	0.0168049	0.948959	-0.0448927	0.864158	-0.0568737	0.828357	-0.0285428	0.913407	-0.0593215	0.82108	-0.110544	0.672758	-0.0816432	0.755418	-0.0495228	0.850289	-0.06487	0.804635
ENSBTAT00000026562	ENSBTAT00000026562	brown	-0.697619	0.00184942	0.606925	0.00978033	0.569362	0.0170512	0.494552	0.0435816	0.728524	0.000910617	0.196438	0.449859	-0.115874	0.657863	-0.309063	0.227407	0.291347	0.256548	0.31062	0.224951	-0.0595487	0.820405	0.163529	0.530572	-0.315062	0.21804	-0.115262	0.659567	-0.078532	0.764486	-0.156711	0.548072	0.334844	0.188931	-0.14699	0.57346	-0.207468	0.424287	0.0131796	0.95996	0.100678	0.700634	-0.164053	0.529236
ENSBTAT00000081781	ENSBTAT00000081781	salmon	-0.315117	0.217954	0.519087	0.0327425	0.516139	0.0339224	0.336088	0.18719	0.460312	0.0629827	0.487195	0.0473076	0.0377579	0.885601	0.0584668	0.823619	0.823836	4.79907e-05	0.0028635	0.991298	-0.209813	0.41895	0.52725	0.0296385	-0.115958	0.657628	0.576724	0.0153679	-0.38543	0.126546	-0.150155	0.56514	-0.143674	0.58223	0.0104053	0.968384	0.419935	0.0933117	-0.0199743	0.939347	0.171456	0.510548	-0.389726	0.122014
ENSBTAT00000082469	ENSBTAT00000082469	black	-0.300086	0.241896	0.243782	0.345727	0.00889221	0.97298	-0.00613654	0.981352	0.0163642	0.950296	0.855721	1.18378e-05	-0.0901217	0.730862	-0.0770199	0.768904	0.209059	0.420662	-0.0285879	0.913271	-0.102321	0.695965	-0.0290917	0.911748	-0.112484	0.667321	0.140265	0.591307	0.395178	0.116426	-0.0828511	0.751905	-0.0822739	0.753584	-0.0982115	0.70766	-0.0681502	0.794949	-0.0745715	0.776072	-0.0820569	0.754215	-0.0934778	0.721208
ENSBTAT00000070532	ENSBTAT00000070532	greenyellow	0.0367818	0.888541	0.125559	0.631107	0.130886	0.616573	-0.0503522	0.847809	-0.00928962	0.971773	-0.076947	0.769117	-0.109308	0.676228	-0.134046	0.608013	0.377209	0.135544	-0.0931057	0.722277	-0.127442	0.625954	0.588372	0.0129747	0.468541	0.0578264	0.216173	0.404656	-0.148097	0.570542	0.243482	0.34634	0.435947	0.0802417	-0.107313	0.681844	-0.126363	0.628906	-0.127631	0.625439	-0.104236	0.690535	-0.12597	0.629982
ENSBTAT00000075112	ENSBTAT00000075112	red	-0.0149089	0.954711	-0.0505214	0.847303	0.348138	0.170884	-0.124538	0.633907	0.275949	0.283677	-0.12962	0.620015	0.312034	0.222736	-0.153148	0.557319	-0.138428	0.596223	-0.134625	0.606449	0.660897	0.00387191	-0.152328	0.559458	-0.0977202	0.709062	-0.422	0.0915453	-0.154661	0.553385	-0.136124	0.60241	0.347294	0.171994	-0.162715	0.532648	-0.16929	0.515985	-0.159955	0.539714	0.290301	0.258338	-0.155909	0.550149
ENSBTAT00000010959	ENSBTAT00000010959	turquoise	-0.06121	0.815474	-0.103658	0.692174	-0.212077	0.413832	0.152718	0.55844	-0.001362	0.995861	-0.332603	0.192092	-0.186833	0.472747	-0.226845	0.381271	-0.192961	0.458077	-0.365326	0.149316	0.0951086	0.716532	0.0999604	0.702675	-0.314934	0.218237	-0.0836337	0.749632	0.324031	0.204504	0.399208	0.112414	0.20114	0.438862	-0.289012	0.260554	-0.136976	0.600117	0.345391	0.174515	0.112094	0.668414	0.0641157	0.806866
ENSBTAT00000081557	ENSBTAT00000081557	blue	-0.332549	0.192169	0.0926297	0.723644	0.330905	0.194511	0.663435	0.00369071	-0.0104717	0.968182	-0.0465557	0.859172	-0.0866274	0.740954	-0.0780198	0.765982	-0.0988812	0.70575	-0.092281	0.724646	-0.0329999	0.899945	-0.11156	0.66991	-0.0901237	0.730856	-0.339881	0.18195	-0.081846	0.754828	-0.0812385	0.756596	-0.068281	0.794564	0.668018	0.0033809	-0.0883651	0.73593	-0.0924159	0.724259	-0.0984202	0.707064	-0.0902869	0.730386
ENSBTAT00000073304	ENSBTAT00000073304	turquoise	-0.0520066	0.842866	0.170405	0.513182	0.444437	0.0738784	0.0274896	0.916592	0.144783	0.57929	0.41073	0.101483	0.0472666	0.857042	0.313711	0.220127	0.376706	0.136108	-0.0919663	0.725551	0.138304	0.596553	0.136555	0.601249	0.0258525	0.921544	0.0878032	0.737554	-0.518667	0.0329086	-0.132931	0.611027	0.628412	0.00689905	-0.172507	0.50792	0.0277365	0.915845	-0.1238	0.635936	0.0064074	0.980529	-0.23343	0.367218
ENSBTAT00000082725	ENSBTAT00000082725	brown	-0.159918	0.53981	-0.0289715	0.912111	0.086374	0.741688	-0.0808638	0.757687	0.696528	0.00189329	-0.0762245	0.77123	-0.0872681	0.739101	-0.0957644	0.714654	0.261654	0.310358	-0.0734261	0.77943	-0.0926914	0.723467	-0.044232	0.86614	-0.0780276	0.765959	0.337871	0.184715	-0.067002	0.798337	-0.0869314	0.740074	-0.0601444	0.818636	-0.0886781	0.735026	0.569942	0.0169134	-0.0879213	0.737212	-0.0732797	0.77986	-0.0981522	0.707829
ENSBTAT00000068998	ENSBTAT00000068998	cyan	-0.285195	0.267186	0.352912	0.164696	0.38101	0.13133	0.124863	0.633015	0.326941	0.200233	0.223892	0.387666	-0.0400568	0.878683	-0.0328148	0.900503	0.142738	0.584718	0.356304	0.160392	-0.147414	0.57234	-0.082701	0.752342	-0.167593	0.520261	-0.146083	0.575853	-0.162526	0.533131	-0.0707101	0.78741	0.800242	0.000114493	-0.170403	0.513188	-0.187744	0.470552	-0.15935	0.541269	0.0019692	0.994015	-0.15912	0.541859
ENSBTAT00000012652	ENSBTAT00000012652	brown	-0.103173	0.693548	0.00827545	0.974853	-0.179393	0.490863	0.0797117	0.761044	-0.404379	0.107411	-0.200012	0.441488	-0.273556	0.288044	-0.0730511	0.780531	-0.333733	0.190493	0.261888	0.309911	0.435222	0.080803	-0.135096	0.605179	-0.248867	0.335438	-0.143864	0.581727	0.267021	0.300173	-0.0908003	0.728907	-0.449177	0.0704903	-0.0251743	0.923596	0.318611	0.212617	0.221498	0.392894	0.0429056	0.870122	0.210065	0.418378
ENSBTAT00000068732	ENSBTAT00000068732	turquoise	-0.170677	0.512501	0.0603079	0.818151	0.138358	0.596408	0.357625	0.158736	-0.0809765	0.757359	-0.0223421	0.932172	-0.0105943	0.96781	-0.173086	0.506476	-0.271628	0.291591	-0.355226	0.161751	0.411971	0.100353	-0.133215	0.61026	-0.444177	0.0740676	-0.429239	0.0855441	0.322314	0.207052	0.0273089	0.917138	0.289563	0.259606	-0.0591898	0.821471	0.194074	0.45544	-0.311965	0.222844	0.285582	0.26651	-0.0363848	0.889737
ENSBTAT00000014304	ENSBTAT00000014304	blue	-0.474793	0.0541245	0.415965	0.0967764	0.310004	0.22592	0.615327	0.00855744	0.433831	0.0818877	0.172435	0.508099	-0.304711	0.23436	0.101545	0.698168	0.123242	0.637471	0.193456	0.456904	-0.226056	0.382973	-0.0628597	0.810585	-0.239757	0.353997	0.0148184	0.954986	-0.181001	0.486919	0.42524	0.0888232	-0.0417121	0.873707	-0.0184355	0.944013	-0.0722699	0.782825	0.045755	0.861572	-0.0174725	0.946934	-0.258309	0.316809
ENSBTAT00000014306	ENSBTAT00000014306	magenta	-0.749085	0.000538761	0.8632	8.12377e-06	0.705	0.00157389	0.771459	0.000287079	0.376529	0.136307	0.288669	0.261146	-0.285452	0.266736	-0.146977	0.573494	0.265236	0.303539	0.496927	0.042428	0.0322024	0.902351	0.293598	0.252723	-0.203788	0.432732	-0.232811	0.368528	-0.181628	0.485385	0.0411746	0.875322	0.19636	0.450043	-0.0275455	0.916422	-0.14253	0.58527	-0.285079	0.26739	0.182354	0.483612	-0.209184	0.420377
ENSBTAT00000074690	ENSBTAT00000074690	blue	-0.363366	0.151677	0.267726	0.298849	0.229217	0.376176	0.510114	0.0364353	0.195531	0.451996	0.0941192	0.719368	-0.210623	0.417115	0.23392	0.366186	-0.101691	0.697754	-0.0120824	0.963291	0.243055	0.347212	0.0742964	0.776878	-0.189225	0.466995	-0.260726	0.31214	-0.268933	0.296593	0.48462	0.0486669	0.14255	0.585217	-0.297066	0.246898	-0.204115	0.431979	-0.298433	0.244626	-0.180425	0.488329	0.0572862	0.82713
ENSBTAT00000012287	ENSBTAT00000012287	turquoise	-0.351502	0.166507	0.298378	0.244718	0.512161	0.0355662	0.410653	0.101554	0.312833	0.221491	-0.196583	0.449518	0.0362916	0.890018	-0.0827809	0.752109	0.00334854	0.989824	0.20918	0.420387	0.137879	0.597693	0.151258	0.562253	-0.230466	0.373508	-0.417968	0.095017	-0.138481	0.596079	-0.066025	0.801221	0.141136	0.588983	0.486604	0.0476171	-0.53143	0.0281394	-0.0932651	0.721819	0.158036	0.544651	-0.284074	0.269153
ENSBTAT00000017794	ENSBTAT00000017794	turquoise	-0.776586	0.000246107	0.804917	9.72662e-05	0.930865	5.95362e-08	0.571931	0.0164483	0.397382	0.11422	0.467596	0.0584019	-0.206511	0.426475	-0.317522	0.214271	0.451272	0.0690298	0.327555	0.199339	0.395611	0.115991	0.342938	0.177799	-0.111581	0.669852	-0.205837	0.428019	-0.268971	0.296523	-0.163088	0.531696	0.195514	0.452034	0.112199	0.66812	-0.134333	0.607237	-0.097309	0.710237	0.348783	0.170039	-0.392916	0.118723
ENSBTAT00000015892	ENSBTAT00000015892	blue	-0.41586	0.0968684	0.457116	0.0650737	0.37428	0.138853	0.864959	7.41177e-06	0.0540054	0.836901	0.0780775	0.765813	-0.136701	0.600857	-0.132765	0.611477	0.246989	0.339216	-0.0259138	0.921358	-0.0548417	0.834408	0.212843	0.412107	-0.148752	0.56882	0.0728928	0.780996	-0.121967	0.640982	-0.131669	0.614447	-0.0113121	0.96563	-0.125304	0.631806	0.3781	0.134548	0.150805	0.563437	0.0630225	0.810102	-0.111778	0.669298
ENSBTAT00000085740	ENSBTAT00000085740	brown	-0.504552	0.0388783	0.13716	0.599625	0.461437	0.062258	0.252974	0.32726	0.668042	0.00337937	-0.11926	0.648461	-0.155715	0.550651	-0.268313	0.297752	0.152077	0.560111	-0.064095	0.806928	0.549209	0.0224052	0.127016	0.627118	0.101286	0.698904	-0.111283	0.670686	-0.148106	0.570519	-0.147907	0.571043	-0.1253	0.631818	-0.0183621	0.944236	0.0609564	0.816226	0.000975109	0.997036	-0.14556	0.577235	-0.178198	0.493802
ENSBTAT00000008649	ENSBTAT00000008649	midnightblue	-0.141771	0.58729	0.309407	0.226862	0.0519683	0.84298	-0.0705576	0.787859	0.160311	0.538799	0.0862438	0.742064	-0.200245	0.440944	-0.046129	0.860451	0.486945	0.0474386	0.225264	0.384686	0.203158	0.434187	0.462017	0.0618873	-0.156897	0.547591	0.599827	0.0109185	0.154756	0.553138	0.0370628	0.887695	-0.219083	0.398205	-0.399505	0.112123	0.654221	0.00438328	0.0926043	0.723717	0.0029878	0.99092	-0.346722	0.172748
ENSBTAT00000080438	ENSBTAT00000080438	magenta	-0.0180289	0.945246	0.193765	0.456171	0.0273087	0.917139	0.189875	0.465437	-0.230597	0.373229	0.280446	0.275581	0.0177469	0.946101	0.265687	0.302685	-0.25701	0.319336	0.14547	0.577474	-0.319909	0.210655	-0.208683	0.421516	-0.254824	0.323614	-0.398525	0.113087	0.110331	0.673355	-0.256414	0.320498	-0.00388757	0.988185	0.36394	0.150983	-0.282817	0.27137	-0.363575	0.151424	0.31888	0.21221	0.211974	0.414065
ENSBTAT00000055075	ENSBTAT00000055075	black	-0.752415	0.000492586	0.785914	0.000184052	0.630544	0.0066552	0.516648	0.0337163	0.286399	0.265083	0.876355	3.96043e-06	-0.219946	0.396301	-0.257575	0.318236	0.492495	0.0446003	0.290977	0.257181	0.0492888	0.850989	0.21008	0.418345	-0.108035	0.67981	0.0605936	0.817303	-0.105045	0.688248	-0.0879258	0.737199	-0.0461505	0.860386	-0.0683023	0.794501	0.0936538	0.720703	-0.167582	0.52029	0.156681	0.548149	-0.180668	0.487734
ENSBTAT00000015392	ENSBTAT00000015392	brown	-0.42028	0.0930152	0.27282	0.289394	0.452438	0.0682273	-0.0730853	0.78043	0.871716	5.14779e-06	0.0667616	0.799046	-0.0625393	0.811534	-0.0955193	0.715355	0.271263	0.292266	0.215936	0.405184	0.332454	0.192303	0.099573	0.703778	-0.136471	0.601476	0.0209004	0.936541	-0.22443	0.386496	-0.135666	0.603642	-0.0725692	0.781946	-0.103273	0.693265	0.00585745	0.9822	-0.110423	0.673097	0.118661	0.650121	-0.2103	0.417846
ENSBTAT00000084746	ENSBTAT00000084746	turquoise	-0.113795	0.663658	0.0363744	0.889769	0.316488	0.21585	0.343276	0.177344	0.423402	0.0903606	-0.266583	0.300997	0.438672	0.0781573	-0.312617	0.221827	0.161726	0.535174	-0.0935382	0.721035	0.121837	0.641342	0.0795608	0.761484	0.182226	0.483924	-0.0353448	0.892872	-0.0648185	0.804787	-0.218599	0.399273	0.17316	0.506291	-0.0779207	0.766271	0.106668	0.683663	-0.199151	0.443498	-0.290926	0.257268	-0.31725	0.214686
ENSBTAT00000022193	ENSBTAT00000022193	greenyellow	-0.165237	0.526228	0.336792	0.186211	0.160451	0.538439	0.038771	0.882552	0.141604	0.587735	0.0262029	0.920484	-0.0351632	0.893419	-0.060945	0.81626	0.59755	0.011305	-0.0196348	0.940377	-0.0356025	0.892095	0.98487	7.83934e-13	-0.0578238	0.825531	0.41151	0.100772	-0.051494	0.844397	-0.0638439	0.807671	-0.0572967	0.827098	-0.0283028	0.914132	-0.0458878	0.861174	-0.0388795	0.882225	-0.00802331	0.975619	-0.0577059	0.825881
ENSBTAT00000004918	ENSBTAT00000004918	brown	-0.194923	0.45343	0.32503	0.203032	0.469772	0.057083	0.213966	0.409587	0.56267	0.0187036	0.213902	0.40973	0.278137	0.27972	-0.33373	0.190498	0.609126	0.00944733	-0.219214	0.397916	-0.0497877	0.849497	0.293524	0.252847	-0.0492811	0.851012	0.364919	0.149804	-0.30929	0.227047	-0.0920545	0.725298	-0.0363072	0.889971	-0.194644	0.454091	0.274922	0.285545	0.210272	0.41791	0.454215	0.0670164	-0.342558	0.178312
ENSBTAT00000071911	ENSBTAT00000071911	royalblue	0.127188	0.626648	0.0412508	0.875093	-0.0625307	0.811559	-0.0729997	0.780682	-0.0614505	0.814761	-0.067661	0.796392	-0.084297	0.747707	-0.0794208	0.761893	-0.122638	0.639133	-0.0860147	0.742728	-0.0388056	0.882448	-0.0873704	0.738805	-0.0696684	0.790476	-0.061824	0.813654	-0.0767603	0.769663	0.821407	5.27858e-05	-0.0791705	0.762623	-0.0674279	0.79708	-0.0689482	0.792597	-0.0827077	0.752322	0.524458	0.0306736	-0.0654475	0.802928
ENSBTAT00000078780	ENSBTAT00000078780	red	-0.301667	0.239304	0.21876	0.398919	0.441746	0.0758536	0.575057	0.015737	-0.00204392	0.993788	-0.0918823	0.725793	0.0101058	0.969294	-0.2006	0.440118	-0.143588	0.58246	-0.0876443	0.738013	0.684896	0.00241662	0.0110125	0.96654	0.310927	0.224468	-0.441454	0.07607	-0.203115	0.434286	-0.0390502	0.881712	-0.134293	0.607346	-0.18615	0.474397	0.00161295	0.995098	-0.152491	0.559031	0.0285729	0.913316	-0.0584059	0.8238
ENSBTAT00000031033	ENSBTAT00000031033	red	0.126146	0.629499	-0.14809	0.570561	0.0502502	0.848114	-0.167877	0.519545	-0.179066	0.491667	-0.219217	0.397909	-0.341883	0.179224	0.202235	0.436323	-0.257668	0.318055	-0.308977	0.227543	0.639641	0.0056912	-0.0393998	0.88066	-0.0713277	0.785594	-0.29826	0.244913	0.0302185	0.908343	-0.0317405	0.903746	0.329477	0.19656	-0.195563	0.45192	0.0824748	0.752999	0.0884209	0.735769	0.413292	0.0991593	-0.0174595	0.946973
ENSBTAT00000072067	ENSBTAT00000072067	turquoise	-0.556707	0.0202793	0.493947	0.0438794	0.518617	0.0329283	0.314652	0.218672	0.337213	0.185626	0.695532	0.0019341	0.109803	0.674837	-0.281673	0.273396	0.593577	0.0120055	0.311952	0.222865	-0.207705	0.423746	0.204	0.432243	-0.0800789	0.759974	0.256228	0.320862	-0.300117	0.241845	0.0382253	0.884194	-0.156041	0.549805	0.309828	0.226198	-0.177161	0.49636	0.0810267	0.757213	-0.144565	0.579868	-0.285982	0.26581
ENSBTAT00000061359	ENSBTAT00000061359	cyan	0.048379	0.853711	0.0416968	0.873753	0.218044	0.400502	0.161877	0.534789	-0.17693	0.496932	-0.135063	0.605268	-0.188062	0.469786	0.0393498	0.88081	0.119924	0.646624	0.0938415	0.720165	-0.20443	0.431252	-0.0756216	0.772995	0.0546732	0.834911	0.0278029	0.915644	-0.115014	0.660258	-0.291498	0.25629	0.70838	0.00145951	0.205355	0.429126	0.354123	0.16315	0.075345	0.773805	0.0173239	0.947384	-0.214845	0.407619
ENSBTAT00000028575	ENSBTAT00000028575	salmon	-0.00583024	0.982282	0.303195	0.236813	0.077691	0.766942	0.047033	0.857742	-0.258901	0.315662	0.293572	0.252767	0.0907782	0.728971	-0.0105284	0.96801	0.641269	0.0055313	0.19931	0.443126	-0.0703376	0.788506	0.548204	0.0227031	-0.184116	0.479323	0.701566	0.00169755	-0.196455	0.449818	-0.0142824	0.956613	-0.0758428	0.772348	-0.245885	0.34145	0.514148	0.0347375	0.321996	0.207527	-0.0501521	0.848407	-0.198263	0.445574
ENSBTAT00000026974	ENSBTAT00000026974	turquoise	-0.424021	0.0898405	0.504726	0.0388001	0.489608	0.0460602	0.120729	0.6444	0.223941	0.387559	0.23952	0.354487	-0.0664372	0.800004	-0.2341	0.365807	-0.0984335	0.707026	0.491548	0.0450754	0.387833	0.123996	-0.168236	0.518638	-0.220596	0.394873	-0.494328	0.0436919	-0.0501037	0.848552	-0.0763129	0.770972	0.468044	0.0581285	-0.262174	0.309362	-0.252236	0.32872	-0.234139	0.365724	0.372095	0.141359	-0.0648855	0.804589
ENSBTAT00000075356	ENSBTAT00000075356	midnightblue	0.413816	0.0986888	-0.237394	0.358903	-0.276508	0.282663	-0.139542	0.593239	-0.153412	0.556633	-0.125433	0.631452	-0.111867	0.66905	0.692105	0.00208005	0.0334068	0.898717	-0.109116	0.676769	-0.11595	0.65765	-0.0635505	0.808539	-0.10792	0.680135	0.392084	0.119574	-0.0786972	0.764004	-0.0964773	0.712614	-0.0940674	0.719516	-0.106548	0.684001	0.67515	0.00294114	-0.0737043	0.778614	-0.108453	0.678635	-0.105954	0.685678
ENSBTAT00000079304	ENSBTAT00000079304	midnightblue	0.502283	0.03991	-0.299655	0.242607	-0.209038	0.42071	-0.214875	0.407551	-0.179	0.491828	-0.174979	0.501765	0.264964	0.304053	0.0281596	0.914565	0.116068	0.657323	-0.136533	0.601309	-0.175955	0.499344	-0.126232	0.629264	0.589059	0.0128434	0.397925	0.113681	-0.175482	0.500517	0.159463	0.540978	-0.164825	0.527273	-0.14377	0.581975	0.602397	0.0104949	-0.142303	0.585874	-0.161661	0.535341	-0.149714	0.566296
ENSBTAT00000015687	ENSBTAT00000015687	darkgreen	-0.564834	0.0181562	0.373281	0.139995	0.150381	0.564547	0.00716254	0.978234	0.264465	0.304999	0.224461	0.386428	-0.21486	0.407585	-0.67362	0.00303131	0.0376582	0.885902	0.402337	0.109367	0.186701	0.473065	-0.0449785	0.863901	-0.313958	0.219744	-0.0782258	0.76538	0.258221	0.316981	0.232699	0.368764	-0.0281925	0.914466	-0.144003	0.581359	0.122035	0.640796	-0.0662685	0.800502	0.125019	0.632588	0.120043	0.646295
ENSBTAT00000003097	ENSBTAT00000003097	brown	0.475137	0.0539262	-0.0227497	0.930938	-0.0721002	0.783323	0.152743	0.558374	-0.29063	0.257775	-0.160032	0.539517	0.25885	0.31576	0.195067	0.45309	0.1653	0.526066	-0.0931766	0.722073	-0.308454	0.228372	0.0180109	0.945301	0.359941	0.155862	0.338762	0.183486	-0.00217557	0.993388	-0.0907164	0.729148	-0.227083	0.380756	-0.0842309	0.747899	0.253163	0.326885	0.31668	0.215556	0.236257	0.361278	-0.475439	0.0537521
ENSBTAT00000063062	ENSBTAT00000063062	midnightblue	0.0908968	0.728629	-0.0663496	0.800263	-0.0615407	0.814493	-0.0587795	0.82269	-0.0225244	0.93162	-0.042884	0.870187	-0.0721254	0.783249	-0.056768	0.828671	0.273728	0.287729	-0.0470219	0.857775	-0.0607641	0.816797	0.0141204	0.957104	-0.0642086	0.806591	0.490387	0.0456627	-0.0475043	0.85633	-0.0632764	0.809351	-0.0567118	0.828839	-0.0629858	0.810211	0.993454	1.50031e-15	-0.0351258	0.893532	-0.0514476	0.844535	-0.0706596	0.787559
ENSBTAT00000002787	ENSBTAT00000002787	salmon	-0.152111	0.560024	0.189643	0.465992	0.134796	0.605988	-0.00240928	0.992678	-0.223178	0.389221	0.377397	0.135333	-0.205781	0.428148	-0.0229644	0.930287	0.52461	0.0306163	0.0441383	0.866421	0.135717	0.603506	0.340269	0.181421	-0.274233	0.286803	0.548142	0.0227215	-0.0448089	0.864409	-0.189783	0.465658	-0.0621437	0.812706	-0.00119856	0.996357	0.488612	0.0465719	0.54474	0.0237525	0.0470921	0.857565	-0.237219	0.359269
ENSBTAT00000068228	ENSBTAT00000068228	lightgreen	-0.224245	0.386897	0.207658	0.423852	0.28387	0.269512	-0.0469669	0.85794	0.101493	0.698314	0.311167	0.224092	-0.152267	0.559617	-0.160484	0.538355	0.56757	0.0174819	-0.110363	0.673264	-0.12343	0.636952	0.535156	0.0268532	-0.160784	0.537587	0.351017	0.167133	-0.153415	0.556624	0.129057	0.621548	-0.142488	0.585381	0.615873	0.00848244	0.186861	0.472679	-0.136436	0.60157	0.20521	0.429458	-0.159076	0.541974
ENSBTAT00000006285	ENSBTAT00000006285	turquoise	-0.586341	0.0133691	0.840578	2.38921e-05	0.83842	2.62531e-05	0.663629	0.00367711	0.28567	0.266356	0.435743	0.0803995	-0.0482884	0.853983	-0.203924	0.432418	0.444849	0.073579	0.46143	0.062263	0.201261	0.438581	0.246114	0.340987	0.146181	0.575594	-0.0854306	0.74442	-0.349333	0.16932	-0.163563	0.530485	0.16599	0.524317	-0.168942	0.516861	0.156491	0.548642	-0.30714	0.230463	0.215307	0.406588	-0.384135	0.127935
ENSBTAT00000084811	ENSBTAT00000084811	greenyellow	-0.505644	0.0383893	0.735255	0.000770816	0.578252	0.0150357	0.248072	0.337035	0.340247	0.18145	0.388196	0.123614	-0.0834675	0.750115	-0.338083	0.184422	0.848555	1.66595e-05	0.359838	0.155989	0.0112742	0.965745	0.778313	0.000233458	-0.0224645	0.931802	0.490697	0.0455056	-0.235677	0.362491	-0.251958	0.329272	-0.0259096	0.921371	-0.168495	0.517986	0.216869	0.403108	0.189407	0.466557	0.198763	0.444404	-0.284689	0.268074
ENSBTAT00000078936	ENSBTAT00000078936	red	-0.437636	0.0789447	0.31993	0.210624	0.461345	0.0623171	-0.0843759	0.747478	0.201048	0.439077	0.128524	0.623001	-0.219766	0.396697	-0.217244	0.402274	0.305852	0.232525	0.245395	0.342444	0.678262	0.00276444	0.452862	0.0679367	-0.183699	0.480336	-0.0254012	0.92291	-0.217849	0.400934	0.209591	0.419454	0.0898395	0.731676	0.0350223	0.893844	-0.193858	0.455951	0.0581978	0.824419	0.0689785	0.792508	-0.222414	0.390887
ENSBTAT00000034177	ENSBTAT00000034177	darkred	0.375402	0.137579	-0.109674	0.675201	-0.130505	0.617606	-0.213116	0.411493	-0.130095	0.618721	0.183112	0.481765	0.479023	0.0517219	0.0889973	0.734105	0.53744	0.0260872	-0.198499	0.445021	-0.195017	0.453208	0.323088	0.205901	-0.0817855	0.755004	0.747243	0.000565805	-0.230522	0.373388	0.270489	0.293698	-0.344942	0.175112	-0.0531501	0.839453	0.399397	0.112229	0.192781	0.458506	-0.0170686	0.948159	-0.328808	0.197524
ENSBTAT00000066776	ENSBTAT00000066776	turquoise	-0.463263	0.0610961	0.544415	0.023853	0.680598	0.0026376	0.121059	0.643487	0.220711	0.39462	0.488812	0.0464689	-0.214256	0.408937	-0.167561	0.520341	0.194835	0.453638	0.249196	0.334779	0.390825	0.120873	0.0393708	0.880747	0.000376248	0.998857	-0.332354	0.192445	-0.197224	0.448011	-0.320501	0.209765	0.467209	0.0586388	-0.0433992	0.86864	0.0322805	0.902116	-0.369777	0.144051	0.449113	0.0705355	-0.0957607	0.714664
ENSBTAT00000025240	ENSBTAT00000025240	darkred	0.171735	0.509849	0.00382936	0.988362	-0.0375026	0.88637	-0.0165198	0.949823	-0.0739679	0.777841	0.0795312	0.761571	-0.0493681	0.850752	0.156533	0.548534	0.471625	0.0559776	-0.300648	0.240972	-0.22631	0.382424	0.375574	0.137384	-0.197567	0.447205	0.592994	0.0121111	0.0267293	0.918891	-0.145733	0.576778	-0.159132	0.54183	0.0753086	0.773912	0.308631	0.228091	0.591898	0.0123116	0.291251	0.256712	-0.335467	0.188058
ENSBTAT00000079875	ENSBTAT00000079875	magenta	-0.620965	0.00780777	0.785542	0.000186248	0.664828	0.00359417	0.568173	0.0173361	0.29636	0.248077	0.563113	0.0185904	-0.119792	0.646988	-0.320918	0.209138	0.182049	0.484357	0.401345	0.110327	0.0687221	0.793264	-0.0498637	0.84927	0.01047	0.968187	-0.30553	0.233041	0.00458595	0.986063	-0.0206578	0.937276	0.23909	0.355378	-0.189952	0.465251	-0.209637	0.419349	-0.198	0.44619	0.37524	0.137762	-0.330182	0.195546
ENSBTAT00000012738	ENSBTAT00000012738	pink	0.197299	0.447835	0.157602	0.545771	-0.00260339	0.992088	-0.0731222	0.780322	-0.0895288	0.732572	-0.0810359	0.757186	-0.136214	0.602168	0.217344	0.402053	-0.0660938	0.801018	-0.12113	0.643291	-0.0401617	0.878368	0.1368	0.600591	-0.108912	0.677343	-0.0922873	0.724628	-0.0957144	0.714797	-0.118414	0.650806	-0.11905	0.649044	-0.121836	0.641343	0.161702	0.535235	-0.110701	0.672317	0.841211	2.32356e-05	0.249682	0.333806
ENSBTAT00000037101	ENSBTAT00000037101	turquoise	-0.547144	0.0230201	0.516477	0.0337853	0.89347	1.364e-06	0.378364	0.134253	0.425341	0.0887389	0.373162	0.140132	-0.136623	0.601066	-0.21057	0.417235	0.415763	0.0969544	0.22882	0.377025	0.296854	0.247252	0.107312	0.681848	0.344238	0.176053	-0.184278	0.47893	-0.451901	0.0685959	-0.439383	0.07762	0.355958	0.160827	0.16178	0.535037	-0.0484436	0.853518	-0.0892167	0.733472	0.133864	0.608505	-0.359355	0.156586
ENSBTAT00000073488	ENSBTAT00000073488	green	-0.354149	0.163117	0.659013	0.00401108	0.394078	0.117539	0.118067	0.651768	0.135239	0.604793	0.406458	0.105444	-0.206803	0.425805	0.116406	0.656382	0.321768	0.207867	0.82446	4.68221e-05	-0.181205	0.48642	0.115607	0.658607	-0.223211	0.389148	0.113993	0.663104	-0.219475	0.397339	-0.0773347	0.767984	-0.030504	0.90748	0.084924	0.745888	-0.00587971	0.982132	-0.05708	0.827743	0.242872	0.347586	-0.203347	0.43375
ENSBTAT00000025852	ENSBTAT00000025852	turquoise	-0.855152	1.21713e-05	0.68962	0.00219143	0.818097	5.99637e-05	0.670087	0.00324816	0.676897	0.00284084	0.237907	0.357835	-0.355156	0.161839	-0.35221	0.165596	0.397006	0.114595	0.263876	0.306117	0.186397	0.473799	0.255823	0.321653	-0.0622038	0.812528	-0.122509	0.639489	-0.302444	0.238035	-0.0164269	0.950105	0.0269214	0.91831	0.162347	0.533587	-0.00520615	0.984179	-0.0687648	0.793138	0.161759	0.535091	-0.267245	0.299752
ENSBTAT00000078494	ENSBTAT00000078494	black	-0.575247	0.0156948	0.483853	0.049077	0.544801	0.0237336	0.0350379	0.893797	0.328476	0.198004	0.770764	0.000293049	-0.160683	0.537845	-0.138371	0.596375	0.26136	0.310923	0.30832	0.228584	0.378969	0.133581	-0.0557723	0.831636	-0.135663	0.60365	-0.134592	0.606537	-0.139211	0.594125	-0.13302	0.610786	0.264352	0.305213	-0.167825	0.519676	-0.136283	0.601982	-0.125734	0.630627	0.0889462	0.734253	-0.156269	0.549217
ENSBTAT00000077071	ENSBTAT00000077071	magenta	-0.403248	0.108492	0.533036	0.0275791	0.445216	0.0733133	0.300797	0.240728	0.485949	0.0479618	-0.123981	0.635438	-0.197855	0.446531	-0.239569	0.354386	0.444289	0.0739856	0.405857	0.10601	-0.192784	0.4585	0.570495	0.0167831	0.329093	0.197113	0.129675	0.619866	-0.237874	0.357903	-0.00696373	0.978838	0.123476	0.636828	-0.00777356	0.976378	-0.0683638	0.79432	-0.224188	0.387022	-0.0649314	0.804454	-0.138058	0.597213
ENSBTAT00000081898	ENSBTAT00000081898	red	-0.182125	0.484172	-0.0626853	0.811101	0.244547	0.344168	-0.0581499	0.824561	-0.0529186	0.840144	-0.0440632	0.866647	-0.0822725	0.753588	-0.0547996	0.834534	-0.207183	0.424936	-0.0290374	0.911912	0.986538	3.28054e-13	-0.0649087	0.804521	-0.0178945	0.945654	-0.376868	0.135927	-0.0539409	0.837094	-0.0465353	0.859233	-0.0214511	0.934872	-0.077258	0.768208	-0.0439834	0.866886	-0.0508331	0.846372	-0.053064	0.83971	-0.0735234	0.779145
ENSBTAT00000018934	ENSBTAT00000018934	magenta	-0.556917	0.0202222	0.723081	0.00103843	0.610578	0.0092327	0.353196	0.164332	0.00679614	0.979348	0.541408	0.0247971	-0.300976	0.240434	-0.128736	0.622422	0.465165	0.0599026	0.390835	0.120862	0.288903	0.260742	0.422113	0.0914497	-0.137609	0.598418	0.0384015	0.883664	-0.0436886	0.867771	-0.344054	0.1763	0.17529	0.500994	-0.0772217	0.768314	-0.0404996	0.877352	0.210104	0.418291	0.275517	0.284463	-0.321196	0.208722
ENSBTAT00000087485	ENSBTAT00000087485	red	-0.243979	0.345325	0.151435	0.56179	0.208894	0.421037	-0.0675002	0.796866	-0.0638546	0.807639	0.362685	0.152503	-0.147282	0.572689	-0.117971	0.652036	-0.155816	0.550389	-0.0721936	0.783049	0.763345	0.000363499	-0.0976641	0.709222	-0.0960366	0.713875	-0.361615	0.153807	0.302328	0.238224	-0.108546	0.678371	-0.0878712	0.737357	-0.148707	0.568939	-0.0983652	0.707221	-0.112838	0.666333	0.30225	0.238352	-0.130966	0.616355
ENSBTAT00000025538	ENSBTAT00000025538	lightgreen	-0.219133	0.398094	-0.119749	0.647109	0.215483	0.406194	0.00505092	0.98465	-0.0421858	0.872284	-0.105849	0.685974	-0.160647	0.537939	-0.334017	0.190094	0.133453	0.609616	-0.121609	0.641969	0.336698	0.186342	0.129335	0.620789	-0.109454	0.67582	0.0142392	0.956744	-0.186752	0.472941	0.329131	0.197058	-0.114982	0.660347	0.561507	0.0190031	-0.141266	0.588636	0.440468	0.0768053	-0.00669556	0.979653	-0.186787	0.472857
ENSBTAT00000044244	ENSBTAT00000044244	turquoise	-0.666647	0.00347126	0.713573	0.00129718	0.804268	9.95196e-05	0.609524	0.0093881	0.436382	0.0799058	0.118715	0.64997	-0.152054	0.560173	-0.406251	0.105638	0.312759	0.221605	0.592221	0.0122523	0.1487	0.568958	0.0846609	0.746651	0.109522	0.675626	-0.15931	0.541371	-0.414873	0.0977445	-0.15227	0.559608	0.0844591	0.747237	0.0616909	0.814048	0.159476	0.540944	-0.115627	0.65855	0.190016	0.465099	-0.226848	0.381263
ENSBTAT00000073265	ENSBTAT00000073265	darkgreen	0.481163	0.0505371	-0.280264	0.275905	-0.309198	0.227194	-0.143822	0.581839	-0.210829	0.416648	-0.151692	0.561117	-0.107978	0.679969	0.958136	1.49837e-09	-0.233503	0.367066	-0.129426	0.620544	-0.12442	0.634233	-0.116991	0.654756	-0.110592	0.672622	0.0258666	0.921501	-0.0849519	0.745808	0.0951696	0.716357	0.169377	0.515765	-0.104158	0.690757	-0.093068	0.722385	-0.0919893	0.725485	-0.122504	0.639502	-0.0977816	0.708887
ENSBTAT00000019322	ENSBTAT00000019322	magenta	-0.495987	0.0428819	0.860182	9.48112e-06	0.621325	0.00776179	0.461179	0.0624234	0.257239	0.318889	0.434693	0.0812141	-0.125959	0.630011	-0.195017	0.45321	0.579397	0.0147902	0.223706	0.38807	0.00670724	0.979618	0.67646	0.00286568	-0.0985631	0.706657	0.10014	0.702162	-0.102281	0.696077	-0.190544	0.463837	0.0373258	0.886903	-0.15877	0.54276	0.0431382	0.869423	-0.194303	0.454897	0.553785	0.0210882	-0.212182	0.413595
ENSBTAT00000014692	ENSBTAT00000014692	turquoise	-0.659478	0.00397631	0.78409	0.000195026	0.92358	1.2353e-07	0.38479	0.127231	0.51595	0.0339991	0.455272	0.0663037	-0.194091	0.455399	-0.197513	0.447332	0.508063	0.0373222	0.354926	0.162131	0.376025	0.136875	0.360732	0.154888	0.0994503	0.704127	-0.120842	0.644088	-0.41096	0.101273	-0.319008	0.212016	0.0551573	0.833468	0.0137505	0.958227	-0.0757646	0.772577	-0.114635	0.661314	0.459718	0.0633671	-0.327014	0.200127
ENSBTAT00000072099	ENSBTAT00000072099	green	-0.293966	0.2521	0.501622	0.0402145	0.290485	0.258023	-0.0625632	0.811463	0.368811	0.145183	0.317874	0.213736	0.345504	0.174363	-0.2118	0.414456	0.432048	0.0832938	0.682642	0.00253054	-0.0436625	0.867849	0.295101	0.250188	-0.205476	0.428848	0.226031	0.383027	-0.0468977	0.858147	-0.202198	0.436407	0.0106074	0.96777	-0.207087	0.425158	-0.0802146	0.759578	-0.190768	0.4633	-0.134328	0.607251	-0.205737	0.428249
ENSBTAT00000014846	ENSBTAT00000014846	magenta	-0.738099	0.000717346	0.769574	0.000303513	0.795719	0.00013353	0.384835	0.127183	0.632925	0.00639117	0.420781	0.0925857	-0.221779	0.392277	-0.223665	0.388159	0.455473	0.0661689	0.283448	0.270256	0.345149	0.174836	0.460642	0.0627691	-0.0561453	0.830525	-0.149661	0.566434	-0.212606	0.41264	-0.217048	0.40271	0.319855	0.210737	-0.230312	0.373836	-0.223108	0.389373	-0.209079	0.420617	0.238135	0.357361	-0.231324	0.37168
ENSBTAT00000074797	ENSBTAT00000074797	green	-0.28893	0.260696	0.482435	0.0498428	0.22704	0.380851	0.35028	0.168088	-0.203611	0.433141	0.351871	0.166031	0.00137401	0.995824	-0.154931	0.552684	-0.0382213	0.884206	0.507731	0.037467	0.223253	0.389056	-0.148816	0.568651	-0.0575067	0.826474	-0.140619	0.590362	0.167855	0.519601	-0.0595928	0.820274	-0.497536	0.0421354	-0.0242068	0.926525	0.186125	0.474457	-0.156722	0.548045	0.204997	0.429949	-0.174956	0.501821
ENSBTAT00000006455	ENSBTAT00000006455	salmon	-0.494771	0.0434742	0.399378	0.112247	0.514224	0.0347061	0.126385	0.628844	0.421942	0.091595	0.584376	0.01376	0.0506344	0.846965	-0.431898	0.0834129	0.728342	0.000914678	-0.0943075	0.718828	-0.000623056	0.998106	0.509009	0.036911	-0.0343867	0.895761	0.347322	0.171957	-0.233903	0.366221	-0.103992	0.691227	-0.117901	0.652228	0.167335	0.520913	-0.168647	0.517603	0.338595	0.183716	0.162369	0.533531	-0.236869	0.359998
ENSBTAT00000008487	ENSBTAT00000008487	brown	0.00972913	0.970438	0.0799892	0.760235	-0.092076	0.725236	0.0751642	0.774335	-0.348749	0.170083	0.0121735	0.963015	-0.302119	0.238565	0.432557	0.0828907	-0.189969	0.465211	-0.0187398	0.94309	0.109668	0.675218	0.239962	0.353573	-0.224857	0.385569	-0.268856	0.296737	0.421455	0.0920097	-0.404814	0.106997	0.372464	0.140934	0.0186655	0.943315	-0.297994	0.245354	-0.116514	0.656081	-0.0420522	0.872685	0.0314152	0.904728
ENSBTAT00000053827	ENSBTAT00000053827	magenta	-0.483437	0.0493008	0.449571	0.0702137	0.307706	0.22956	0.425231	0.0888306	0.281548	0.273619	0.174098	0.503954	0.257415	0.318547	-0.635291	0.00613706	0.242626	0.348091	0.254464	0.324321	0.0418428	0.873314	0.218001	0.400597	-0.0448896	0.864167	-0.0172733	0.947538	0.23195	0.370352	-0.116626	0.65577	-0.0967464	0.711844	-0.184619	0.478102	-0.278806	0.278516	0.196937	0.448686	-0.0826999	0.752345	-0.223176	0.389225
ENSBTAT00000037443	ENSBTAT00000037443	turquoise	-0.729108	0.000897702	0.740757	0.000670192	0.784632	0.000191711	0.391118	0.12057	0.677291	0.00281861	0.254348	0.32455	-0.220655	0.394742	-0.347288	0.172001	0.436835	0.0795576	0.264486	0.30496	0.222294	0.391151	0.434078	0.081694	-0.221866	0.392087	-0.145644	0.577012	-0.287684	0.26285	-0.133639	0.609113	0.300055	0.241947	-0.0852807	0.744854	-0.141116	0.589035	-0.119649	0.647385	0.441078	0.0763502	-0.133287	0.610063
ENSBTAT00000086546	ENSBTAT00000086546	turquoise	0.261079	0.311462	-0.203309	0.433838	-0.346168	0.173482	-0.400091	0.111549	0.377012	0.135765	-0.072392	0.782466	-0.00405038	0.987691	0.123612	0.636452	0.0190846	0.942045	-0.415532	0.0971589	-0.202008	0.436849	0.0900789	0.730986	0.0130848	0.960248	0.239051	0.355458	0.289008	0.260561	0.201611	0.437769	-0.285502	0.266649	-0.26931	0.29589	-0.147614	0.571816	0.108345	0.678937	0.315375	0.217557	-0.0440386	0.866721
ENSBTAT00000004838	ENSBTAT00000004838	green	-0.226181	0.382702	0.324195	0.204262	0.256816	0.319714	0.296042	0.248609	-0.0686724	0.79341	-0.101247	0.699014	-0.129925	0.619184	0.026756	0.918811	-0.0812173	0.756658	0.743487	0.00062447	-0.13108	0.616045	-0.126403	0.628797	0.056906	0.828261	-0.209819	0.418936	-0.164387	0.528386	0.00705041	0.978575	-0.13709	0.599812	0.434175	0.0816183	-0.142463	0.585449	-0.134768	0.606062	-0.102855	0.694448	-0.131855	0.613942
ENSBTAT00000005975	ENSBTAT00000005975	brown	-0.414089	0.0984449	0.477826	0.0523932	0.433911	0.0818249	0.104126	0.690849	0.791065	0.000155823	-0.0371515	0.887428	-0.186296	0.474044	-0.2263	0.382445	0.371423	0.142136	0.345965	0.173751	-0.181151	0.486551	0.340546	0.181042	0.186059	0.474616	0.0629963	0.81018	-0.131657	0.614479	-0.00953198	0.971037	0.216538	0.403844	-0.113602	0.664197	-0.168355	0.518339	-0.217741	0.401174	0.10125	0.699005	-0.205395	0.429034
ENSBTAT00000002790	ENSBTAT00000002790	turquoise	0.47278	0.0552962	-0.47176	0.0558976	-0.489655	0.0460361	-0.375867	0.137053	-0.236839	0.36006	-0.256733	0.319875	-0.129602	0.620065	0.276434	0.282797	0.0725837	0.781903	-0.138498	0.596035	-0.341545	0.179683	-0.133988	0.608168	0.0379003	0.885173	0.566549	0.0177312	0.167962	0.519329	-0.110336	0.673342	0.0429192	0.870081	-0.0384489	0.883521	0.396308	0.115292	0.674967	0.0029518	-0.236924	0.359883	-0.171082	0.511484
ENSBTAT00000067851	ENSBTAT00000067851	blue	-0.0855474	0.744082	0.0760176	0.771836	0.207483	0.424252	0.543816	0.0240388	0.439336	0.077655	-0.164085	0.529155	0.356042	0.160721	0.0686786	0.793392	-0.160127	0.539273	-0.173409	0.50567	0.0157526	0.952151	-0.193007	0.45797	0.0876278	0.73806	-0.292572	0.254462	-0.0390899	0.881592	-0.165088	0.526605	-0.150048	0.56542	-0.173086	0.506476	-0.185105	0.476925	-0.192929	0.458153	-0.0419315	0.873048	-0.17571	0.499952
ENSBTAT00000084365	ENSBTAT00000084365	magenta	0.0267103	0.918949	0.199643	0.44235	-0.0230602	0.929997	0.195373	0.452369	-0.19636	0.450042	-0.276877	0.281995	-0.31501	0.21812	0.162462	0.533293	-0.00415657	0.987368	0.306205	0.231958	-0.37254	0.140846	0.120066	0.64623	-0.0947512	0.717556	0.0709127	0.786814	-0.157962	0.544843	-0.19869	0.444575	-0.101404	0.698569	0.205876	0.42793	0.404303	0.107483	-0.00714941	0.978274	0.291595	0.256125	0.287821	0.262613
ENSBTAT00000085642	ENSBTAT00000085642	turquoise	-0.0783387	0.76505	0.227029	0.380874	0.272815	0.289404	-0.208617	0.421668	-0.157525	0.545969	0.25532	0.322639	-0.355959	0.160825	-0.0200704	0.939056	0.361106	0.15443	0.172321	0.508384	0.0815667	0.755641	0.376515	0.136323	0.443482	0.0745746	0.155042	0.552395	-0.37718	0.135577	0.23813	0.357371	0.290115	0.258656	0.0447776	0.864503	-0.0498404	0.849339	-0.0582396	0.824294	0.0839969	0.748578	-0.057643	0.826068
ENSBTAT00000013946	ENSBTAT00000013946	turquoise	-0.577778	0.0151381	0.54959	0.0222934	0.816911	6.27283e-05	0.300717	0.240859	0.362764	0.152407	0.272962	0.289135	-0.0880272	0.736906	-0.342392	0.178536	0.622576	0.00760349	0.131438	0.615073	0.522339	0.0314774	0.586674	0.0133038	-0.0151415	0.954006	0.0615324	0.814518	-0.382634	0.129558	-0.155682	0.550737	0.338069	0.184441	0.0198343	0.939772	0.0837318	0.749347	-0.0591433	0.821609	0.0959498	0.714123	-0.370825	0.14283
ENSBTAT00000081182	ENSBTAT00000081182	red	-0.182125	0.484172	-0.0626853	0.811101	0.244547	0.344168	-0.0581499	0.824561	-0.0529186	0.840144	-0.0440632	0.866647	-0.0822725	0.753588	-0.0547996	0.834534	-0.207183	0.424936	-0.0290374	0.911912	0.986538	3.28054e-13	-0.0649087	0.804521	-0.0178945	0.945654	-0.376868	0.135927	-0.0539409	0.837094	-0.0465353	0.859233	-0.0214511	0.934872	-0.077258	0.768208	-0.0439834	0.866886	-0.0508331	0.846372	-0.053064	0.83971	-0.0735234	0.779145
ENSBTAT00000044652	ENSBTAT00000044652	turquoise	-0.428512	0.0861334	0.526587	0.0298818	0.771087	0.000290263	0.143436	0.582862	0.688536	0.00224151	0.323588	0.20516	0.144266	0.580661	-0.217693	0.40128	0.45687	0.0652372	0.39328	0.118351	0.161342	0.536159	0.0884415	0.73571	0.182149	0.484114	-0.0186947	0.943227	-0.497278	0.042259	-0.253998	0.325239	-0.111077	0.671262	0.13512	0.605114	-0.00878179	0.973315	-0.224198	0.387	0.317316	0.214585	-0.346914	0.172495
ENSBTAT00000066561	ENSBTAT00000066561	lightgreen	-0.0554652	0.83255	-0.245887	0.341446	0.123361	0.637144	-0.0807167	0.758115	-0.0309982	0.905987	-0.0665536	0.79966	-0.0666831	0.799278	-0.0718472	0.784067	-0.0178639	0.945746	-0.083333	0.750506	-0.0737529	0.778472	-0.117988	0.651987	-0.0691106	0.792119	-0.133691	0.608972	-0.0774372	0.767684	-0.0598769	0.81943	-0.0544696	0.835517	0.998509	2.31361e-20	-0.0917424	0.726195	-0.0745636	0.776094	-0.0841198	0.748221	-0.0663485	0.800266
ENSBTAT00000065547	ENSBTAT00000065547	turquoise	-0.523236	0.0311351	0.528855	0.0290559	0.885245	2.32442e-06	0.42798	0.0865666	0.210974	0.416321	0.152204	0.55978	-0.0097195	0.970467	-0.324461	0.20387	0.207613	0.423956	0.366855	0.147493	0.524175	0.0307799	0.0767732	0.769625	0.0607643	0.816796	-0.399031	0.112589	-0.482949	0.0495644	-0.180298	0.48864	0.259183	0.315116	0.267222	0.299796	-0.0684505	0.794064	-0.194697	0.453965	0.290696	0.257662	-0.283716	0.269783
ENSBTAT00000006317	ENSBTAT00000006317	turquoise	-0.587202	0.0132009	0.622546	0.00760734	0.635212	0.00614543	0.0661475	0.80086	0.602887	0.0104156	0.302319	0.238238	-0.176996	0.496769	-0.29887	0.243903	0.617543	0.00825628	0.640705	0.00558626	0.166507	0.523006	0.287601	0.262993	-0.146277	0.57534	0.29996	0.242104	-0.274384	0.286527	-0.231656	0.370976	0.00994248	0.96979	-0.0275464	0.91642	0.234346	0.365289	0.160724	0.537741	0.145322	0.577863	-0.376545	0.136289
ENSBTAT00000001142	ENSBTAT00000001142	turquoise	-0.743972	0.000616623	0.731628	0.000843754	0.93308	4.69427e-08	0.600078	0.0108766	0.618353	0.00814835	0.400916	0.110743	-0.172563	0.507782	-0.23611	0.361586	0.389722	0.122018	0.257519	0.318344	0.245924	0.341371	0.205399	0.429025	0.0476578	0.855871	-0.26928	0.295947	-0.366643	0.147745	-0.178509	0.493035	0.361313	0.154177	0.0137349	0.958275	-0.196693	0.449258	-0.222824	0.389992	0.232467	0.369256	-0.345868	0.17388
ENSBTAT00000000106	ENSBTAT00000000106	salmon	-0.534829	0.0269642	0.639897	0.00566581	0.664468	0.00361892	0.296683	0.247538	0.637684	0.00588851	0.531228	0.0282104	-0.161288	0.536295	-0.29862	0.244316	0.845809	1.89033e-05	0.126115	0.629584	-0.101208	0.699124	0.452898	0.0679122	0.163363	0.530995	0.499437	0.0412334	-0.37938	0.133126	-0.0374051	0.886664	-0.0666607	0.799344	-0.111671	0.669598	0.3453	0.174635	0.0857665	0.743447	0.246793	0.339612	-0.406034	0.105843
ENSBTAT00000073270	ENSBTAT00000073270	cyan	0.121976	0.640958	-0.100285	0.701749	-0.154482	0.553849	-0.127229	0.626538	-0.240916	0.351603	-0.15302	0.557653	-0.167347	0.520882	-0.145485	0.577432	-0.343295	0.177319	-0.186753	0.47294	-0.12593	0.630091	-0.154349	0.554195	-0.165498	0.525565	-0.396332	0.115267	0.50025	0.0408519	-0.0490363	0.851744	0.621367	0.00775636	0.123421	0.636978	-0.184078	0.479416	-0.169287	0.515992	0.353124	0.164424	0.0972928	0.710283
ENSBTAT00000021995	ENSBTAT00000021995	midnightblue	-0.141587	0.587781	0.25635	0.320624	0.127636	0.625425	0.302913	0.237272	-0.0136276	0.9586	-0.0471477	0.857398	-0.104397	0.69008	-0.0909542	0.728464	0.217517	0.401669	0.336539	0.186562	-0.0731456	0.780254	-0.00328258	0.990024	-0.105868	0.68592	0.312848	0.221467	-0.0886868	0.735001	-0.0999875	0.702598	-0.0916968	0.726327	-0.105336	0.687425	0.863556	7.97521e-06	-0.0690705	0.792237	-0.063711	0.808064	-0.104297	0.690363
ENSBTAT00000069666	ENSBTAT00000069666	red	-0.114011	0.663056	-0.0308791	0.906347	0.268944	0.296572	-0.0825335	0.752829	-0.05858	0.823283	-0.0667979	0.798939	-0.101958	0.696996	-0.0972206	0.710489	-0.0846595	0.746655	-0.0443703	0.865725	0.879353	3.32433e-06	0.0910926	0.728065	0.394901	0.116706	-0.284126	0.269062	-0.103377	0.69297	-0.0858434	0.743224	-0.0636012	0.808389	-0.106622	0.683794	-0.0715019	0.785082	-0.0866665	0.740841	-0.081431	0.756035	-0.104886	0.688696
ENSBTAT00000013953	ENSBTAT00000013953	turquoise	-0.639199	0.00573531	0.533289	0.0274918	0.831831	3.47197e-05	0.395094	0.116511	0.794545	0.000138885	0.236225	0.361345	-0.157973	0.544814	-0.194459	0.454527	0.506884	0.0378391	0.183158	0.481653	0.098899	0.705699	0.292284	0.254951	0.109653	0.675258	-0.0556768	0.83192	-0.35295	0.164646	-0.230727	0.372951	0.203318	0.433817	0.268985	0.296496	-0.185926	0.474937	-0.122846	0.638559	0.093339	0.721607	-0.436239	0.080016
ENSBTAT00000074672	ENSBTAT00000074672	black	-0.827479	4.1494e-05	0.746425	0.000578172	0.655558	0.00427675	0.542937	0.0243136	0.328326	0.198221	0.655158	0.00430837	-0.35407	0.163218	-0.398102	0.113506	0.404769	0.107039	0.209398	0.419892	0.119559	0.647634	0.259552	0.314404	-0.236939	0.359853	-0.089458	0.732776	0.131978	0.613609	-0.20346	0.43349	0.0813556	0.756255	0.161261	0.536364	0.0815072	0.755814	-0.183884	0.479886	0.248297	0.336583	-0.216928	0.402978
ENSBTAT00000006094	ENSBTAT00000006094	darkred	0.477965	0.0523153	-0.269064	0.296348	-0.483686	0.0491669	-0.556976	0.020206	-0.0460109	0.860805	0.0814806	0.755891	0.0579483	0.82516	0.391008	0.120684	0.358535	0.157603	-0.126461	0.628637	-0.323803	0.204842	0.22995	0.374608	0.0422189	0.872184	0.807094	9.00233e-05	0.100465	0.701239	0.106263	0.684806	-0.116188	0.656988	-0.361518	0.153925	0.431341	0.0838558	0.176117	0.498944	-0.255598	0.322094	-0.166458	0.52313
ENSBTAT00000075056	ENSBTAT00000075056	turquoise	0.312144	0.222564	-0.238391	0.356827	-0.429097	0.0856591	-0.233182	0.367743	-0.305571	0.232976	-0.224522	0.386295	-0.168133	0.518898	0.521179	0.0319243	-0.290855	0.257389	0.263439	0.306949	-0.221151	0.393654	-0.197608	0.44711	-0.196648	0.449363	0.0379685	0.884967	0.42482	0.0891731	-0.170828	0.512122	-0.184131	0.479288	0.284995	0.267536	-0.161275	0.536328	0.220744	0.394546	-0.179523	0.490543	-0.164201	0.528859
ENSBTAT00000052840	ENSBTAT00000052840	turquoise	0.5773	0.0152421	-0.266047	0.302007	-0.588563	0.012938	-0.241277	0.35086	-0.402204	0.109496	-0.245203	0.342833	0.264148	0.305601	0.0706329	0.787637	-0.00703496	0.978622	-0.117978	0.652016	-0.402177	0.109522	0.0658529	0.80173	-0.0183797	0.944182	0.450547	0.0695329	0.408048	0.103957	0.477949	0.0523242	-0.228987	0.376668	-0.183109	0.481773	0.0703884	0.788357	0.275588	0.284333	-0.0128279	0.961028	-0.287946	0.262397
ENSBTAT00000075759	ENSBTAT00000075759	royalblue	-0.0222649	0.932406	-0.0292832	0.911169	0.0416236	0.873973	-0.298663	0.244245	-0.333784	0.190421	0.252787	0.327629	-0.179479	0.49065	-0.0547329	0.834733	0.0952965	0.715993	0.039632	0.879961	0.432482	0.0829497	0.034756	0.894647	0.0176992	0.946246	0.070789	0.787178	0.0300839	0.908749	-0.487544	0.0471256	0.219987	0.396211	-0.165754	0.524915	0.288136	0.262066	0.283688	0.269833	0.0220988	0.932909	0.124505	0.634
ENSBTAT00000015397	ENSBTAT00000015397	lightyellow	0.0908968	0.728629	-0.243231	0.346852	-0.168457	0.518082	-0.131232	0.615632	-0.076323	0.770942	-0.0864046	0.741599	-0.0531881	0.839339	-0.0709816	0.786611	0.136932	0.600237	-0.0944107	0.718532	-0.0874145	0.738677	-0.0658783	0.801655	-0.0545524	0.835271	0.367239	0.147037	-0.0828283	0.751972	-0.0666922	0.799251	-0.0844352	0.747306	-0.0579539	0.825144	-0.00287742	0.991255	0.997471	1.21176e-18	-0.080424	0.758968	-0.063541	0.808567
ENSBTAT00000079275	ENSBTAT00000079275	brown	-0.350679	0.167571	0.205297	0.429259	0.298156	0.245086	0.300117	0.241845	0.546134	0.0233256	0.0968726	0.711484	-0.0206253	0.937374	-0.188771	0.468084	0.562635	0.0187125	-0.221834	0.392156	-0.0307617	0.906702	0.456381	0.0655618	-0.113457	0.664602	0.451132	0.0691268	-0.270723	0.293265	0.195637	0.451744	-0.340405	0.181234	0.0232773	0.92934	0.0438996	0.867138	0.419167	0.0939754	0.000845718	0.99743	-0.279702	0.27691
ENSBTAT00000082141	ENSBTAT00000082141	midnightblue	-0.125866	0.630268	0.107902	0.680184	0.0628014	0.810757	0.225182	0.384863	-0.048431	0.853556	-0.0747038	0.775684	-0.140728	0.590071	-0.120701	0.644476	0.248888	0.335397	-0.102033	0.696782	0.258718	0.316017	0.283378	0.270378	-0.12656	0.628367	0.315799	0.216906	0.156128	0.54958	-0.131427	0.615103	-0.112599	0.667002	-0.131684	0.614407	0.832687	3.35046e-05	-0.102505	0.695443	-0.106519	0.684082	-0.144485	0.58008
ENSBTAT00000079482	ENSBTAT00000079482	magenta	-0.528005	0.0293632	0.697597	0.00185027	0.457265	0.0649753	0.18231	0.483721	0.387592	0.124251	0.225045	0.385161	-0.365857	0.148682	-0.0139215	0.957708	0.279973	0.276425	0.597205	0.0113646	0.0862046	0.742178	0.446185	0.0726155	0.0113731	0.965445	-0.0802708	0.759414	-0.00159197	0.995162	-0.109358	0.676089	-0.0337545	0.897668	0.0340999	0.896626	-0.0274625	0.916673	-0.589632	0.0127346	0.11905	0.649044	-0.0954847	0.715454
ENSBTAT00000009084	ENSBTAT00000009084	magenta	-0.103152	0.693606	-0.230504	0.373426	-0.178834	0.492237	0.0569953	0.827995	0.24988	0.33341	-0.264438	0.305051	-0.199187	0.443413	-0.253331	0.326555	0.118488	0.650601	-0.371471	0.142079	-0.173645	0.505083	0.111303	0.670629	-0.251242	0.330693	0.308121	0.2289	0.265627	0.302799	0.392177	0.119479	-0.188806	0.467998	0.337625	0.185055	0.338035	0.184488	0.114545	0.661566	-0.159513	0.540849	-0.13873	0.595412
ENSBTAT00000004348	ENSBTAT00000004348	greenyellow	-0.487307	0.0472492	0.592045	0.0122845	0.244961	0.343324	0.399848	0.111786	0.24935	0.33447	0.351471	0.166547	-0.20987	0.418821	-0.0685782	0.793688	0.410999	0.101237	0.188023	0.469881	-0.198363	0.44534	0.597941	0.0112378	-0.25039	0.332391	0.155339	0.551626	0.235894	0.362037	0.134628	0.60644	0.324783	0.203396	-0.211506	0.415118	-0.222154	0.391456	-0.211432	0.415285	-0.169219	0.516163	-0.225049	0.385152
ENSBTAT00000082033	ENSBTAT00000082033	red	-0.182125	0.484172	-0.0626853	0.811101	0.244547	0.344168	-0.0581499	0.824561	-0.0529186	0.840144	-0.0440632	0.866647	-0.0822725	0.753588	-0.0547996	0.834534	-0.207183	0.424936	-0.0290374	0.911912	0.986538	3.28054e-13	-0.0649087	0.804521	-0.0178945	0.945654	-0.376868	0.135927	-0.0539409	0.837094	-0.0465353	0.859233	-0.0214511	0.934872	-0.077258	0.768208	-0.0439834	0.866886	-0.0508331	0.846372	-0.053064	0.83971	-0.0735234	0.779145
[truncated: 29,415 more rows]

## Sheet: geneInfo_BF
	Gene.stable.ID	moduleColor	GS.Backfat	p.GS.Backfat	MM.turquoise	p.MM.turquoise	MM.darkgreen	p.MM.darkgreen	MM.grey60	p.MM.grey60	MM.magenta	p.MM.magenta	MM.cyan	p.MM.cyan	MM.black	p.MM.black	MM.pink	p.MM.pink	MM.blue	p.MM.blue	MM.darkgrey	p.MM.darkgrey	MM.red	p.MM.red	MM.greenyellow	p.MM.greenyellow	MM.darkred	p.MM.darkred	MM.brown	p.MM.brown	MM.salmon	p.MM.salmon	MM.green	p.MM.green	MM.lightcyan	p.MM.lightcyan	MM.lightgreen	p.MM.lightgreen	MM.lightyellow	p.MM.lightyellow	MM.darkturquoise	p.MM.darkturquoise	MM.royalblue	p.MM.royalblue	MM.midnightblue	p.MM.midnightblue
[truncated: 30,270 more rows]

[truncated: 2 more sheets: geneInfo_BCS, geneInfo_WT]
